# Supplementary material for: Comparative genome analysis of Salmonella enterica serovar Gallinarum biovars Pullorum and Gallinarum decodes strain specific genes
Source: PLoS One. 2021 Aug 19;16(8):e0255612. doi: 10.1371/journal.pone.0255612 (PMC8375982; doi:10.1371/journal.pone.0255612)
Supplement: S2 Table — Quality features of analyzed genomes. (XLSX) [file pone.0255612.s005.xlsx]

## Sheet: Sheet1
S2 Table. The table lists various features of investigated genomes such as sequencing technology, genome coverage, assembly method an genome quality measures.
S.No	Name of the strain	Sequencing technology	Genome coverage:	Assembly method:	Genome Quality	Coarse Consistency	Fine Consistency	CheckM Completeness	CheckM Contamination
1	S. enterica subsp. enterica serovar Enteritidis str. P125109	ABI3700	9×	Phrap	Good	99.5	99.3	99.7	Not available
2	S. enterica subsp. enterica serovar Gallinarum str. 287/91	ABI3700	9×	Phrap	Good	99.9	98.3	100	4
3	S. enterica subsp. enterica serovar Gallinarum str. 9184	PacBio	345.0x	HGAP v. v.3.0	Good	99.4	97.7	99	Not available
4	S. enterica subsp. enterica serovar Gallinarum Sal40 strain VTCCBAA614	454	20.0x	Newbler v. 2.6 (20110517_1502)	Good	99.6	97.5	100	3.8
5	S. enterica subsp. enterica serovar Pullorum str. ATCC 9120	PacBio RS	355X	SMRT Portal HGAP v. 2.3	Good	99.3	96.2	100	6.4
6	S. enterica subsp. enterica serovar Pullorum str. S06004	Illumina	115X	Soapdenovo v. 2012	Good	99.4	95.1	99.7	Not available
7	S. enterica subsp. enterica serovar Pullorum QJ-2D-Sal	PacBio	105.0X	SMRT portal v. 3.2.0	Good	99.6	98		Not available
8	S. enterica subsp. enterica serovar Gallinarum/pullorum str. CDC1983-67	Sanger ABI3730	5X	Phred v. 0.020425.c/Phrap v. 0.990329/Consed v. 14.0	Good	99.5	97.9	100	2.4
9	S. enterica subsp. enterica serovar Gallinarum/pullorum str. RKS5078	SOLiD sequencer by the mate-pair strategy (2 × 50 bp), (Applied Biosystems)	352x	SOLiD de novo accessory tools V2.0	Good	99.5	97	99.7	3.6
