# Supplementary material for: Comparative genome analysis of Salmonella enterica serovar Gallinarum biovars Pullorum and Gallinarum decodes strain specific genes
Source: PLoS One. 2021 Aug 19;16(8):e0255612. doi: 10.1371/journal.pone.0255612 (PMC8375982; doi:10.1371/journal.pone.0255612)
Supplement: S3 Table — Pan genome CDS list of genomes. (XLSX) [file pone.0255612.s006.xlsx]

## Sheet: Sheet1
S3 Table : List of CDS that are part of pan genome of investigated nine Salmonella strains with their name and function.
Name of the genome	Salmonella_enterica_subsp_enterica_serovar_Enteritidis_str_P125109_NC_011294	Salmonella_enterica_subsp_enterica_serovar_Gallinarum_pullorum_str_CDC1983_67_NC_022221	Salmonella_enterica_subsp_enterica_serovar_Gallinarum_pullorum_str_RKS5078_NC_016831	Salmonella_enterica_subsp_enterica_serovar_Gallinarum_str_287_91_NC_011274	Salmonella_enterica_subsp_enterica_serovar_Gallinarum_str_9184_NZ_CP019035	Salmonella_enterica_subsp_enterica_serovar_Pullorum_str_ATCC_9120_NZ_CP012347	Salmonella_enterica_subsp_enterica_serovar_Pullorum_str_S06004_NC_021984	Salmonella_enterica_subsp_enterica_serovar_Pullorum_strain_QJ_2D_Sal_NZ_CP022963	Salmonella_enterica_subsp_enterica_serovar_gallinarum_strain_VTCCBAA614
S. No	Name of the CDS and function	Name of the CDS and function	Name of the CDS and function	Name of the CDS and function	Name of the CDS and function	Name of the CDS and function	Name of the CDS and function	Name of the CDS and function	Name of the CDS and function
1	SEN_RS24125,thr operon leader peptide	SPUCDC_RS00005,thr operon leader peptide	SPUL_RS00005,thr operon leader peptide	SG_RS00005,thr operon leader peptide	SEEG9184_RS20935,thr operon leader peptide	SEEP9120_RS04165,thr operon leader peptide	I137_RS00005,thr operon leader peptide	- , -	- , -
2	SEN_RS00010,bifunctional aspartate kinase/homoserine dehydrogenase I	SPUCDC_RS00010,bifunctional aspartate kinase/homoserine dehydrogenase I	SPUL_RS00010,bifunctional aspartate kinase/homoserine dehydrogenase I	SG_RS00010,bifunctional aspartate kinase/homoserine dehydrogenase I	SEEG9184_RS20930,bifunctional aspartate kinase/homoserine dehydrogenase I	SEEP9120_RS04170,bifunctional aspartate kinase/homoserine dehydrogenase I	I137_RS00010,bifunctional aspartate kinase/homoserine dehydrogenase I	CJD41_RS05290,bifunctional aspartate kinase/homoserine dehydrogenase I	VTCCBAA614_01875,aspartokinase I/homoserine dehydrogenase I
3	SEN_RS00015,homoserine kinase	SPUCDC_RS00015,homoserine kinase	SPUL_RS00015,homoserine kinase	SG_RS00015,homoserine kinase	SEEG9184_RS20925,homoserine kinase	SEEP9120_RS04175,homoserine kinase	- , -	CJD41_RS05295,homoserine kinase	VTCCBAA614_01876,homoserine kinase
4	SEN_RS00020,threonine synthase	SPUCDC_RS00020,threonine synthase	SPUL_RS00020,threonine synthase	SG_RS00020,threonine synthase	SEEG9184_RS20920,threonine synthase	SEEP9120_RS04180,threonine synthase	I137_RS00020,threonine synthase	CJD41_RS05300,threonine synthase	VTCCBAA614_01877,threonine synthase
5	SEN_RS00025,peroxide stress protein YaaA	SPUCDC_RS00025,peroxide stress protein YaaA	SPUL_RS00025,peroxide stress protein YaaA	SG_RS00025,peroxide stress protein YaaA	SEEG9184_RS20915,peroxide stress protein YaaA	SEEP9120_RS04185,peroxide stress protein YaaA	I137_RS00025,peroxide stress protein YaaA	CJD41_RS05305,peroxide stress protein YaaA	VTCCBAA614_01878,hypothetical protein
6	SEN_RS00030,sodium:alanine symporter family protein	SPUCDC_RS00030,sodium:alanine symporter family protein	SPUL_RS00030,sodium:alanine symporter family protein	SG_RS00030,sodium:alanine symporter family protein	SEEG9184_RS20910,sodium:alanine symporter family protein	SEEP9120_RS04190,sodium:alanine symporter family protein	I137_RS00030,sodium:alanine symporter family protein	CJD41_RS05310,sodium:alanine symporter family protein	VTCCBAA614_01879,Putative alanine/glycine transport protein
7	SEN_RS00035,transaldolase	SPUCDC_RS00035,transaldolase	SPUL_RS00035,transaldolase	SG_RS00035,transaldolase	SEEG9184_RS20905,transaldolase	SEEP9120_RS04195,transaldolase	I137_RS00035,transaldolase	CJD41_RS05315,transaldolase	VTCCBAA614_01880,transaldolase B
8	SEN_RS00040,molybdopterin adenylyltransferase	SPUCDC_RS00040,molybdopterin adenylyltransferase	SPUL_RS00040,molybdopterin adenylyltransferase	SG_RS00040,molybdopterin adenylyltransferase	SEEG9184_RS20900,molybdopterin adenylyltransferase	SEEP9120_RS04200,molybdopterin adenylyltransferase	I137_RS00040,molybdopterin adenylyltransferase	CJD41_RS05320,molybdopterin adenylyltransferase	VTCCBAA614_01881,molybdenum cofactor biosynthesis protein MogA
9	SEN_RS00045,acetate uptake transporter	SPUCDC_RS00045,acetate uptake transporter	SPUL_RS00045,acetate uptake transporter	SG_RS00045,acetate uptake transporter	SEEG9184_RS20895,acetate uptake transporter	SEEP9120_RS04205,acetate uptake transporter	I137_RS00045,acetate uptake transporter	CJD41_RS05325,acetate uptake transporter	VTCCBAA614_01882,YaaH protein
10	SEN_RS00050,acidic protein MsyB	SPUCDC_RS00050,acidic protein MsyB	SPUL_RS00050,acidic protein MsyB	- , -	- , -	SEEP9120_RS04210,acidic protein MsyB	I137_RS00050,acidic protein MsyB	CJD41_RS05330,acidic protein MsyB	VTCCBAA614_01883,positive regulator for sigma H
11	SEN_RS00055,DUF2541 family protein	SPUCDC_RS00055,DUF2541 family protein	SPUL_RS00055,DUF2541 family protein	SG_RS00055,DUF2541 family protein	SEEG9184_RS20885,DUF2541 family protein	SEEP9120_RS04215,DUF2541 family protein	- , -	CJD41_RS05335,DUF2541 family protein	VTCCBAA614_01885,hypothetical protein
12	SEN_RS00060,molecular chaperone DnaK	SPUCDC_RS00060,molecular chaperone DnaK	SPUL_RS00060,molecular chaperone DnaK	SG_RS00060,molecular chaperone DnaK	SEEG9184_RS20880,molecular chaperone DnaK	SEEP9120_RS04220,molecular chaperone DnaK	I137_RS00060,molecular chaperone DnaK	CJD41_RS05340,molecular chaperone DnaK	VTCCBAA614_01886,DnaK protein
13	SEN_RS00065,molecular chaperone DnaJ	SPUCDC_RS00065,molecular chaperone DnaJ	SPUL_RS00065,molecular chaperone DnaJ	SG_RS00065,molecular chaperone DnaJ	SEEG9184_RS20875,molecular chaperone DnaJ	SEEP9120_RS04225,molecular chaperone DnaJ	I137_RS00065,molecular chaperone DnaJ	CJD41_RS05345,molecular chaperone DnaJ	VTCCBAA614_01888,DnaJ protein
14	SEN_RS00070,LysR family transcriptional regulator	SPUCDC_RS00070,LysR family transcriptional regulator	SPUL_RS00070,LysR family transcriptional regulator	SG_RS00070,LysR family transcriptional regulator	SEEG9184_RS20870,LysR family transcriptional regulator	SEEP9120_RS04230,LysR family transcriptional regulator	I137_RS00070,LysR family transcriptional regulator	CJD41_RS05350,LysR family transcriptional regulator	VTCCBAA614_01890,regulatory protein
15	SEN_RS00075,hypothetical protein	SPUCDC_RS00075,hypothetical protein	SPUL_RS00075,hypothetical protein	SG_RS00075,hypothetical protein	SEEG9184_RS20865,hypothetical protein	SEEP9120_RS04235,hypothetical protein	I137_RS00075,hypothetical protein	CJD41_RS05355,hypothetical protein	VTCCBAA614_01891,putative bacteriophage protein
16	SEN_RS00080,glycoside hydrolase family 108 protein	SPUCDC_RS00080,glycoside hydrolase family 108 protein	SPUL_RS00080,glycoside hydrolase family 108 protein	SG_RS00080,glycoside hydrolase family 108 protein	SEEG9184_RS20860,glycoside hydrolase family 108 protein	SEEP9120_RS04240,glycoside hydrolase family 108 protein	I137_RS00080,glycoside hydrolase family 108 protein	CJD41_RS05360,glycoside hydrolase family 108 protein	VTCCBAA614_01892,secretion activating protein
17	SEN_RS00085,transcriptional regulator	SPUCDC_RS00085,transcriptional regulator	SPUL_RS00085,transcriptional regulator	SG_RS00085,transcriptional regulator	SEEG9184_RS20855,transcriptional regulator	SEEP9120_RS04245,transcriptional regulator	I137_RS00085,transcriptional regulator	CJD41_RS05365,transcriptional regulator	VTCCBAA614_01893,membrane protein
18	SEN_RS00090,chitinase	SPUCDC_RS00090,chitinase	SPUL_RS00090,chitinase	- , -	- , -	SEEP9120_RS04250,chitinase	I137_RS00090,chitinase	CJD41_RS05370,chitinase	VTCCBAA614_01896,exochitinase
19	SEN_RS00095,hypothetical protein	- , -	- , -	- , -	- , -	- , -	- , -	- , -	VTCCBAA614_01898,putative hydroxymethyltransferase
20	SEN_RS00100,winged helix-turn-helix transcriptional regulator	SPUCDC_RS00100,winged helix-turn-helix transcriptional regulator	SPUL_RS00100,winged helix-turn-helix transcriptional regulator	SG_RS00100,winged helix-turn-helix transcriptional regulator	SEEG9184_RS20840,winged helix-turn-helix transcriptional regulator	SEEP9120_RS04260,winged helix-turn-helix transcriptional regulator	I137_RS00100,winged helix-turn-helix transcriptional regulator	CJD41_RS05380,winged helix-turn-helix transcriptional regulator	VTCCBAA614_01899,putative cytoplasmic protein
21	SEN_RS00105,fimbrial protein BcfA	SPUCDC_RS00105,fimbrial protein BcfA	SPUL_RS00105,fimbrial protein BcfA	SG_RS00105,fimbrial protein BcfA	SEEG9184_RS20835,fimbrial protein BcfA	SEEP9120_RS04265,fimbrial protein BcfA	I137_RS00105,fimbrial protein BcfA	CJD41_RS05385,fimbrial protein BcfA	VTCCBAA614_01900,type-1 fimbrial major subunit
22	SEN_RS00110,fimbrial biogenesis chaperone BcfB	SPUCDC_RS00110,fimbrial biogenesis chaperone BcfB	SPUL_RS00110,fimbrial biogenesis chaperone BcfB	SG_RS00110,fimbrial biogenesis chaperone BcfB	SEEG9184_RS20830,fimbrial biogenesis chaperone BcfB	SEEP9120_RS04270,fimbrial biogenesis chaperone BcfB	I137_RS00110,fimbrial biogenesis chaperone BcfB	CJD41_RS05390,fimbrial biogenesis chaperone BcfB	VTCCBAA614_01901,fimbrial chaperone protein BcfB
23	SEN_RS00115,fimbrial biogenesis usher protein BcfC	SPUCDC_RS00115,fimbrial biogenesis usher protein BcfC	SPUL_RS00115,fimbrial biogenesis usher protein BcfC	SG_RS00115,fimbrial biogenesis usher protein BcfC	SEEG9184_RS20825,fimbrial biogenesis usher protein BcfC	SEEP9120_RS04275,fimbrial biogenesis usher protein BcfC	I137_RS00115,fimbrial biogenesis usher protein BcfC	CJD41_RS05395,fimbrial biogenesis usher protein BcfC	VTCCBAA614_01902,outer membrane usher protein FimD
24	SEN_RS00120,fimbrial protein BcfD	SPUCDC_RS00120,fimbrial protein BcfD	SPUL_RS00120,fimbrial protein BcfD	SG_RS00120,fimbrial protein BcfD	SEEG9184_RS20820,fimbrial protein BcfD	SEEP9120_RS04280,fimbrial protein BcfD	I137_RS00120,fimbrial protein BcfD	CJD41_RS05400,fimbrial protein BcfD	VTCCBAA614_01903,fimbrial subunit
25	SEN_RS00125,fimbrial protein BcfE	SPUCDC_RS00125,fimbrial protein BcfE	SPUL_RS00125,fimbrial protein BcfE	SG_RS00125,fimbrial protein BcfE	SEEG9184_RS20815,fimbrial protein BcfE	SEEP9120_RS04285,fimbrial protein BcfE	I137_RS00125,fimbrial protein BcfE	CJD41_RS05405,fimbrial protein BcfE	VTCCBAA614_01904,fimbrial subunit
26	SEN_RS00130,fimbrial protein BcfF	SPUCDC_RS00130,fimbrial protein BcfF	SPUL_RS00130,fimbrial protein BcfF	SG_RS00130,fimbrial protein BcfF	SEEG9184_RS20810,fimbrial protein BcfF	SEEP9120_RS04290,fimbrial protein BcfF	I137_RS00130,fimbrial protein BcfF	CJD41_RS05410,fimbrial protein BcfF	VTCCBAA614_01905,type 1 fimbrae adaptor subunit FimF
27	SEN_RS00135,pili/flagellar-assembly chaperone	SPUCDC_RS00135,pili/flagellar-assembly chaperone	SPUL_RS00135,pili/flagellar-assembly chaperone	SG_RS00135,pili/flagellar-assembly chaperone	SEEG9184_RS20805,pili/flagellar-assembly chaperone	SEEP9120_RS04295,pili/flagellar-assembly chaperone	I137_RS00135,pili/flagellar-assembly chaperone	CJD41_RS05415,pili/flagellar-assembly chaperone	VTCCBAA614_01906,fimbrial chaperone
28	SEN_RS00140,DsbA family protein	SPUCDC_RS00140,DsbA family protein	SPUL_RS00140,DsbA family protein	SG_RS00140,DsbA family protein	SEEG9184_RS20800,DsbA family protein	SEEP9120_RS04300,DsbA family protein	I137_RS00140,DsbA family protein	CJD41_RS05420,DsbA family protein	VTCCBAA614_01907,thiol-disulfide isomerase
29	SEN_RS00145,hypothetical protein	SPUCDC_RS00145,hypothetical protein	SPUL_RS00145,hypothetical protein	SG_RS00145,hypothetical protein	SEEG9184_RS20795,hypothetical protein	SEEP9120_RS04305,hypothetical protein	I137_RS00145,hypothetical protein	CJD41_RS05425,hypothetical protein	VTCCBAA614_01908,membrane protein
30	SEN_RS00150,transcriptional regulator	SPUCDC_RS00150,transcriptional regulator	SPUL_RS00150,transcriptional regulator	SG_RS00150,transcriptional regulator	SEEG9184_RS20790,transcriptional regulator	SEEP9120_RS04310,transcriptional regulator	I137_RS00150,transcriptional regulator	CJD41_RS05430,transcriptional regulator	VTCCBAA614_01909,membrane protein
31	SEN_RS00155,LysR family transcriptional regulator	SPUCDC_RS00155,LysR family transcriptional regulator	SPUL_RS00155,LysR family transcriptional regulator	SG_RS00155,LysR family transcriptional regulator	SEEG9184_RS20785,LysR family transcriptional regulator	SEEP9120_RS04315,LysR family transcriptional regulator	I137_RS00155,LysR family transcriptional regulator	CJD41_RS05435,LysR family transcriptional regulator	VTCCBAA614_01910,LysR family transcriptional regulator
32	SEN_RS00160,transcriptional regulator	SPUCDC_RS00160,transcriptional regulator	SPUL_RS00160,transcriptional regulator	SG_RS00160,transcriptional regulator	SEEG9184_RS20780,transcriptional regulator	SEEP9120_RS04320,transcriptional regulator	I137_RS00160,transcriptional regulator	CJD41_RS05440,transcriptional regulator	VTCCBAA614_01911,membrane protein
33	SEN_RS00165,aryl-sulfate sulfotransferase	SPUCDC_RS00165,aryl-sulfate sulfotransferase	SPUL_RS00165,aryl-sulfate sulfotransferase	SG_RS00165,aryl-sulfate sulfotransferase	SEEG9184_RS20775,aryl-sulfate sulfotransferase	SEEP9120_RS04325,aryl-sulfate sulfotransferase	I137_RS00165,aryl-sulfate sulfotransferase	CJD41_RS05445,aryl-sulfate sulfotransferase	VTCCBAA614_01912,arylsulfatase
34	SEN_RS00170,bifunctional metallophosphatase/5-nucleotidase	SPUCDC_RS00170,bifunctional metallophosphatase/5-nucleotidase	SPUL_RS00170,bifunctional metallophosphatase/5-nucleotidase	SG_RS00170,bifunctional metallophosphatase/5-nucleotidase	SEEG9184_RS20770,bifunctional metallophosphatase/5-nucleotidase	SEEP9120_RS04330,bifunctional metallophosphatase/5-nucleotidase	I137_RS00170,bifunctional metallophosphatase/5-nucleotidase	CJD41_RS05450,bifunctional metallophosphatase/5-nucleotidase	VTCCBAA614_01914,secreted 5-nucleotidase
35	SEN_RS00175,hypothetical protein	SPUCDC_RS00175,hypothetical protein	SPUL_RS00175,hypothetical protein	SG_RS00175,hypothetical protein	SEEG9184_RS20765,hypothetical protein	SEEP9120_RS04335,hypothetical protein	I137_RS00175,hypothetical protein	CJD41_RS05455,hypothetical protein	VTCCBAA614_01915,putative outer membrane/exported protein
36	SEN_RS00180,sulfatase-like hydrolase/transferase	SPUCDC_RS00180,sulfatase-like hydrolase/transferase	SPUL_RS00180,sulfatase-like hydrolase/transferase	SG_RS00180,sulfatase-like hydrolase/transferase	SEEG9184_RS20760,sulfatase-like hydrolase/transferase	SEEP9120_RS04340,sulfatase-like hydrolase/transferase	I137_RS00180,sulfatase-like hydrolase/transferase	CJD41_RS05460,sulfatase-like hydrolase/transferase	VTCCBAA614_01916,secreted sulfatase
37	SEN_RS00185,anaerobic sulfatase maturase	SPUCDC_RS00185,anaerobic sulfatase maturase	SPUL_RS00185,anaerobic sulfatase maturase	SG_RS00185,anaerobic sulfatase maturase	SEEG9184_RS20755,anaerobic sulfatase maturase	SEEP9120_RS04345,anaerobic sulfatase maturase	I137_RS00185,anaerobic sulfatase maturase	CJD41_RS05465,anaerobic sulfatase maturase	VTCCBAA614_01917,anaerobic sulfatase maturase
38	SEN_RS00190,hypothetical protein	SPUCDC_RS00190,hypothetical protein	SPUL_RS00190,hypothetical protein	SG_RS00190,hypothetical protein	SEEG9184_RS20750,hypothetical protein	SEEP9120_RS04350,hypothetical protein	I137_RS00190,hypothetical protein	CJD41_RS05470,hypothetical protein	VTCCBAA614_01918,putative cytoplasmic protein
39	SEN_RS00195,aryl-sulfate sulfotransferase	- , -	- , -	SG_RS00195,aryl-sulfate sulfotransferase	SEEG9184_RS20745,aryl-sulfate sulfotransferase	- , -	- , -	- , -	VTCCBAA614_01919,arylsulfatase
40	SEN_RS00200,Na+/H+ antiporter NhaA	SPUCDC_RS00200,Na+/H+ antiporter NhaA	SPUL_RS00200,Na+/H+ antiporter NhaA	SG_RS00200,Na+/H+ antiporter NhaA	- , -	SEEP9120_RS04360,Na+/H+ antiporter NhaA	I137_RS00200,Na+/H+ antiporter NhaA	CJD41_RS05480,Na+/H+ antiporter NhaA	VTCCBAA614_01920,Na(+)/H(+) antiporter 1
41	SEN_RS00205,transcriptional activator NhaR	SPUCDC_RS00205,transcriptional activator NhaR	SPUL_RS00205,transcriptional activator NhaR	SG_RS00205,transcriptional activator NhaR	SEEG9184_RS20735,transcriptional activator NhaR	SEEP9120_RS04365,transcriptional activator NhaR	I137_RS00205,transcriptional activator NhaR	CJD41_RS05485,transcriptional activator NhaR	VTCCBAA614_01921,transcriptional activator protein NhaR
42	SEN_RS00210,glycoside hydrolase family 31 protein	SPUCDC_RS00210,glycoside hydrolase family 31 protein	SPUL_RS00210,glycoside hydrolase family 31 protein	SG_RS00210,glycoside hydrolase family 31 protein	SEEG9184_RS20730,glycoside hydrolase family 31 protein	SEEP9120_RS04370,glycoside hydrolase family 31 protein	I137_RS00210,glycoside hydrolase family 31 protein	- , -	VTCCBAA614_01922,hydrolase
43	SEN_RS00215,MFS transporter	- , -	- , -	- , -	- , -	- , -	- , -	- , -	VTCCBAA614_01924,putative xylose-proton symporter Xylose transporter
44	SEN_RS00220,30S ribosomal protein S20	SPUCDC_RS00220,30S ribosomal protein S20	SPUL_RS00220,30S ribosomal protein S20	SG_RS00220,30S ribosomal protein S20	SEEG9184_RS20715,30S ribosomal protein S20	SEEP9120_RS04380,30S ribosomal protein S20	I137_RS00220,30S ribosomal protein S20	CJD41_RS05500,30S ribosomal protein S20	- , -
45	SEN_RS00225,YaaY family protein	SPUCDC_RS00225,YaaY family protein	SPUL_RS00225,YaaY family protein	SG_RS00225,YaaY family protein	SEEG9184_RS20710,YaaY family protein	SEEP9120_RS04385,YaaY family protein	I137_RS00225,YaaY family protein	CJD41_RS05505,YaaY family protein	- , -
46	SEN_RS00230,bifunctional riboflavin kinase/FAD synthetase	SPUCDC_RS00230,bifunctional riboflavin kinase/FAD synthetase	SPUL_RS00230,bifunctional riboflavin kinase/FAD synthetase	SG_RS00230,bifunctional riboflavin kinase/FAD synthetase	SEEG9184_RS20705,bifunctional riboflavin kinase/FAD synthetase	SEEP9120_RS04390,bifunctional riboflavin kinase/FAD synthetase	I137_RS00230,bifunctional riboflavin kinase/FAD synthetase	CJD41_RS05510,bifunctional riboflavin kinase/FAD synthetase	VTCCBAA614_01926,riboflavin biosynthesis protein RibF
47	SEN_RS00235,isoleucine--tRNA ligase	SPUCDC_RS00235,isoleucine--tRNA ligase	SPUL_RS00235,isoleucine--tRNA ligase	SG_RS00235,isoleucine--tRNA ligase	SEEG9184_RS20700,isoleucine--tRNA ligase	SEEP9120_RS04395,isoleucine--tRNA ligase	I137_RS00235,isoleucine--tRNA ligase	CJD41_RS05515,isoleucine--tRNA ligase	VTCCBAA614_01927,isoleucyl-tRNA synthetase
48	SEN_RS00240,lipoprotein signal peptidase	SPUCDC_RS00240,lipoprotein signal peptidase	SPUL_RS00240,lipoprotein signal peptidase	SG_RS00240,lipoprotein signal peptidase	SEEG9184_RS20695,lipoprotein signal peptidase	SEEP9120_RS04400,lipoprotein signal peptidase	I137_RS00240,lipoprotein signal peptidase	CJD41_RS05520,lipoprotein signal peptidase	VTCCBAA614_01928,lipoprotein signal peptidase
49	SEN_RS00245,FKBP-type peptidyl-prolyl cis-trans isomerase	SPUCDC_RS00245,FKBP-type peptidyl-prolyl cis-trans isomerase	SPUL_RS00245,FKBP-type peptidyl-prolyl cis-trans isomerase	SG_RS00245,FKBP-type peptidyl-prolyl cis-trans isomerase	SEEG9184_RS20690,FKBP-type peptidyl-prolyl cis-trans isomerase	SEEP9120_RS04405,FKBP-type peptidyl-prolyl cis-trans isomerase	I137_RS00245,FKBP-type peptidyl-prolyl cis-trans isomerase	CJD41_RS05525,FKBP-type peptidyl-prolyl cis-trans isomerase	VTCCBAA614_01929,FkbB-type 16 kD peptidyl-prolyl cis-trans isomerase
50	SEN_RS00250,4-hydroxy-3-methylbut-2-enyl diphosphate reductase	SPUCDC_RS00250,4-hydroxy-3-methylbut-2-enyl diphosphate reductase	SPUL_RS00250,4-hydroxy-3-methylbut-2-enyl diphosphate reductase	SG_RS00250,4-hydroxy-3-methylbut-2-enyl diphosphate reductase	SEEG9184_RS20685,4-hydroxy-3-methylbut-2-enyl diphosphate reductase	SEEP9120_RS04410,4-hydroxy-3-methylbut-2-enyl diphosphate reductase	I137_RS00250,4-hydroxy-3-methylbut-2-enyl diphosphate reductase	CJD41_RS05530,4-hydroxy-3-methylbut-2-enyl diphosphate reductase	VTCCBAA614_01930,LytB protein
51	SEN_RS00255,hypothetical protein	SPUCDC_RS00255,nitrite reductase	SPUL_RS00255,nitrite reductase	SG_RS00255,hypothetical protein	SEEG9184_RS20680,nitrite reductase	SEEP9120_RS04415,nitrite reductase	I137_RS00255,nitrite reductase	CJD41_RS05535,nitrite reductase	VTCCBAA614_01932,putative nitrite reductase
52	SEN_RS00260,hypothetical protein	- , -	- , -	- , -	- , -	- , -	- , -	- , -	- , -
53	SEN_RS00265,ribonucleoside hydrolase RihC	SPUCDC_RS00260,ribonucleoside hydrolase RihC	SPUL_RS00260,ribonucleoside hydrolase RihC	SG_RS00260,ribonucleoside hydrolase RihC	SEEG9184_RS20675,ribonucleoside hydrolase RihC	SEEP9120_RS04420,ribonucleoside hydrolase RihC	I137_RS00260,ribonucleoside hydrolase RihC	CJD41_RS05540,ribonucleoside hydrolase RihC	VTCCBAA614_01933,ribonucleoside hydrolase
54	SEN_RS00270,response regulator	SPUCDC_RS00265,response regulator	SPUL_RS00265,response regulator	SG_RS00265,response regulator	SEEG9184_RS20670,response regulator	SEEP9120_RS04425,response regulator	I137_RS00265,response regulator	CJD41_RS05545,response regulator	VTCCBAA614_01934,chemotaxis protein CheY
55	SEN_RS00275,sensor histidine kinase	SPUCDC_RS00270,sensor histidine kinase	SPUL_RS00270,sensor histidine kinase	SG_RS00270,sensor histidine kinase	SEEG9184_RS20665,sensor histidine kinase	SEEP9120_RS04430,sensor histidine kinase	I137_RS00270,sensor histidine kinase	CJD41_RS05550,sensor histidine kinase	VTCCBAA614_01936,sensor histidine kinase DpiB
56	SEN_RS00280,oxalacetate decarboxylase subunit beta,IDENTICAL PARALOGS:,SEN_RS03700,oxalacetate decarboxylase subunit beta	- , -	- , -	- , -	- , -	- , -	- , -	CJD41_RS22750,oxalacetate decarboxylase subunit beta	- , -
57	SEN_RS00285,oxaloacetate decarboxylase subunit alpha,IDENTICAL PARALOGS:,SEN_RS03695,oxaloacetate decarboxylase subunit alpha	SPUCDC_RS00280,oxaloacetate decarboxylase subunit alpha	SPUL_RS00280,oxaloacetate decarboxylase subunit alpha	- , -	- , -	SEEP9120_RS04440,oxaloacetate decarboxylase subunit alpha,IDENTICAL PARALOGS:,SEEP9120_RS14805,oxaloacetate decarboxylase subunit alpha	I137_RS10560,oxaloacetate decarboxylase subunit alpha	CJD41_RS22755,oxaloacetate decarboxylase subunit alpha	- , -
58	SEN_RS00290,oxaloacetate decarboxylase subunit gamma	SPUCDC_RS00285,oxaloacetate decarboxylase subunit gamma	SPUL_RS00285,oxaloacetate decarboxylase subunit gamma	SG_RS00285,oxaloacetate decarboxylase subunit gamma	SEEG9184_RS20650,oxaloacetate decarboxylase subunit gamma	SEEP9120_RS04445,oxaloacetate decarboxylase subunit gamma	I137_RS00295,oxaloacetate decarboxylase subunit gamma	CJD41_RS05565,oxaloacetate decarboxylase subunit gamma	VTCCBAA614_04581,oxaloacetate decarboxylase subunit gamma
59	SEN_RS00295,citrate/sodium symporter CitN	SPUCDC_RS00290,citrate/sodium symporter CitN	SPUL_RS00290,citrate/sodium symporter CitN	- , -	- , -	SEEP9120_RS04450,citrate/sodium symporter CitN	I137_RS00300,citrate/sodium symporter CitN	CJD41_RS05570,citrate/sodium symporter CitN	VTCCBAA614_00834,Citrate-sodium symporter
60	SEN_RS00300,[citrate (pro-3S)-lyase] ligase	SPUCDC_RS00295,[citrate (pro-3S)-lyase] ligase	SPUL_RS00295,[citrate (pro-3S)-lyase] ligase	SG_RS00295,[citrate (pro-3S)-lyase] ligase	SEEG9184_RS20640,[citrate (pro-3S)-lyase] ligase	SEEP9120_RS04455,[citrate (pro-3S)-lyase] ligase	- , -	CJD41_RS05575,[citrate (pro-3S)-lyase] ligase	VTCCBAA614_00833,[citrate (pro-3S)-lyase] ligase
61	SEN_RS00305,citrate lyase acyl carrier protein	SPUCDC_RS00300,citrate lyase acyl carrier protein	SPUL_RS00300,citrate lyase acyl carrier protein	SG_RS00300,citrate lyase acyl carrier protein	SEEG9184_RS20635,citrate lyase acyl carrier protein	SEEP9120_RS04460,citrate lyase acyl carrier protein	I137_RS00310,citrate lyase acyl carrier protein	CJD41_RS05580,citrate lyase acyl carrier protein	VTCCBAA614_00832,citrate lyase subunit gamma
62	SEN_RS00310,citrate (pro-3S)-lyase subunit beta	- , -	- , -	SG_RS00305,citrate (pro-3S)-lyase subunit beta	SEEG9184_RS20630,citrate (pro-3S)-lyase subunit beta	- , -	- , -	- , -	VTCCBAA614_00831,citrate lyase subunit beta
63	SEN_RS00315,citrate lyase subunit alpha	SPUCDC_RS00310,citrate lyase subunit alpha	SPUL_RS00310,citrate lyase subunit alpha	SG_RS00310,citrate lyase subunit alpha	SEEG9184_RS20625,citrate lyase subunit alpha	SEEP9120_RS04470,citrate lyase subunit alpha	I137_RS00320,citrate lyase subunit alpha	CJD41_RS05590,citrate lyase subunit alpha	VTCCBAA614_00830,citrate lyase subunit alpha
64	SEN_RS00320,citrate lyase holo-[acyl-carrier protein] synthase	SPUCDC_RS00315,citrate lyase holo-[acyl-carrier protein] synthase	SPUL_RS00315,citrate lyase holo-[acyl-carrier protein] synthase	SG_RS00315,citrate lyase holo-[acyl-carrier protein] synthase	SEEG9184_RS20620,citrate lyase holo-[acyl-carrier protein] synthase	SEEP9120_RS04475,citrate lyase holo-[acyl-carrier protein] synthase	I137_RS00325,citrate lyase holo-[acyl-carrier protein] synthase	CJD41_RS05595,citrate lyase holo-[acyl-carrier protein] synthase	VTCCBAA614_00829,apo-citrate lyase phosphoribosyl-dephospho-CoA transferase
65	SEN_RS00325,triphosphoribosyl-dephospho-CoA synthase CitG	SPUCDC_RS00320,triphosphoribosyl-dephospho-CoA synthase CitG	SPUL_RS00320,triphosphoribosyl-dephospho-CoA synthase CitG	SG_RS00320,triphosphoribosyl-dephospho-CoA synthase CitG	SEEG9184_RS20615,triphosphoribosyl-dephospho-CoA synthase CitG	SEEP9120_RS04480,triphosphoribosyl-dephospho-CoA synthase CitG	I137_RS00330,triphosphoribosyl-dephospho-CoA synthase CitG	CJD41_RS05600,triphosphoribosyl-dephospho-CoA synthase CitG	VTCCBAA614_00828,2-(5-triphosphoribosyl)-3-dephosphocoenzyme- A synthase
66	SEN_RS00330,4-hydroxy-tetrahydrodipicolinate reductase	SPUCDC_RS00325,4-hydroxy-tetrahydrodipicolinate reductase	SPUL_RS00325,4-hydroxy-tetrahydrodipicolinate reductase	SG_RS00325,4-hydroxy-tetrahydrodipicolinate reductase	SEEG9184_RS20610,4-hydroxy-tetrahydrodipicolinate reductase	SEEP9120_RS04485,4-hydroxy-tetrahydrodipicolinate reductase	I137_RS00335,4-hydroxy-tetrahydrodipicolinate reductase	CJD41_RS05605,4-hydroxy-tetrahydrodipicolinate reductase	VTCCBAA614_00827,dihydrodipicolinate reductase
67	SEN_RS00335,glutamine-hydrolyzing carbamoyl-phosphate synthase small subunit	SPUCDC_RS00330,glutamine-hydrolyzing carbamoyl-phosphate synthase small subunit	SPUL_RS00330,glutamine-hydrolyzing carbamoyl-phosphate synthase small subunit	SG_RS00330,glutamine-hydrolyzing carbamoyl-phosphate synthase small subunit	SEEG9184_RS20605,glutamine-hydrolyzing carbamoyl-phosphate synthase small subunit	SEEP9120_RS04490,glutamine-hydrolyzing carbamoyl-phosphate synthase small subunit	I137_RS00340,glutamine-hydrolyzing carbamoyl-phosphate synthase small subunit	CJD41_RS05615,glutamine-hydrolyzing carbamoyl-phosphate synthase small subunit	VTCCBAA614_00825,carbamoyl phosphate synthase small subunit
68	SEN_RS00340,carbamoyl-phosphate synthase large subunit	SPUCDC_RS00335,carbamoyl-phosphate synthase large subunit	SPUL_RS00335,carbamoyl-phosphate synthase large subunit	SG_RS00335,carbamoyl-phosphate synthase large subunit	SEEG9184_RS20600,carbamoyl-phosphate synthase large subunit	SEEP9120_RS04495,carbamoyl-phosphate synthase large subunit	- , -	CJD41_RS05620,carbamoyl-phosphate synthase large subunit	VTCCBAA614_00824,carbamoyl-phosphate synthase large chain
69	SEN_RS00345,carnitine metabolism transcriptional regulator CaiF	SPUCDC_RS00340,carnitine metabolism transcriptional regulator CaiF	SPUL_RS00340,carnitine metabolism transcriptional regulator CaiF	SG_RS00340,carnitine metabolism transcriptional regulator CaiF	SEEG9184_RS20595,carnitine metabolism transcriptional regulator CaiF	SEEP9120_RS04500,carnitine metabolism transcriptional regulator CaiF	I137_RS00350,carnitine metabolism transcriptional regulator CaiF	CJD41_RS05625,carnitine metabolism transcriptional regulator CaiF	VTCCBAA614_00823,transcriptional activator CaiF
70	SEN_RS00350,carnitine operon protein CaiE	SPUCDC_RS00345,carnitine operon protein CaiE	SPUL_RS00345,carnitine operon protein CaiE	SG_RS00345,carnitine operon protein CaiE	SEEG9184_RS20590,carnitine operon protein CaiE	SEEP9120_RS04505,carnitine operon protein CaiE	I137_RS00355,carnitine operon protein CaiE	CJD41_RS05630,carnitine operon protein CaiE	VTCCBAA614_00822,carnitine operon protein CaiE
71	SEN_RS00355,crotonobetainyl-CoA hydratase	SPUCDC_RS00350,crotonobetainyl-CoA hydratase	SPUL_RS00350,crotonobetainyl-CoA hydratase	SG_RS00350,crotonobetainyl-CoA hydratase	SEEG9184_RS20585,crotonobetainyl-CoA hydratase	SEEP9120_RS04510,crotonobetainyl-CoA hydratase	I137_RS00360,crotonobetainyl-CoA hydratase	CJD41_RS05635,crotonobetainyl-CoA hydratase	VTCCBAA614_00821,carnitine racemase
72	SEN_RS00360,crotonobetaine/carnitine-CoA ligase	SPUCDC_RS00355,crotonobetaine/carnitine-CoA ligase	SPUL_RS00355,crotonobetaine/carnitine-CoA ligase	- , -	- , -	SEEP9120_RS04515,crotonobetaine/carnitine-CoA ligase	I137_RS00365,crotonobetaine/carnitine-CoA ligase	CJD41_RS05640,crotonobetaine/carnitine-CoA ligase	VTCCBAA614_00820,crotonobetaine/carnitine-CoA ligase
73	SEN_RS00365,L-carnitine CoA-transferase	SPUCDC_RS00360,L-carnitine CoA-transferase	SPUL_RS00360,L-carnitine CoA-transferase	SG_RS00360,L-carnitine CoA-transferase	SEEG9184_RS20575,L-carnitine CoA-transferase	SEEP9120_RS04520,L-carnitine CoA-transferase	I137_RS00370,L-carnitine CoA-transferase	CJD41_RS05645,L-carnitine CoA-transferase	VTCCBAA614_00818,Crotonobetainyl-CoA:carnitine CoA- transferase
74	SEN_RS00370,crotonobetainyl-CoA dehydrogenase	SPUCDC_RS00365,crotonobetainyl-CoA dehydrogenase	SPUL_RS00365,crotonobetainyl-CoA dehydrogenase	SG_RS00365,crotonobetainyl-CoA dehydrogenase	SEEG9184_RS20570,crotonobetainyl-CoA dehydrogenase	SEEP9120_RS04525,crotonobetainyl-CoA dehydrogenase	I137_RS00375,crotonobetainyl-CoA dehydrogenase	CJD41_RS05650,crotonobetainyl-CoA dehydrogenase	VTCCBAA614_00817,carnitine operon oxidoreductase CaiA
75	SEN_RS00375,L-carnitine/gamma-butyrobetaine antiporter	SPUCDC_RS00370,L-carnitine/gamma-butyrobetaine antiport BCCT transporter	SPUL_RS00370,L-carnitine/gamma-butyrobetaine antiport BCCT transporter	SG_RS00370,L-carnitine/gamma-butyrobetaine antiporter	SEEG9184_RS20565,L-carnitine/gamma-butyrobetaine antiporter	SEEP9120_RS04530,L-carnitine/gamma-butyrobetaine antiport BCCT transporter	- , -	CJD41_RS05655,L-carnitine/gamma-butyrobetaine antiport BCCT transporter	VTCCBAA614_00816,carnitine transporter
76	SEN_RS00385,electron transfer flavoprotein FixA	SPUCDC_RS00380,electron transfer flavoprotein FixA	SPUL_RS00380,electron transfer flavoprotein FixA	SG_RS00380,electron transfer flavoprotein FixA	SEEG9184_RS20555,electron transfer flavoprotein FixA	SEEP9120_RS04540,electron transfer flavoprotein FixA	I137_RS00390,electron transfer flavoprotein FixA	CJD41_RS05660,electron transfer flavoprotein FixA	VTCCBAA614_00815,Protein fixA
77	SEN_RS00390,electron transfer flavoprotein subunit alpha/FixB family protein	SPUCDC_RS00385,electron transfer flavoprotein subunit alpha/FixB family protein	SPUL_RS00385,electron transfer flavoprotein subunit alpha/FixB family protein	SG_RS00385,electron transfer flavoprotein subunit alpha/FixB family protein	SEEG9184_RS20550,electron transfer flavoprotein subunit alpha/FixB family protein	SEEP9120_RS04545,electron transfer flavoprotein subunit alpha/FixB family protein	- , -	CJD41_RS05665,electron transfer flavoprotein subunit alpha/FixB family protein	VTCCBAA614_00814,FixB protein
78	SEN_RS00395,FAD-dependent oxidoreductase	SPUCDC_RS00390,FAD-dependent oxidoreductase	SPUL_RS00390,FAD-dependent oxidoreductase	SG_RS00390,FAD-dependent oxidoreductase	SEEG9184_RS20545,FAD-dependent oxidoreductase	SEEP9120_RS04550,FAD-dependent oxidoreductase	- , -	CJD41_RS05670,FAD-dependent oxidoreductase	VTCCBAA614_00813,FixC protein
79	SEN_RS00400,ferredoxin-like protein FixX	SPUCDC_RS00395,ferredoxin-like protein FixX	SPUL_RS00395,ferredoxin-like protein FixX	SG_RS00395,ferredoxin-like protein FixX	SEEG9184_RS20540,ferredoxin-like protein FixX	SEEP9120_RS04555,ferredoxin-like protein FixX	I137_RS00405,ferredoxin-like protein FixX	CJD41_RS05675,ferredoxin-like protein FixX	VTCCBAA614_00812,ferredoxin like protein FixX
80	SEN_RS00405,MFS transporter	SPUCDC_RS00400,MFS transporter	SPUL_RS00400,MFS transporter	SG_RS00400,MFS transporter	SEEG9184_RS20535,MFS transporter	SEEP9120_RS04560,MFS transporter	I137_RS00410,MFS transporter	CJD41_RS05680,MFS transporter	VTCCBAA614_00810,putative metabolite transport protein
81	SEN_RS00410,YgdI/YgdR family lipoprotein	SPUCDC_RS00405,YgdI/YgdR family lipoprotein	SPUL_RS00405,YgdI/YgdR family lipoprotein	SG_RS00405,YgdI/YgdR family lipoprotein	SEEG9184_RS20530,YgdI/YgdR family lipoprotein	SEEP9120_RS04565,YgdI/YgdR family lipoprotein	I137_RS00415,YgdI/YgdR family lipoprotein	CJD41_RS05685,YgdI/YgdR family lipoprotein	VTCCBAA614_00809,outer membrane lipoprotein
82	SEN_RS00415,hypothetical protein	SPUCDC_RS00410,hypothetical protein	SPUL_RS00410,hypothetical protein	SG_RS00410,hypothetical protein	SEEG9184_RS20525,hypothetical protein	SEEP9120_RS04570,hypothetical protein	I137_RS00420,hypothetical protein	CJD41_RS05690,hypothetical protein	VTCCBAA614_00808,putative secreted protein
83	SEN_RS00420,DUF1471 domain-containing protein	SPUCDC_RS00415,DUF1471 domain-containing protein	SPUL_RS00415,DUF1471 domain-containing protein	SG_RS00415,DUF1471 domain-containing protein	SEEG9184_RS20520,DUF1471 domain-containing protein	SEEP9120_RS04575,DUF1471 domain-containing protein	I137_RS00425,DUF1471 domain-containing protein	CJD41_RS05695,DUF1471 domain-containing protein	VTCCBAA614_00806,putative secreted protein
84	SEN_RS00430,sulfatase-like hydrolase/transferase	- , -	- , -	SG_RS00425,sulfatase	SEEG9184_RS20510,sulfatase	- , -	- , -	- , -	VTCCBAA614_00805,exported sulfatase
85	SEN_RS00440,glutathione-regulated potassium-efflux system oxidoreductase KefF	SPUCDC_RS00435,glutathione-regulated potassium-efflux system oxidoreductase KefF	SPUL_RS00435,glutathione-regulated potassium-efflux system oxidoreductase KefF	SG_RS00430,glutathione-regulated potassium-efflux system oxidoreductase KefF	SEEG9184_RS20495,glutathione-regulated potassium-efflux system oxidoreductase KefF	SEEP9120_RS04595,glutathione-regulated potassium-efflux system oxidoreductase KefF	I137_RS00445,glutathione-regulated potassium-efflux system oxidoreductase KefF	CJD41_RS05715,glutathione-regulated potassium-efflux system oxidoreductase KefF	VTCCBAA614_00804,NAD(P)H oxidoreductase
86	SEN_RS00445,glutathione-regulated potassium-efflux system protein KefC	SPUCDC_RS00440,glutathione-regulated potassium-efflux system protein KefC	SPUL_RS00440,glutathione-regulated potassium-efflux system protein KefC	SG_RS00435,glutathione-regulated potassium-efflux system protein KefC	SEEG9184_RS20490,glutathione-regulated potassium-efflux system protein KefC	SEEP9120_RS04600,glutathione-regulated potassium-efflux system protein KefC	I137_RS00450,glutathione-regulated potassium-efflux system protein KefC	CJD41_RS05720,glutathione-regulated potassium-efflux system protein KefC	VTCCBAA614_00803,glutathione-regulated potassium-efflux system protein KefC
87	SEN_RS00450,type 3 dihydrofolate reductase	SPUCDC_RS00445,type 3 dihydrofolate reductase	SPUL_RS00445,type 3 dihydrofolate reductase	SG_RS00440,type 3 dihydrofolate reductase	SEEG9184_RS20485,type 3 dihydrofolate reductase	SEEP9120_RS04605,type 3 dihydrofolate reductase	I137_RS00455,type 3 dihydrofolate reductase	CJD41_RS05730,type 3 dihydrofolate reductase	VTCCBAA614_00802,dihydrofolate reductase type I
88	SEN_RS00455,bis(5-nucleosyl)-tetraphosphatase (symmetrical)	SPUCDC_RS00450,bis(5-nucleosyl)-tetraphosphatase (symmetrical)	SPUL_RS00450,bis(5-nucleosyl)-tetraphosphatase (symmetrical)	SG_RS00445,bis(5-nucleosyl)-tetraphosphatase (symmetrical)	SEEG9184_RS20480,bis(5-nucleosyl)-tetraphosphatase (symmetrical)	SEEP9120_RS04610,bis(5-nucleosyl)-tetraphosphatase (symmetrical)	I137_RS00460,bis(5-nucleosyl)-tetraphosphatase (symmetrical)	CJD41_RS05735,bis(5-nucleosyl)-tetraphosphatase (symmetrical)	VTCCBAA614_00801,diadenosine tetraphosphatase
89	SEN_RS00460,Co2+/Mg2+ efflux protein ApaG	SPUCDC_RS00455,Co2+/Mg2+ efflux protein ApaG	SPUL_RS00455,Co2+/Mg2+ efflux protein ApaG	SG_RS00450,Co2+/Mg2+ efflux protein ApaG	SEEG9184_RS20475,Co2+/Mg2+ efflux protein ApaG	SEEP9120_RS04615,Co2+/Mg2+ efflux protein ApaG	I137_RS00465,Co2+/Mg2+ efflux protein ApaG	CJD41_RS05740,Co2+/Mg2+ efflux protein ApaG	VTCCBAA614_00800,CorD protein
90	SEN_RS00465,16S rRNA (adenine(1518)-N(6)/adenine(1519)-N(6))- dimethyltransferase RsmA	SPUCDC_RS00460,16S rRNA (adenine(1518)-N(6)/adenine(1519)-N(6))- dimethyltransferase RsmA	SPUL_RS00460,16S rRNA (adenine(1518)-N(6)/adenine(1519)-N(6))- dimethyltransferase RsmA	SG_RS00455,16S rRNA (adenine(1518)-N(6)/adenine(1519)-N(6))- dimethyltransferase RsmA	SEEG9184_RS20470,16S rRNA (adenine(1518)-N(6)/adenine(1519)-N(6))- dimethyltransferase RsmA	SEEP9120_RS04620,16S rRNA (adenine(1518)-N(6)/adenine(1519)-N(6))- dimethyltransferase RsmA	I137_RS00470,16S rRNA (adenine(1518)-N(6)/adenine(1519)-N(6))- dimethyltransferase RsmA	CJD41_RS05745,16S rRNA (adenine(1518)-N(6)/adenine(1519)-N(6))- dimethyltransferase RsmA	VTCCBAA614_00799,dimethyladenosine transferase
91	SEN_RS00470,4-hydroxythreonine-4-phosphate dehydrogenase PdxA	SPUCDC_RS00465,4-hydroxythreonine-4-phosphate dehydrogenase PdxA	SPUL_RS00465,4-hydroxythreonine-4-phosphate dehydrogenase PdxA	SG_RS00460,4-hydroxythreonine-4-phosphate dehydrogenase PdxA	SEEG9184_RS20465,4-hydroxythreonine-4-phosphate dehydrogenase PdxA	SEEP9120_RS04625,4-hydroxythreonine-4-phosphate dehydrogenase PdxA	I137_RS00475,4-hydroxythreonine-4-phosphate dehydrogenase PdxA	CJD41_RS05750,4-hydroxythreonine-4-phosphate dehydrogenase PdxA	VTCCBAA614_00798,pyridoxal phosphate biosynthetic protein PdxA
92	SEN_RS00475,peptidylprolyl isomerase SurA	SPUCDC_RS00470,peptidylprolyl isomerase SurA	SPUL_RS00470,peptidylprolyl isomerase SurA	SG_RS00465,peptidylprolyl isomerase SurA	SEEG9184_RS20460,peptidylprolyl isomerase SurA	SEEP9120_RS04630,peptidylprolyl isomerase SurA	I137_RS00480,peptidylprolyl isomerase SurA	CJD41_RS05755,peptidylprolyl isomerase SurA	VTCCBAA614_00797,survival protein SurA
93	SEN_RS00480,LPS assembly protein LptD	SPUCDC_RS00475,LPS assembly protein LptD	SPUL_RS00475,LPS assembly protein LptD	SG_RS00470,LPS assembly protein LptD	SEEG9184_RS20455,LPS assembly protein LptD	SEEP9120_RS04635,LPS assembly protein LptD	I137_RS00485,LPS assembly protein LptD	CJD41_RS05760,LPS assembly protein LptD	VTCCBAA614_00796,organic solvent tolerance protein
94	SEN_RS00485,co-chaperone DjlA	SPUCDC_RS00480,co-chaperone DjlA	SPUL_RS00480,co-chaperone DjlA	SG_RS00475,co-chaperone DjlA	SEEG9184_RS20450,co-chaperone DjlA	SEEP9120_RS04640,co-chaperone DjlA	I137_RS00490,co-chaperone DjlA	CJD41_RS05765,co-chaperone DjlA	VTCCBAA614_00795,DnaJ-like protein
95	SEN_RS00490,bifunctional tRNA pseudouridine(32) synthase/23S rRNA pseudouridine(746) synthase RluA	SPUCDC_RS00485,bifunctional tRNA pseudouridine(32) synthase/23S rRNA pseudouridine(746) synthase RluA	SPUL_RS00485,bifunctional tRNA pseudouridine(32) synthase/23S rRNA pseudouridine(746) synthase RluA	SG_RS00480,bifunctional tRNA pseudouridine(32) synthase/23S rRNA pseudouridine(746) synthase RluA	SEEG9184_RS20445,bifunctional tRNA pseudouridine(32) synthase/23S rRNA pseudouridine(746) synthase RluA	SEEP9120_RS04645,bifunctional tRNA pseudouridine(32) synthase/23S rRNA pseudouridine(746) synthase RluA	I137_RS00495,bifunctional tRNA pseudouridine(32) synthase/23S rRNA pseudouridine(746) synthase RluA	CJD41_RS05770,bifunctional tRNA pseudouridine(32) synthase/23S rRNA pseudouridine(746) synthase RluA	VTCCBAA614_00794,ribosomal large subunit pseudouridine synthase A
96	SEN_RS00495,RNA polymerase-associated protein RapA	SPUCDC_RS00490,RNA polymerase-associated protein RapA	SPUL_RS00490,RNA polymerase-associated protein RapA	SG_RS00485,RNA polymerase-associated protein RapA	SEEG9184_RS20440,RNA polymerase-associated protein RapA	SEEP9120_RS04650,RNA polymerase-associated protein RapA	I137_RS00500,RNA polymerase-associated protein RapA	CJD41_RS05775,RNA polymerase-associated protein RapA	VTCCBAA614_00793,ATP-dependent helicase HepA
97	SEN_RS00500,DNA polymerase II	SPUCDC_RS00495,DNA polymerase II	- , -	SG_RS00490,DNA polymerase II	SEEG9184_RS20435,DNA polymerase II	SEEP9120_RS04655,DNA polymerase II	I137_RS00505,DNA polymerase II	CJD41_RS05785,DNA polymerase II	VTCCBAA614_00792,DNA polymerase II
98	SEN_RS00505,YdcF family protein	SPUCDC_RS00500,YdcF family protein	SPUL_RS00500,YdcF family protein	SG_RS00495,YdcF family protein	SEEG9184_RS20430,YdcF family protein	SEEP9120_RS04660,YdcF family protein	I137_RS00510,YdcF family protein	CJD41_RS05790,YdcF family protein	VTCCBAA614_00791,YdcF-like/sfiX involved in mureinsynthesis
99	SEN_RS00510,DUF4751 domain-containing protein	SPUCDC_RS00505,DUF4751 domain-containing protein	SPUL_RS00505,DUF4751 domain-containing protein	SG_RS00500,DUF4751 domain-containing protein	SEEG9184_RS20420,DUF4751 domain-containing protein	SEEP9120_RS04665,DUF4751 domain-containing protein	I137_RS00515,DUF4751 domain-containing protein	CJD41_RS05800,DUF4751 domain-containing protein	VTCCBAA614_00790,putative cytoplasmic protein
100	SEN_RS00515,L-ribulose-5-phosphate 4-epimerase	SPUCDC_RS00510,L-ribulose-5-phosphate 4-epimerase	SPUL_RS00510,L-ribulose-5-phosphate 4-epimerase	SG_RS00505,L-ribulose-5-phosphate 4-epimerase	SEEG9184_RS20415,L-ribulose-5-phosphate 4-epimerase	SEEP9120_RS04670,L-ribulose-5-phosphate 4-epimerase	I137_RS00520,L-ribulose-5-phosphate 4-epimerase	CJD41_RS05805,L-ribulose-5-phosphate 4-epimerase	VTCCBAA614_00789,L-ribulose-5-phosphate 4-epimerase
101	SEN_RS00520,L-arabinose isomerase	SPUCDC_RS00515,L-arabinose isomerase	SPUL_RS00515,L-arabinose isomerase	SG_RS00510,L-arabinose isomerase	SEEG9184_RS20410,L-arabinose isomerase	SEEP9120_RS04675,L-arabinose isomerase	I137_RS00525,L-arabinose isomerase	CJD41_RS05810,L-arabinose isomerase	VTCCBAA614_00788,L-arabinose isomerase
102	SEN_RS00525,ribulokinase	SPUCDC_RS00520,ribulokinase	SPUL_RS00520,ribulokinase	SG_RS00515,ribulokinase	SEEG9184_RS20405,ribulokinase	SEEP9120_RS04680,ribulokinase	I137_RS00530,ribulokinase	CJD41_RS05815,ribulokinase	VTCCBAA614_00787,L-ribulokinase
103	SEN_RS00530,arabinose operon transcriptional regulator AraC	SPUCDC_RS00525,arabinose operon transcriptional regulator AraC	SPUL_RS00525,arabinose operon transcriptional regulator AraC	SG_RS00520,arabinose operon transcriptional regulator AraC	SEEG9184_RS20400,arabinose operon transcriptional regulator AraC	SEEP9120_RS04685,arabinose operon transcriptional regulator AraC	I137_RS00535,arabinose operon transcriptional regulator AraC	CJD41_RS05820,arabinose operon transcriptional regulator AraC	VTCCBAA614_00786,arabinose operon regulatory protein
104	SEN_RS00535,DedA family protein	SPUCDC_RS00530,DedA family protein	SPUL_RS00530,DedA family protein	SG_RS00525,DedA family protein	SEEG9184_RS20395,DedA family protein	SEEP9120_RS04690,DedA family protein	I137_RS00540,DedA family protein	CJD41_RS05825,DedA family protein	VTCCBAA614_00785,DedA family integral membrane protein
105	SEN_RS00540,thiamine ABC transporter ATP-binding protein ThiQ	SPUCDC_RS00535,thiamine ABC transporter ATP-binding protein ThiQ	SPUL_RS00535,thiamine ABC transporter ATP-binding protein ThiQ	SG_RS00530,thiamine ABC transporter ATP-binding protein ThiQ	SEEG9184_RS20390,thiamine ABC transporter ATP-binding protein ThiQ	SEEP9120_RS04695,thiamine ABC transporter ATP-binding protein ThiQ	I137_RS00545,thiamine ABC transporter ATP-binding protein ThiQ	CJD41_RS05830,thiamine ABC transporter ATP-binding protein ThiQ	VTCCBAA614_00784,Thiamin ABC transporter ATPase component
106	SEN_RS00545,thiamine/thiamine pyrophosphate ABC transporter permease ThiP	SPUCDC_RS00540,thiamine/thiamine pyrophosphate ABC transporter permease ThiP	SPUL_RS00540,thiamine/thiamine pyrophosphate ABC transporter permease ThiP	SG_RS00535,thiamine/thiamine pyrophosphate ABC transporter permease ThiP	SEEG9184_RS20385,thiamine/thiamine pyrophosphate ABC transporter permease ThiP	SEEP9120_RS04700,thiamine/thiamine pyrophosphate ABC transporter permease ThiP	I137_RS00550,thiamine/thiamine pyrophosphate ABC transporter permease ThiP	CJD41_RS05835,thiamine/thiamine pyrophosphate ABC transporter permease ThiP	VTCCBAA614_00783,ABC transporter integral membrane protein
107	SEN_RS00550,thiamine ABC transporter substrate binding subunit	SPUCDC_RS00545,thiamine ABC transporter substrate binding subunit	SPUL_RS00545,thiamine ABC transporter substrate binding subunit	SG_RS00540,thiamine ABC transporter substrate binding subunit	SEEG9184_RS20380,thiamine ABC transporter substrate binding subunit	SEEP9120_RS04705,thiamine ABC transporter substrate binding subunit	I137_RS00555,thiamine ABC transporter substrate binding subunit	CJD41_RS05840,thiamine ABC transporter substrate binding subunit	VTCCBAA614_00782,thiamine-binding periplasmic protein
108	SEN_RS00555,HTH-type transcriptional regulator SgrR	SPUCDC_RS00550,HTH-type transcriptional regulator SgrR	SPUL_RS00550,HTH-type transcriptional regulator SgrR	SG_RS00545,HTH-type transcriptional regulator SgrR	SEEG9184_RS20375,HTH-type transcriptional regulator SgrR	SEEP9120_RS04710,HTH-type transcriptional regulator SgrR	I137_RS00560,HTH-type transcriptional regulator SgrR	CJD41_RS05845,HTH-type transcriptional regulator SgrR	VTCCBAA614_00780,ABC transporter periplasmic solute binding protein
109	SEN_RS00560,glucose uptake inhibitor SgrT	SPUCDC_RS00555,glucose uptake inhibitor SgrT	SPUL_RS00555,glucose uptake inhibitor SgrT	SG_RS00550,glucose uptake inhibitor SgrT	SEEG9184_RS20370,glucose uptake inhibitor SgrT	SEEP9120_RS04715,glucose uptake inhibitor SgrT	I137_RS00565,glucose uptake inhibitor SgrT	CJD41_RS05850,glucose uptake inhibitor SgrT	VTCCBAA614_00779,inhibitor of glucose transporter
110	SEN_RS00565,hypothetical protein	SPUCDC_RS00560,hypothetical protein	SPUL_RS00560,hypothetical protein	SG_RS00555,hypothetical protein	SEEG9184_RS20365,hypothetical protein	SEEP9120_RS04720,hypothetical protein	I137_RS00570,hypothetical protein	CJD41_RS05855,hypothetical protein	VTCCBAA614_00777,hypothetical protein
111	SEN_RS00570,3-isopropylmalate dehydratase small subunit	SPUCDC_RS00565,3-isopropylmalate dehydratase small subunit	SPUL_RS00565,3-isopropylmalate dehydratase small subunit	SG_RS00560,3-isopropylmalate dehydratase small subunit	SEEG9184_RS20360,3-isopropylmalate dehydratase small subunit	SEEP9120_RS04725,3-isopropylmalate dehydratase small subunit	I137_RS00575,3-isopropylmalate dehydratase small subunit	CJD41_RS05860,3-isopropylmalate dehydratase small subunit	VTCCBAA614_00776,isopropylmalate isomerase
112	SEN_RS00575,3-isopropylmalate dehydratase large subunit	SPUCDC_RS00570,3-isopropylmalate dehydratase large subunit	SPUL_RS00570,3-isopropylmalate dehydratase large subunit	SG_RS00565,3-isopropylmalate dehydratase large subunit	SEEG9184_RS20355,3-isopropylmalate dehydratase large subunit	SEEP9120_RS04730,3-isopropylmalate dehydratase large subunit	- , -	CJD41_RS05865,3-isopropylmalate dehydratase large subunit	VTCCBAA614_00775,3-isopropylmalate dehydratase
113	SEN_RS00580,3-isopropylmalate dehydrogenase	SPUCDC_RS00575,3-isopropylmalate dehydrogenase	SPUL_RS00575,3-isopropylmalate dehydrogenase	SG_RS00570,3-isopropylmalate dehydrogenase	SEEG9184_RS20350,3-isopropylmalate dehydrogenase	SEEP9120_RS04735,3-isopropylmalate dehydrogenase	I137_RS00585,3-isopropylmalate dehydrogenase	CJD41_RS05870,3-isopropylmalate dehydrogenase	VTCCBAA614_00774,3-isopropylmalate dehydrogenase
114	SEN_RS00585,2-isopropylmalate synthase	- , -	- , -	SG_RS00575,2-isopropylmalate synthase	SEEG9184_RS20345,2-isopropylmalate synthase	- , -	- , -	- , -	VTCCBAA614_00773,2-isopropylmalate synthase
115	SEN_RS00590,leu operon leader peptide	SPUCDC_RS00585,leu operon leader peptide	SPUL_RS00585,leu operon leader peptide	SG_RS00580,leu operon leader peptide	SEEG9184_RS20340,leu operon leader peptide	SEEP9120_RS04745,leu operon leader peptide	I137_RS00595,leu operon leader peptide	CJD41_RS05880,leu operon leader peptide	- , -
116	SEN_RS00595,transcriptional regulator LeuO	SPUCDC_RS00590,transcriptional regulator LeuO	SPUL_RS00590,transcriptional regulator LeuO	SG_RS00585,transcriptional regulator LeuO	SEEG9184_RS20335,transcriptional regulator LeuO	SEEP9120_RS04750,transcriptional regulator LeuO	I137_RS00600,transcriptional regulator LeuO	CJD41_RS05885,transcriptional regulator LeuO	VTCCBAA614_00771,putative HTH-type transcriptional regulator LeuO
117	SEN_RS00600,acetolactate synthase 3 large subunit	- , -	- , -	SG_RS00590,acetolactate synthase 3 large subunit	SEEG9184_RS20330,acetolactate synthase 3 large subunit	- , -	- , -	- , -	VTCCBAA614_00770,acetolactate synthase 3 catalytic subunit
118	SEN_RS00605,acetolactate synthase small subunit	SPUCDC_RS00600,acetolactate synthase small subunit	SPUL_RS00600,acetolactate synthase small subunit	SG_RS00595,acetolactate synthase small subunit	SEEG9184_RS20325,acetolactate synthase small subunit	SEEP9120_RS04760,acetolactate synthase small subunit	I137_RS00610,acetolactate synthase small subunit	CJD41_RS05895,acetolactate synthase small subunit	VTCCBAA614_00769,Acetolactate synthase small subunit
119	SEN_RS00610,catabolite repressor/activator	SPUCDC_RS00605,catabolite repressor/activator	SPUL_RS00605,catabolite repressor/activator	SG_RS00600,catabolite repressor/activator	SEEG9184_RS20320,catabolite repressor/activator	SEEP9120_RS04765,catabolite repressor/activator	I137_RS00615,catabolite repressor/activator	CJD41_RS05900,catabolite repressor/activator	VTCCBAA614_00768,fructose repressor
120	SEN_RS00615,division/cell wall cluster transcriptional repressor MraZ	SPUCDC_RS00610,division/cell wall cluster transcriptional repressor MraZ	SPUL_RS00610,division/cell wall cluster transcriptional repressor MraZ	SG_RS00605,division/cell wall cluster transcriptional repressor MraZ	SEEG9184_RS20315,division/cell wall cluster transcriptional repressor MraZ	SEEP9120_RS04770,division/cell wall cluster transcriptional repressor MraZ	I137_RS00620,division/cell wall cluster transcriptional repressor MraZ	CJD41_RS05905,division/cell wall cluster transcriptional repressor MraZ	VTCCBAA614_00767,cell division protein MraZ
121	SEN_RS00620,16S rRNA (cytosine(1402)-N(4))-methyltransferase RsmH	SPUCDC_RS00615,16S rRNA (cytosine(1402)-N(4))-methyltransferase RsmH	SPUL_RS00615,16S rRNA (cytosine(1402)-N(4))-methyltransferase RsmH	SG_RS00610,16S rRNA (cytosine(1402)-N(4))-methyltransferase RsmH	SEEG9184_RS20310,16S rRNA (cytosine(1402)-N(4))-methyltransferase RsmH	SEEP9120_RS04775,16S rRNA (cytosine(1402)-N(4))-methyltransferase RsmH	I137_RS00625,16S rRNA (cytosine(1402)-N(4))-methyltransferase RsmH	CJD41_RS05910,16S rRNA (cytosine(1402)-N(4))-methyltransferase RsmH	VTCCBAA614_00766,putative S-adenosyl methionine adenyltransferase
122	SEN_RS00625,cell division protein FtsL	SPUCDC_RS00620,cell division protein FtsL	SPUL_RS00620,cell division protein FtsL	SG_RS00615,cell division protein FtsL	SEEG9184_RS20305,cell division protein FtsL	SEEP9120_RS04780,cell division protein FtsL	I137_RS00630,cell division protein FtsL	CJD41_RS05915,cell division protein FtsL	VTCCBAA614_00765,cell division protein FtsL
123	SEN_RS00630,peptidoglycan glycosyltransferase FtsI	SPUCDC_RS00625,peptidoglycan glycosyltransferase FtsI	SPUL_RS00625,peptidoglycan glycosyltransferase FtsI	SG_RS00620,peptidoglycan glycosyltransferase FtsI	SEEG9184_RS20300,peptidoglycan glycosyltransferase FtsI	SEEP9120_RS04785,peptidoglycan glycosyltransferase FtsI	I137_RS00635,peptidoglycan glycosyltransferase FtsI	CJD41_RS05920,peptidoglycan glycosyltransferase FtsI	VTCCBAA614_00764,penicillin-binding protein 3
124	SEN_RS00635,UDP-N-acetylmuramoyl-L-alanyl-D-glutamate--2, 6-diaminopimelate ligase	SPUCDC_RS00630,UDP-N-acetylmuramoyl-L-alanyl-D-glutamate--2, 6-diaminopimelate ligase	SPUL_RS00630,UDP-N-acetylmuramoyl-L-alanyl-D-glutamate--2, 6-diaminopimelate ligase	SG_RS00625,UDP-N-acetylmuramoyl-L-alanyl-D-glutamate--2, 6-diaminopimelate ligase	SEEG9184_RS20295,UDP-N-acetylmuramoyl-L-alanyl-D-glutamate--2, 6-diaminopimelate ligase	SEEP9120_RS04790,UDP-N-acetylmuramoyl-L-alanyl-D-glutamate--2, 6-diaminopimelate ligase	I137_RS00640,UDP-N-acetylmuramoyl-L-alanyl-D-glutamate--2, 6-diaminopimelate ligase	CJD41_RS05925,UDP-N-acetylmuramoyl-L-alanyl-D-glutamate--2, 6-diaminopimelate ligase	VTCCBAA614_00763,UDP-N-acetylmuramoylalanyl-D-glutamate--2, 6-diaminopim ligase
125	SEN_RS00640,UDP-N-acetylmuramoyl-tripeptide--D-alanyl-D- alanine ligase	SPUCDC_RS00635,UDP-N-acetylmuramoyl-tripeptide--D-alanyl-D- alanine ligase	SPUL_RS00635,UDP-N-acetylmuramoyl-tripeptide--D-alanyl-D- alanine ligase	SG_RS00630,UDP-N-acetylmuramoyl-tripeptide--D-alanyl-D- alanine ligase	SEEG9184_RS20290,UDP-N-acetylmuramoyl-tripeptide--D-alanyl-D- alanine ligase	SEEP9120_RS04795,UDP-N-acetylmuramoyl-tripeptide--D-alanyl-D- alanine ligase	I137_RS00645,UDP-N-acetylmuramoyl-tripeptide--D-alanyl-D- alanine ligase	CJD41_RS05930,UDP-N-acetylmuramoyl-tripeptide--D-alanyl-D- alanine ligase	VTCCBAA614_00762,UDP-N-acetylmuramoylalanyl-D-glutamyl-2, 6-diaminopimelate--D-alanalanyl ligase
126	SEN_RS00645,phospho-N-acetylmuramoyl-pentapeptide- transferase	SPUCDC_RS00640,phospho-N-acetylmuramoyl-pentapeptide- transferase	SPUL_RS00640,phospho-N-acetylmuramoyl-pentapeptide- transferase	SG_RS00635,phospho-N-acetylmuramoyl-pentapeptide- transferase	SEEG9184_RS20285,phospho-N-acetylmuramoyl-pentapeptide- transferase	SEEP9120_RS04800,phospho-N-acetylmuramoyl-pentapeptide- transferase	I137_RS00650,phospho-N-acetylmuramoyl-pentapeptide- transferase	CJD41_RS05935,phospho-N-acetylmuramoyl-pentapeptide- transferase	VTCCBAA614_00761,phospho-N-acetylmuramoyl-pentapeptide- transferase
127	SEN_RS00650,UDP-N-acetylmuramoyl-L-alanine--D-glutamate ligase	SPUCDC_RS00645,UDP-N-acetylmuramoyl-L-alanine--D-glutamate ligase	SPUL_RS00645,UDP-N-acetylmuramoyl-L-alanine--D-glutamate ligase	SG_RS00640,UDP-N-acetylmuramoyl-L-alanine--D-glutamate ligase	SEEG9184_RS20280,UDP-N-acetylmuramoyl-L-alanine--D-glutamate ligase	SEEP9120_RS04805,UDP-N-acetylmuramoyl-L-alanine--D-glutamate ligase	I137_RS00655,UDP-N-acetylmuramoyl-L-alanine--D-glutamate ligase	CJD41_RS05940,UDP-N-acetylmuramoyl-L-alanine--D-glutamate ligase	VTCCBAA614_00760,UDP-N-acetylmuramoyl-L-alanine:D-glutamate ligase
128	SEN_RS00655,cell division protein FtsW	SPUCDC_RS00650,cell division protein FtsW	SPUL_RS00650,cell division protein FtsW	SG_RS00645,cell division protein FtsW	SEEG9184_RS20275,cell division protein FtsW	SEEP9120_RS04810,cell division protein FtsW	- , -	CJD41_RS05945,cell division protein FtsW	VTCCBAA614_00759,cell division protein FtsW
129	SEN_RS00660,undecaprenyldiphospho-muramoylpentapeptide beta-N-acetylglucosaminyltransferase	SPUCDC_RS00655,undecaprenyldiphospho-muramoylpentapeptide beta-N-acetylglucosaminyltransferase	SPUL_RS00655,undecaprenyldiphospho-muramoylpentapeptide beta-N-acetylglucosaminyltransferase	SG_RS00650,undecaprenyldiphospho-muramoylpentapeptide beta-N-acetylglucosaminyltransferase	SEEG9184_RS20270,undecaprenyldiphospho-muramoylpentapeptide beta-N-acetylglucosaminyltransferase	SEEP9120_RS04815,undecaprenyldiphospho-muramoylpentapeptide beta-N-acetylglucosaminyltransferase	- , -	CJD41_RS05950,undecaprenyldiphospho-muramoylpentapeptide beta-N-acetylglucosaminyltransferase	VTCCBAA614_00758,UDP-N-acetylglucosamine:N-acetylmuramyl- (pentapeptide) pyrophosphoryl-undecaprenol N-acetylglucosamine transferase
130	SEN_RS00665,UDP-N-acetylmuramate--L-alanine ligase	SPUCDC_RS00660,UDP-N-acetylmuramate--L-alanine ligase	SPUL_RS00660,UDP-N-acetylmuramate--L-alanine ligase	SG_RS00655,UDP-N-acetylmuramate--L-alanine ligase	SEEG9184_RS20265,UDP-N-acetylmuramate--L-alanine ligase	SEEP9120_RS04820,UDP-N-acetylmuramate--L-alanine ligase	I137_RS00670,UDP-N-acetylmuramate--L-alanine ligase	CJD41_RS05955,UDP-N-acetylmuramate--L-alanine ligase	VTCCBAA614_00757,UDP-N-acetylmuramate:alanine ligase
131	SEN_RS00670,D-alanine--D-alanine ligase	- , -	- , -	SG_RS00660,D-alanine--D-alanine ligase	SEEG9184_RS20260,D-alanine--D-alanine ligase	- , -	- , -	- , -	VTCCBAA614_00756,D-alanine--D-alanine ligase
132	SEN_RS00675,cell division protein FtsQ	SPUCDC_RS00670,cell division protein FtsQ	SPUL_RS00670,cell division protein FtsQ	SG_RS00665,cell division protein FtsQ	SEEG9184_RS20255,cell division protein FtsQ	SEEP9120_RS04830,cell division protein FtsQ	I137_RS00680,cell division protein FtsQ	CJD41_RS05965,cell division protein FtsQ	VTCCBAA614_00755,cell division protein FtsQ
133	SEN_RS00680,cell division protein FtsA	SPUCDC_RS00675,cell division protein FtsA	SPUL_RS00675,cell division protein FtsA	SG_RS00670,cell division protein FtsA	SEEG9184_RS20250,cell division protein FtsA	SEEP9120_RS04835,cell division protein FtsA	I137_RS00685,cell division protein FtsA	CJD41_RS05970,cell division protein FtsA	VTCCBAA614_00754,cell division protein FtsA
134	SEN_RS00685,cell division protein FtsZ	SPUCDC_RS00680,cell division protein FtsZ	SPUL_RS00680,cell division protein FtsZ	SG_RS00675,cell division protein FtsZ	SEEG9184_RS20245,cell division protein FtsZ	SEEP9120_RS04840,cell division protein FtsZ	I137_RS00690,cell division protein FtsZ	CJD41_RS05975,cell division protein FtsZ	VTCCBAA614_00753,cell division protein FtsZ
135	SEN_RS00690,UDP-3-O-acyl-N-acetylglucosamine deacetylase	SPUCDC_RS00685,UDP-3-O-acyl-N-acetylglucosamine deacetylase	- , -	SG_RS00680,UDP-3-O-acyl-N-acetylglucosamine deacetylase	SEEG9184_RS20240,UDP-3-O-acyl-N-acetylglucosamine deacetylase	SEEP9120_RS04845,UDP-3-O-acyl-N-acetylglucosamine deacetylase	I137_RS00695,UDP-3-O-acyl-N-acetylglucosamine deacetylase	CJD41_RS05980,UDP-3-O-acyl-N-acetylglucosamine deacetylase	VTCCBAA614_00752,UDP-3-O-[3-hydroxymyristoyl] N-acetylglucosamine deacetylase
136	SEN_RS00695,secA regulator SecM	SPUCDC_RS00690,secA regulator SecM	SPUL_RS00690,secA regulator SecM	SG_RS00685,secA regulator SecM	SEEG9184_RS20235,secA regulator SecM	SEEP9120_RS04850,secA regulator SecM	I137_RS00700,secA regulator SecM	CJD41_RS05985,secA regulator SecM	VTCCBAA614_00751,secretion monitor
137	SEN_RS00700,preprotein translocase subunit SecA	SPUCDC_RS00695,preprotein translocase subunit SecA	SPUL_RS00695,preprotein translocase subunit SecA	SG_RS00690,preprotein translocase subunit SecA	SEEG9184_RS20230,preprotein translocase subunit SecA	SEEP9120_RS04855,preprotein translocase subunit SecA	I137_RS00705,preprotein translocase subunit SecA	CJD41_RS05990,preprotein translocase subunit SecA	VTCCBAA614_00750,preprotein translocase SecA subunit
138	SEN_RS00705,8-oxo-dGTP diphosphatase MutT	SPUCDC_RS00700,8-oxo-dGTP diphosphatase MutT	SPUL_RS00700,8-oxo-dGTP diphosphatase MutT	SG_RS00695,8-oxo-dGTP diphosphatase MutT	SEEG9184_RS20225,8-oxo-dGTP diphosphatase MutT	SEEP9120_RS04860,8-oxo-dGTP diphosphatase MutT	I137_RS00710,8-oxo-dGTP diphosphatase MutT	CJD41_RS05995,8-oxo-dGTP diphosphatase MutT	VTCCBAA614_00748,Mutator MutT protein
139	SEN_RS00715,LysR family transcriptional regulator	SPUCDC_RS00710,LysR family transcriptional regulator	- , -	SG_RS00705,LysR family transcriptional regulator	SEEG9184_RS20215,LysR family transcriptional regulator	SEEP9120_RS04870,LysR family transcriptional regulator	I137_RS00720,LysR family transcriptional regulator	CJD41_RS06005,LysR family transcriptional regulator	VTCCBAA614_00746,LysR family transcriptional regulator
140	SEN_RS00720,DNA gyrase inhibitor YacG	SPUCDC_RS00715,DNA gyrase inhibitor YacG	SPUL_RS00715,DNA gyrase inhibitor YacG	SG_RS00710,DNA gyrase inhibitor YacG	SEEG9184_RS20210,DNA gyrase inhibitor YacG	SEEP9120_RS04875,DNA gyrase inhibitor YacG	I137_RS00725,DNA gyrase inhibitor YacG	CJD41_RS06010,DNA gyrase inhibitor YacG	VTCCBAA614_00745,zinc-binding protein
141	SEN_RS00725,cell division protein ZapD	SPUCDC_RS00720,cell division protein ZapD	SPUL_RS00720,cell division protein ZapD	SG_RS00715,cell division protein ZapD	SEEG9184_RS20205,cell division protein ZapD	SEEP9120_RS04880,cell division protein ZapD	I137_RS00730,cell division protein ZapD	CJD41_RS06015,cell division protein ZapD	VTCCBAA614_00744,hypothetical protein
142	SEN_RS00730,dephospho-CoA kinase	SPUCDC_RS00725,dephospho-CoA kinase	SPUL_RS00725,dephospho-CoA kinase	SG_RS00720,dephospho-CoA kinase	SEEG9184_RS20200,dephospho-CoA kinase	SEEP9120_RS04885,dephospho-CoA kinase	I137_RS00735,dephospho-CoA kinase	CJD41_RS06020,dephospho-CoA kinase	VTCCBAA614_00743,Dephospho-CoA kinase
143	SEN_RS00735,GMP reductase	SPUCDC_RS00730,GMP reductase	SPUL_RS00730,GMP reductase	SG_RS00725,GMP reductase	SEEG9184_RS20195,GMP reductase	SEEP9120_RS04890,GMP reductase	I137_RS00740,GMP reductase	CJD41_RS06025,GMP reductase	VTCCBAA614_00742,GMP reductase
144	SEN_RS00740,protein transport protein HofC	SPUCDC_RS00735,protein transport protein HofC	SPUL_RS00735,protein transport protein HofC	SG_RS00730,protein transport protein HofC	SEEG9184_RS20190,protein transport protein HofC	SEEP9120_RS04895,protein transport protein HofC	I137_RS00745,protein transport protein HofC	CJD41_RS06030,protein transport protein HofC	VTCCBAA614_00741,type IV pilin biogenesis protein
145	SEN_RS00745,type II secretion system protein GspE	SPUCDC_RS00740,type II secretion system protein GspE	SPUL_RS00740,type II secretion system protein GspE	SG_RS00735,type II secretion system protein GspE	SEEG9184_RS20185,type II secretion system protein GspE	SEEP9120_RS04900,type II secretion system protein GspE	I137_RS00750,type II secretion system protein GspE	CJD41_RS06035,type II secretion system protein GspE	VTCCBAA614_00740,protein transport protein HofB
146	SEN_RS00750,prepilin peptidase-dependent pilin	SPUCDC_RS00745,prepilin peptidase-dependent pilin	SPUL_RS00745,prepilin peptidase-dependent pilin	SG_RS00740,prepilin peptidase-dependent pilin	SEEG9184_RS20180,prepilin peptidase-dependent pilin	SEEP9120_RS04905,prepilin peptidase-dependent pilin	I137_RS00755,prepilin peptidase-dependent pilin	CJD41_RS06040,prepilin peptidase-dependent pilin	VTCCBAA614_00739,prepilin peptidase dependent protein D
147	SEN_RS00755,carboxylating nicotinate-nucleotide diphosphorylase	SPUCDC_RS00750,carboxylating nicotinate-nucleotide diphosphorylase	SPUL_RS00750,carboxylating nicotinate-nucleotide diphosphorylase	SG_RS00745,carboxylating nicotinate-nucleotide diphosphorylase	SEEG9184_RS20170,carboxylating nicotinate-nucleotide diphosphorylase	SEEP9120_RS04910,carboxylating nicotinate-nucleotide diphosphorylase	I137_RS00760,carboxylating nicotinate-nucleotide diphosphorylase	CJD41_RS06050,carboxylating nicotinate-nucleotide diphosphorylase	VTCCBAA614_00738,quinolinate phosphoribosyltransferase
148	SEN_RS00760,1,6-anhydro-N-acetylmuramyl-L-alanine amidase AmpD	SPUCDC_RS00755,1,6-anhydro-N-acetylmuramyl-L-alanine amidase AmpD	SPUL_RS00755,1,6-anhydro-N-acetylmuramyl-L-alanine amidase AmpD	SG_RS00750,1,6-anhydro-N-acetylmuramyl-L-alanine amidase AmpD	SEEG9184_RS20165,1,6-anhydro-N-acetylmuramyl-L-alanine amidase AmpD	SEEP9120_RS04915,1,6-anhydro-N-acetylmuramyl-L-alanine amidase AmpD	I137_RS00765,1,6-anhydro-N-acetylmuramyl-L-alanine amidase AmpD	CJD41_RS06055,1,6-anhydro-N-acetylmuramyl-L-alanine amidase AmpD	VTCCBAA614_00737,anhydro-N-acetylmuramyl-tripeptide amidase AmpD
149	SEN_RS00765,beta-lactamase regulator AmpE	SPUCDC_RS00760,beta-lactamase regulator AmpE	SPUL_RS00760,beta-lactamase regulator AmpE	SG_RS00755,beta-lactamase regulator AmpE	SEEG9184_RS20160,beta-lactamase regulator AmpE	SEEP9120_RS04920,beta-lactamase regulator AmpE	I137_RS00770,beta-lactamase regulator AmpE	CJD41_RS06060,beta-lactamase regulator AmpE	VTCCBAA614_00736,AmpE protein
150	SEN_RS00770,family 43 glycosylhydrolase	SPUCDC_RS00765,family 43 glycosylhydrolase	SPUL_RS00765,family 43 glycosylhydrolase	SG_RS00760,family 43 glycosylhydrolase	SEEG9184_RS20155,family 43 glycosylhydrolase	SEEP9120_RS04925,family 43 glycosylhydrolase	- , -	CJD41_RS06065,family 43 glycosylhydrolase	VTCCBAA614_00735,glycosyl hydrolase
151	SEN_RS00775,MFS transporter	SPUCDC_RS00770,MFS transporter	SPUL_RS00770,MFS transporter	SG_RS00765,MFS transporter	SEEG9184_RS20150,MFS transporter	SEEP9120_RS04930,MFS transporter	I137_RS00780,MFS transporter	CJD41_RS06070,MFS transporter	VTCCBAA614_00734,symporter
152	SEN_RS00780,aromatic amino acid transporter AroP	SPUCDC_RS00775,aromatic amino acid transporter AroP	SPUL_RS00775,aromatic amino acid transporter AroP	SG_RS00770,aromatic amino acid transporter AroP	SEEG9184_RS20145,aromatic amino acid transporter AroP	SEEP9120_RS04935,aromatic amino acid transporter AroP	I137_RS00785,aromatic amino acid transporter AroP	CJD41_RS06075,aromatic amino acid transporter AroP	VTCCBAA614_00733,aromatic amino acid transporter
153	SEN_RS00785,pyruvate dehydrogenase complex transcriptional repressor PdhR	SPUCDC_RS00780,pyruvate dehydrogenase complex transcriptional repressor PdhR	SPUL_RS00780,pyruvate dehydrogenase complex transcriptional repressor PdhR	SG_RS00775,pyruvate dehydrogenase complex transcriptional repressor PdhR	SEEG9184_RS20140,pyruvate dehydrogenase complex transcriptional repressor PdhR	SEEP9120_RS04940,pyruvate dehydrogenase complex transcriptional repressor PdhR	I137_RS00790,pyruvate dehydrogenase complex transcriptional repressor PdhR	CJD41_RS06080,pyruvate dehydrogenase complex transcriptional repressor PdhR	VTCCBAA614_00732,pyruvate dehydrogenase complex repressor
154	SEN_RS00790,pyruvate dehydrogenase (acetyl-transferring), homodimeric type	SPUCDC_RS00785,pyruvate dehydrogenase (acetyl-transferring), homodimeric type	SPUL_RS00785,pyruvate dehydrogenase (acetyl-transferring), homodimeric type	SG_RS00780,pyruvate dehydrogenase (acetyl-transferring), homodimeric type	SEEG9184_RS20135,pyruvate dehydrogenase (acetyl-transferring), homodimeric type	SEEP9120_RS04945,pyruvate dehydrogenase (acetyl-transferring), homodimeric type	I137_RS00795,pyruvate dehydrogenase (acetyl-transferring), homodimeric type	CJD41_RS06085,pyruvate dehydrogenase (acetyl-transferring), homodimeric type	VTCCBAA614_00730,pyruvate dehydrogenase E1 component
155	SEN_RS00795,pyruvate dehydrogenase complex dihydrolipoyllysine-residue acetyltransferase	SPUCDC_RS00790,pyruvate dehydrogenase complex dihydrolipoyllysine-residue acetyltransferase	SPUL_RS00790,pyruvate dehydrogenase complex dihydrolipoyllysine-residue acetyltransferase	SG_RS00785,pyruvate dehydrogenase complex dihydrolipoyllysine-residue acetyltransferase	SEEG9184_RS20130,pyruvate dehydrogenase complex dihydrolipoyllysine-residue acetyltransferase	SEEP9120_RS04950,pyruvate dehydrogenase complex dihydrolipoyllysine-residue acetyltransferase	I137_RS00800,pyruvate dehydrogenase complex dihydrolipoyllysine-residue acetyltransferase	CJD41_RS06090,pyruvate dehydrogenase complex dihydrolipoyllysine-residue acetyltransferase	VTCCBAA614_00729,dihydrolipoamide acetyltransferase
156	SEN_RS00800,dihydrolipoyl dehydrogenase	SPUCDC_RS00795,dihydrolipoyl dehydrogenase	SPUL_RS00795,dihydrolipoyl dehydrogenase	SG_RS00790,dihydrolipoyl dehydrogenase	SEEG9184_RS20125,dihydrolipoyl dehydrogenase	SEEP9120_RS04955,dihydrolipoyl dehydrogenase	I137_RS00805,dihydrolipoyl dehydrogenase	CJD41_RS06095,dihydrolipoyl dehydrogenase	VTCCBAA614_00728,dihydrolipoamide dehydrogenase
157	SEN_RS00805,hypothetical protein	SPUCDC_RS00800,outer membrane protein	SPUL_RS00800,outer membrane protein	SG_RS00795,hypothetical protein	SEEG9184_RS20120,hypothetical protein	SEEP9120_RS04960,outer membrane protein	I137_RS00810,outer membrane protein	CJD41_RS06100,outer membrane protein	VTCCBAA614_00726,putative secreted protein
158	SEN_RS00810,DUF2950 family protein	SPUCDC_RS00805,DUF2950 family protein	SPUL_RS00805,DUF2950 family protein	SG_RS00800,DUF2950 family protein	SEEG9184_RS20115,DUF2950 family protein	SEEP9120_RS04965,DUF2950 family protein	I137_RS00815,DUF2950 family protein	CJD41_RS06105,DUF2950 family protein	VTCCBAA614_00725,putative secreted protein
159	SEN_RS00815,DUF3300 domain-containing protein	- , -	- , -	SG_RS00805,DUF3300 domain-containing protein	SEEG9184_RS20110,DUF3300 domain-containing protein	- , -	- , -	- , -	VTCCBAA614_00724,membrane protein
160	SEN_RS00820,bifunctional aconitate hydratase 2/2-methylisocitrate dehydratase	SPUCDC_RS00815,bifunctional aconitate hydratase 2/2-methylisocitrate dehydratase	SPUL_RS00815,bifunctional aconitate hydratase 2/2-methylisocitrate dehydratase	SG_RS00810,bifunctional aconitate hydratase 2/2-methylisocitrate dehydratase	SEEG9184_RS20105,bifunctional aconitate hydratase 2/2-methylisocitrate dehydratase	SEEP9120_RS04975,bifunctional aconitate hydratase 2/2-methylisocitrate dehydratase	- , -	CJD41_RS06115,bifunctional aconitate hydratase 2/2-methylisocitrate dehydratase	VTCCBAA614_00723,bifunctional aconitate hydratase 2/2-methylisocitrate dehydratase
161	SEN_RS00825,membrane protein	SPUCDC_RS00820,membrane protein	SPUL_RS00820,membrane protein	SG_RS00815,membrane protein	SEEG9184_RS20100,membrane protein	SEEP9120_RS04980,membrane protein	I137_RS00830,membrane protein	CJD41_RS06120,membrane protein	VTCCBAA614_00722,membrane protein
162	SEN_RS00830,hypothetical protein	SPUCDC_RS00825,hypothetical protein	SPUL_RS00825,hypothetical protein	SG_RS00820,hypothetical protein	SEEG9184_RS20095,hypothetical protein	SEEP9120_RS04985,hypothetical protein	I137_RS00835,hypothetical protein	CJD41_RS06125,hypothetical protein	VTCCBAA614_00721,phosphotyrosine protein phosphatase
163	SEN_RS00835,YacL family protein	SPUCDC_RS00830,YacL family protein	SPUL_RS00830,YacL family protein	SG_RS00825,YacL family protein	SEEG9184_RS20090,YacL family protein	SEEP9120_RS04990,YacL family protein	I137_RS00840,YacL family protein	CJD41_RS06130,YacL family protein	VTCCBAA614_00720,protein YacL
164	SEN_RS00840,2-keto-3-deoxygluconate permease 1	SPUCDC_RS00835,2-keto-3-deoxygluconate permease 1	SPUL_RS00835,2-keto-3-deoxygluconate permease 1	SG_RS00830,2-keto-3-deoxygluconate permease 1	SEEG9184_RS20085,2-keto-3-deoxygluconate permease 1	SEEP9120_RS04995,2-keto-3-deoxygluconate permease 1	I137_RS00845,2-keto-3-deoxygluconate permease 1	CJD41_RS06135,2-keto-3-deoxygluconate permease 1	VTCCBAA614_00719,2-keto-3-deoxygluconate permease
165	SEN_RS00845,D-threonate kinase	SPUCDC_RS00840,D-threonate kinase	SPUL_RS00840,D-threonate kinase	SG_RS00835,D-threonate kinase	SEEG9184_RS20080,D-threonate kinase	SEEP9120_RS05000,D-threonate kinase	- , -	CJD41_RS06140,D-threonate kinase	VTCCBAA614_00718,membrane protein
166	SEN_RS00850,D-threonate 4-phosphate dehydrogenase	SPUCDC_RS00845,D-threonate 4-phosphate dehydrogenase	SPUL_RS00845,D-threonate 4-phosphate dehydrogenase	SG_RS00840,D-threonate 4-phosphate dehydrogenase	SEEG9184_RS20075,D-threonate 4-phosphate dehydrogenase	SEEP9120_RS05005,D-threonate 4-phosphate dehydrogenase	- , -	CJD41_RS06145,D-threonate 4-phosphate dehydrogenase	VTCCBAA614_00717,4-hydroxythreonine-4-phosphate dehydrogenase
167	SEN_RS00855,DeoR/GlpR transcriptional regulator	SPUCDC_RS00850,DeoR/GlpR transcriptional regulator	SPUL_RS00850,DeoR/GlpR transcriptional regulator	SG_RS00845,DeoR/GlpR transcriptional regulator	SEEG9184_RS20070,DeoR/GlpR transcriptional regulator	SEEP9120_RS05010,DeoR/GlpR transcriptional regulator	I137_RS00860,DeoR/GlpR transcriptional regulator	CJD41_RS06150,DeoR/GlpR transcriptional regulator	VTCCBAA614_00716,DeoR family transcriptional regulator
168	SEN_RS00860,adenosylmethionine decarboxylase	SPUCDC_RS00855,adenosylmethionine decarboxylase	SPUL_RS00855,adenosylmethionine decarboxylase	SG_RS00850,adenosylmethionine decarboxylase	SEEG9184_RS20065,adenosylmethionine decarboxylase	SEEP9120_RS05015,adenosylmethionine decarboxylase	I137_RS00865,adenosylmethionine decarboxylase	CJD41_RS06155,adenosylmethionine decarboxylase	VTCCBAA614_00715,S-adenosylmethionine decarboxylase proenzyme
169	SEN_RS00865,polyamine aminopropyltransferase	SPUCDC_RS00860,polyamine aminopropyltransferase	SPUL_RS00860,polyamine aminopropyltransferase	SG_RS00855,polyamine aminopropyltransferase	SEEG9184_RS20060,polyamine aminopropyltransferase	SEEP9120_RS05020,polyamine aminopropyltransferase	I137_RS00870,polyamine aminopropyltransferase	CJD41_RS06160,polyamine aminopropyltransferase	VTCCBAA614_00714,spermidine synthase
170	SEN_RS00870,YacC family pilotin-like protein	SPUCDC_RS00865,YacC family pilotin-like protein	SPUL_RS00865,YacC family pilotin-like protein	SG_RS00860,YacC family pilotin-like protein	SEEG9184_RS20055,YacC family pilotin-like protein	SEEP9120_RS05025,YacC family pilotin-like protein	I137_RS00875,YacC family pilotin-like protein	CJD41_RS06165,YacC family pilotin-like protein	VTCCBAA614_00713,hypothetical protein
171	SEN_RS00875,multicopper oxidase CueO	SPUCDC_RS00870,multicopper oxidase CueO	SPUL_RS00870,multicopper oxidase CueO	SG_RS00865,multicopper oxidase CueO	SEEG9184_RS20050,multicopper oxidase CueO	- , -	I137_RS00880,multicopper oxidase CueO	CJD41_RS06170,multicopper oxidase CueO	VTCCBAA614_00712,Blue copper oxidase CueO
172	SEN_RS00880,pyrroloquinoline quinone-dependent dehydrogenase	SPUCDC_RS00875,pyrroloquinoline quinone-dependent dehydrogenase	SPUL_RS00875,pyrroloquinoline quinone-dependent dehydrogenase	- , -	- , -	SEEP9120_RS05035,pyrroloquinoline quinone-dependent dehydrogenase	I137_RS00885,pyrroloquinoline quinone-dependent dehydrogenase	CJD41_RS06175,pyrroloquinoline quinone-dependent dehydrogenase	VTCCBAA614_00711,glucose dehydrogenase
173	SEN_RS00885,hypoxanthine phosphoribosyltransferase	SPUCDC_RS00880,hypoxanthine phosphoribosyltransferase	SPUL_RS00880,hypoxanthine phosphoribosyltransferase	SG_RS00875,hypoxanthine phosphoribosyltransferase	SEEG9184_RS20040,hypoxanthine phosphoribosyltransferase	SEEP9120_RS05040,hypoxanthine phosphoribosyltransferase	I137_RS00890,hypoxanthine phosphoribosyltransferase	CJD41_RS06180,hypoxanthine phosphoribosyltransferase	VTCCBAA614_00709,Hypoxanthine-guanine phosphoribosyl transferase
174	SEN_RS00890,carbonate dehydratase	SPUCDC_RS00885,carbonate dehydratase	SPUL_RS00885,carbonate dehydratase	SG_RS00880,carbonate dehydratase	SEEG9184_RS20035,carbonate dehydratase	SEEP9120_RS05045,carbonate dehydratase	I137_RS00895,carbonate dehydratase	CJD41_RS06185,carbonate dehydratase	VTCCBAA614_00708,carbonic anhydrase
175	SEN_RS00895,ABC transporter ATP-binding protein	SPUCDC_RS00890,ABC transporter ATP-binding protein	SPUL_RS00890,ABC transporter ATP-binding protein	SG_RS00885,ABC transporter ATP-binding protein	SEEG9184_RS20030,ABC transporter ATP-binding protein	SEEP9120_RS05050,ABC transporter ATP-binding protein	I137_RS00900,ABC transporter ATP-binding protein	CJD41_RS06190,ABC transporter ATP-binding protein	VTCCBAA614_00707,ABC transporter ATP-binding protein
176	SEN_RS00900,ABC transporter permease	SPUCDC_RS00895,ABC transporter permease	SPUL_RS00895,ABC transporter permease	SG_RS00890,ABC transporter permease	SEEG9184_RS20025,ABC transporter permease	SEEP9120_RS05055,ABC transporter permease	I137_RS00905,ABC transporter permease	CJD41_RS06195,ABC transporter permease	VTCCBAA614_00706,ABC transporter
177	SEN_RS00905,fimbrial protein	SPUCDC_RS00900,fimbrial protein	SPUL_RS00900,fimbrial protein	SG_RS00895,fimbrial protein	SEEG9184_RS20020,fimbrial protein	SEEP9120_RS05060,fimbrial protein	I137_RS00910,fimbrial protein	CJD41_RS06200,fimbrial protein	VTCCBAA614_00705,fimbrial protein StiH
178	SEN_RS00910,fimbrial outer membrane usher protein	- , -	- , -	- , -	- , -	- , -	- , -	- , -	VTCCBAA614_00703,Outer membrane usher protein FimD
179	SEN_RS00915,fimbria/pilus periplasmic chaperone	SPUCDC_RS00910,fimbria/pilus periplasmic chaperone	SPUL_RS00910,fimbria/pilus periplasmic chaperone	SG_RS00905,fimbria/pilus periplasmic chaperone	SEEG9184_RS20005,fimbria/pilus periplasmic chaperone	SEEP9120_RS05070,fimbria/pilus periplasmic chaperone	I137_RS00920,fimbria/pilus periplasmic chaperone	CJD41_RS06210,fimbria/pilus periplasmic chaperone	VTCCBAA614_00702,fimbrial assembly chaperone
180	SEN_RS00920,fimbrial protein	SPUCDC_RS00915,fimbrial protein	SPUL_RS00915,fimbrial protein	SG_RS00910,fimbrial protein	SEEG9184_RS20000,fimbrial protein	SEEP9120_RS05075,fimbrial protein	I137_RS00925,fimbrial protein	CJD41_RS06215,fimbrial protein	VTCCBAA614_00701,fimbrial subunit
181	SEN_RS00925,PTS sugar transporter subunit IIA	SPUCDC_RS00920,PTS sugar transporter subunit IIA	SPUL_RS00920,PTS sugar transporter subunit IIA	- , -	- , -	SEEP9120_RS05080,PTS sugar transporter subunit IIA	I137_RS00930,PTS sugar transporter subunit IIA	CJD41_RS06220,PTS sugar transporter subunit IIA	VTCCBAA614_00700,putative PTS system IIA component
182	SEN_RS00930,polysaccharide deacetylase family protein	SPUCDC_RS00925,polysaccharide deacetylase family protein	SPUL_RS00925,polysaccharide deacetylase family protein	SG_RS00920,polysaccharide deacetylase family protein	SEEG9184_RS19990,polysaccharide deacetylase family protein	SEEP9120_RS05085,polysaccharide deacetylase family protein	I137_RS00935,polysaccharide deacetylase family protein	CJD41_RS06225,polysaccharide deacetylase family protein	VTCCBAA614_00699,polysaccharide deacetylase domain protein
183	SEN_RS00935,aspartate 1-decarboxylase	SPUCDC_RS00930,aspartate 1-decarboxylase	SPUL_RS00930,aspartate 1-decarboxylase	SG_RS00925,aspartate 1-decarboxylase	SEEG9184_RS19985,aspartate 1-decarboxylase	SEEP9120_RS05090,aspartate 1-decarboxylase	I137_RS00940,aspartate 1-decarboxylase	CJD41_RS06230,aspartate 1-decarboxylase	VTCCBAA614_00698,aspartate 1-decarboxylase
184	SEN_RS00940,pantoate--beta-alanine ligase	SPUCDC_RS00935,pantoate--beta-alanine ligase	SPUL_RS00935,pantoate--beta-alanine ligase	SG_RS00930,pantoate--beta-alanine ligase	SEEG9184_RS19975,pantoate--beta-alanine ligase	SEEP9120_RS05095,pantoate--beta-alanine ligase	I137_RS00945,pantoate--beta-alanine ligase	CJD41_RS06235,pantoate--beta-alanine ligase	VTCCBAA614_00697,pantoate--beta-alanine ligase
185	SEN_RS00945,3-methyl-2-oxobutanoate hydroxymethyltransferase	SPUCDC_RS00940,3-methyl-2-oxobutanoate hydroxymethyltransferase	SPUL_RS00940,3-methyl-2-oxobutanoate hydroxymethyltransferase	SG_RS00935,3-methyl-2-oxobutanoate hydroxymethyltransferase	SEEG9184_RS19970,3-methyl-2-oxobutanoate hydroxymethyltransferase	SEEP9120_RS05100,3-methyl-2-oxobutanoate hydroxymethyltransferase	I137_RS00950,3-methyl-2-oxobutanoate hydroxymethyltransferase	CJD41_RS06240,3-methyl-2-oxobutanoate hydroxymethyltransferase	VTCCBAA614_00696,3-methyl-2-oxobutanoate hydroxymethyltransferase
186	SEN_RS00950,2-amino-4-hydroxy-6- hydroxymethyldihydropteridine diphosphokinase	SPUCDC_RS00945,2-amino-4-hydroxy-6- hydroxymethyldihydropteridine diphosphokinase	SPUL_RS00945,2-amino-4-hydroxy-6- hydroxymethyldihydropteridine diphosphokinase	SG_RS00940,2-amino-4-hydroxy-6- hydroxymethyldihydropteridine diphosphokinase	SEEG9184_RS19965,2-amino-4-hydroxy-6- hydroxymethyldihydropteridine diphosphokinase	SEEP9120_RS05105,2-amino-4-hydroxy-6- hydroxymethyldihydropteridine diphosphokinase	I137_RS00955,2-amino-4-hydroxy-6- hydroxymethyldihydropteridine diphosphokinase	CJD41_RS06245,2-amino-4-hydroxy-6- hydroxymethyldihydropteridine diphosphokinase	VTCCBAA614_00695,2-amino-4-hydroxy-6- hydroxymethyldihydropteridine pyrophosphokinase
187	SEN_RS00955,polynucleotide adenylyltransferase PcnB	SPUCDC_RS00950,polynucleotide adenylyltransferase PcnB	SPUL_RS00950,polynucleotide adenylyltransferase PcnB	SG_RS00945,polynucleotide adenylyltransferase PcnB	SEEG9184_RS19960,polynucleotide adenylyltransferase PcnB	SEEP9120_RS05110,polynucleotide adenylyltransferase PcnB	I137_RS00960,polynucleotide adenylyltransferase PcnB	CJD41_RS06250,polynucleotide adenylyltransferase PcnB	VTCCBAA614_00694,poly(A) polymerase
188	SEN_RS00960,tRNA glutamyl-Q(34) synthetase GluQRS	SPUCDC_RS00955,tRNA glutamyl-Q(34) synthetase GluQRS	SPUL_RS00955,tRNA glutamyl-Q(34) synthetase GluQRS	SG_RS00950,tRNA glutamyl-Q(34) synthetase GluQRS	SEEG9184_RS19955,tRNA glutamyl-Q(34) synthetase GluQRS	SEEP9120_RS05115,tRNA glutamyl-Q(34) synthetase GluQRS	I137_RS00965,tRNA glutamyl-Q(34) synthetase GluQRS	CJD41_RS06255,tRNA glutamyl-Q(34) synthetase GluQRS	VTCCBAA614_00693,glutamyl-Q tRNA(Asp) synthetase
189	SEN_RS00965,RNA polymerase-binding transcription factor DksA	SPUCDC_RS00960,RNA polymerase-binding transcription factor DksA	SPUL_RS00960,RNA polymerase-binding protein DksA	SG_RS00955,RNA polymerase-binding protein DksA	SEEG9184_RS19950,RNA polymerase-binding protein DksA	SEEP9120_RS05120,RNA polymerase-binding transcription factor DksA	I137_RS00970,RNA polymerase-binding transcription factor DksA	CJD41_RS06260,RNA polymerase-binding transcription factor DksA	VTCCBAA614_00692,dnaK suppressor protein
190	SEN_RS00970,DNA/RNA nuclease SfsA	SPUCDC_RS00965,DNA/RNA nuclease SfsA	SPUL_RS00965,DNA/RNA nuclease SfsA	SG_RS00960,DNA/RNA nuclease SfsA	SEEG9184_RS19945,DNA/RNA nuclease SfsA	SEEP9120_RS05125,DNA/RNA nuclease SfsA	I137_RS00975,DNA/RNA nuclease SfsA	CJD41_RS06265,DNA/RNA nuclease SfsA	VTCCBAA614_00691,Sugar fermentation stimulation protein
191	SEN_RS00975,RNA 2,3-cyclic phosphodiesterase	SPUCDC_RS00970,RNA 2,3-cyclic phosphodiesterase	SPUL_RS00970,RNA 2,3-cyclic phosphodiesterase	SG_RS00965,RNA 2,3-cyclic phosphodiesterase	SEEG9184_RS19940,RNA 2,3-cyclic phosphodiesterase	SEEP9120_RS05130,RNA 2,3-cyclic phosphodiesterase	I137_RS00980,RNA 2,3-cyclic phosphodiesterase	CJD41_RS06270,RNA 2,3-cyclic phosphodiesterase	VTCCBAA614_00690,2-5 RNA ligase
192	SEN_RS00980,ATP-dependent helicase HrpB	SPUCDC_RS00975,ATP-dependent helicase HrpB	SPUL_RS00975,ATP-dependent helicase HrpB	SG_RS00970,ATP-dependent helicase HrpB	SEEG9184_RS19935,ATP-dependent helicase HrpB	SEEP9120_RS05135,ATP-dependent helicase HrpB	I137_RS00985,ATP-dependent helicase HrpB	CJD41_RS06275,ATP-dependent helicase HrpB	VTCCBAA614_00689,ATP-dependent helicase HrpB
193	SEN_RS00985,bifunctional glycosyl transferase/transpeptidase	SPUCDC_RS00980,bifunctional glycosyl transferase/transpeptidase	SPUL_RS00980,bifunctional glycosyl transferase/transpeptidase	SG_RS00975,bifunctional glycosyl transferase/transpeptidase	SEEG9184_RS19930,bifunctional glycosyl transferase/transpeptidase	SEEP9120_RS05140,bifunctional glycosyl transferase/transpeptidase	I137_RS00990,bifunctional glycosyl transferase/transpeptidase	CJD41_RS06280,bifunctional glycosyl transferase/transpeptidase	VTCCBAA614_00688,penicillin-binding protein 1b
194	SEN_RS00990,ferrichrome porin FhuA	SPUCDC_RS00985,ferrichrome porin FhuA	SPUL_RS00985,ferrichrome porin FhuA	SG_RS00980,ferrichrome porin FhuA	SEEG9184_RS19925,ferrichrome porin FhuA	SEEP9120_RS05145,ferrichrome porin FhuA	- , -	CJD41_RS06285,ferrichrome porin FhuA	VTCCBAA614_00687,ferrichrome outer membrane transporter
195	SEN_RS00995,Fe3+-hydroxamate ABC transporter ATP-binding protein FhuC	SPUCDC_RS00990,Fe3+-hydroxamate ABC transporter ATP-binding protein FhuC	SPUL_RS00990,Fe3+-hydroxamate ABC transporter ATP-binding protein FhuC	SG_RS00985,Fe3+-hydroxamate ABC transporter ATP-binding protein FhuC	SEEG9184_RS19920,Fe3+-hydroxamate ABC transporter ATP-binding protein FhuC	SEEP9120_RS05150,Fe3+-hydroxamate ABC transporter ATP-binding protein FhuC	I137_RS01000,Fe3+-hydroxamate ABC transporter ATP-binding protein FhuC	CJD41_RS06290,Fe3+-hydroxamate ABC transporter ATP-binding protein FhuC	VTCCBAA614_00686,ferrichrome transport ATP-binding protein FhuC
196	SEN_RS01000,Fe(3+)-hydroxamate ABC transporter substrate-binding protein FhuD	SPUCDC_RS00995,Fe(3+)-hydroxamate ABC transporter substrate-binding protein FhuD	SPUL_RS00995,Fe(3+)-hydroxamate ABC transporter substrate-binding protein FhuD	SG_RS00990,Fe(3+)-hydroxamate ABC transporter substrate-binding protein FhuD	SEEG9184_RS19915,Fe(3+)-hydroxamate ABC transporter substrate-binding protein FhuD	SEEP9120_RS05155,Fe(3+)-hydroxamate ABC transporter substrate-binding protein FhuD	- , -	CJD41_RS06295,Fe(3+)-hydroxamate ABC transporter substrate-binding protein FhuD	VTCCBAA614_00685,ferrichrome-binding periplasmic protein
197	SEN_RS01005,Fe(3+)-hydroxamate ABC transporter permease FhuB	SPUCDC_RS01000,Fe(3+)-hydroxamate ABC transporter permease FhuB	SPUL_RS01000,Fe(3+)-hydroxamate ABC transporter permease FhuB	SG_RS00995,Fe(3+)-hydroxamate ABC transporter permease FhuB	SEEG9184_RS19910,Fe(3+)-hydroxamate ABC transporter permease FhuB	SEEP9120_RS05160,Fe(3+)-hydroxamate ABC transporter permease FhuB	- , -	CJD41_RS06300,Fe(3+)-hydroxamate ABC transporter permease FhuB	VTCCBAA614_00684,iron-hydroxamate transporter permease subunit
198	SEN_RS01010,fimbrial major subunit StfA	SPUCDC_RS01005,fimbrial major subunit StfA	SPUL_RS01005,fimbrial major subunit StfA	SG_RS01000,fimbrial major subunit StfA	SEEG9184_RS19900,fimbrial major subunit StfA	SEEP9120_RS05165,fimbrial major subunit StfA	- , -	CJD41_RS06310,fimbrial major subunit StfA	VTCCBAA614_00682,fimbrial protein
199	SEN_RS01015,fimbrial biogenesis outer membrane usher protein	- , -	- , -	SG_RS01005,fimbrial biogenesis outer membrane usher protein	SEEG9184_RS19895,fimbrial biogenesis outer membrane usher protein	- , -	- , -	- , -	VTCCBAA614_00681,fimbrial protein SteB
200	SEN_RS01020,fimbrial chaperone StfD	SPUCDC_RS01015,fimbrial chaperone StfD	SPUL_RS01015,fimbrial chaperone StfD	SG_RS01010,fimbrial chaperone StfD	SEEG9184_RS19890,fimbrial chaperone StfD	SEEP9120_RS05175,fimbrial chaperone StfD	I137_RS01025,fimbrial chaperone StfD	- , -	VTCCBAA614_00680,fimbrial chaperone yfcS
201	SEN_RS01025,fimbrial protein	SPUCDC_RS01020,fimbrial protein	SPUL_RS01020,fimbrial protein	SG_RS01015,fimbrial protein	SEEG9184_RS19885,fimbrial protein	SEEP9120_RS05180,fimbrial protein	I137_RS01030,fimbrial protein	CJD41_RS06325,fimbrial protein	VTCCBAA614_00679,minor fimbrial subunit
202	SEN_RS01030,fimbrial minor subunit StfF	- , -	- , -	- , -	- , -	- , -	- , -	- , -	- , -
203	SEN_RS01035,fimbrial protein	SPUCDC_RS01030,fimbrial protein	SPUL_RS01030,fimbrial protein	SG_RS01025,fimbrial protein	SEEG9184_RS19875,fimbrial protein	SEEP9120_RS05190,fimbrial protein	I137_RS01040,fimbrial protein	CJD41_RS06335,fimbrial protein	VTCCBAA614_00677,fimbrial protein
204	SEN_RS01040,DUF2544 domain-containing protein	SPUCDC_RS01035,DUF2544 domain-containing protein	SPUL_RS01035,DUF2544 domain-containing protein	- , -	- , -	SEEP9120_RS05195,DUF2544 domain-containing protein	- , -	CJD41_RS06340,DUF2544 domain-containing protein	VTCCBAA614_00675,membrane protein
205	SEN_RS01045,glutamate-1-semialdehyde 2,1-aminomutase	SPUCDC_RS01040,glutamate-1-semialdehyde 2,1-aminomutase	SPUL_RS01040,glutamate-1-semialdehyde 2,1-aminomutase	SG_RS01035,glutamate-1-semialdehyde 2,1-aminomutase	SEEG9184_RS19865,glutamate-1-semialdehyde 2,1-aminomutase	SEEP9120_RS05200,glutamate-1-semialdehyde 2,1-aminomutase	I137_RS01050,glutamate-1-semialdehyde 2,1-aminomutase	CJD41_RS06345,glutamate-1-semialdehyde 2,1-aminomutase	VTCCBAA614_00674,glutamate-1-semialdehyde 2,1-aminomutase
206	SEN_RS01050,H(+)/Cl(-) exchange transporter ClcA	SPUCDC_RS01045,H(+)/Cl(-) exchange transporter ClcA	SPUL_RS01045,H(+)/Cl(-) exchange transporter ClcA	SG_RS01040,H(+)/Cl(-) exchange transporter ClcA	SEEG9184_RS19860,H(+)/Cl(-) exchange transporter ClcA	SEEP9120_RS05205,H(+)/Cl(-) exchange transporter ClcA	I137_RS01055,H(+)/Cl(-) exchange transporter ClcA	CJD41_RS06350,H(+)/Cl(-) exchange transporter ClcA	VTCCBAA614_00673,H(+)/Cl(-) exchange transporter ClcA
207	SEN_RS01055,iron-sulfur cluster insertion protein ErpA	SPUCDC_RS01050,iron-sulfur cluster insertion protein ErpA	SPUL_RS01050,iron-sulfur cluster insertion protein ErpA	SG_RS01045,iron-sulfur cluster insertion protein ErpA	SEEG9184_RS19855,iron-sulfur cluster insertion protein ErpA	SEEP9120_RS05210,iron-sulfur cluster insertion protein ErpA	I137_RS01060,iron-sulfur cluster insertion protein ErpA	CJD41_RS06355,iron-sulfur cluster insertion protein ErpA	VTCCBAA614_00672,iron-sulfur cluster insertion protein ErpA
208	SEN_RS01060,TRIC cation channel family protein	SPUCDC_RS01055,TRIC cation channel family protein	SPUL_RS01055,TRIC cation channel family protein	SG_RS01050,TRIC cation channel family protein	SEEG9184_RS19850,TRIC cation channel family protein	SEEP9120_RS05215,TRIC cation channel family protein	I137_RS01065,TRIC cation channel family protein	CJD41_RS06360,TRIC cation channel family protein	VTCCBAA614_00671,inner membrane protein YadS
209	SEN_RS01065,vitamin B12 ABC transporter substrate-binding protein BtuF	SPUCDC_RS01060,vitamin B12 ABC transporter substrate-binding protein BtuF	SPUL_RS01060,vitamin B12 ABC transporter substrate-binding protein BtuF	SG_RS01055,vitamin B12 ABC transporter substrate-binding protein BtuF	SEEG9184_RS19845,vitamin B12 ABC transporter substrate-binding protein BtuF	SEEP9120_RS05220,vitamin B12 ABC transporter substrate-binding protein BtuF	I137_RS01070,vitamin B12 ABC transporter substrate-binding protein BtuF	CJD41_RS06365,vitamin B12 ABC transporter substrate-binding protein BtuF	VTCCBAA614_00670,cobalamin periplasmic binding protein
210	SEN_RS01070,5-methylthioadenosine/S-adenosylhomocysteine nucleosidase	SPUCDC_RS01065,5-methylthioadenosine/S-adenosylhomocysteine nucleosidase	SPUL_RS01065,5-methylthioadenosine/S-adenosylhomocysteine nucleosidase	SG_RS01060,5-methylthioadenosine/S-adenosylhomocysteine nucleosidase	SEEG9184_RS19840,5-methylthioadenosine/S-adenosylhomocysteine nucleosidase	SEEP9120_RS05225,5-methylthioadenosine/S-adenosylhomocysteine nucleosidase	I137_RS01075,5-methylthioadenosine/S-adenosylhomocysteine nucleosidase	CJD41_RS06370,5-methylthioadenosine/S-adenosylhomocysteine nucleosidase	VTCCBAA614_00669,MTA/SAH nucleosidase
211	SEN_RS01075,dGTPase	SPUCDC_RS01070,dGTPase	SPUL_RS01070,dGTPase	SG_RS01065,dGTPase	SEEG9184_RS19835,dGTPase	SEEP9120_RS05230,dGTPase	I137_RS01080,dGTPase	CJD41_RS06375,dGTPase	VTCCBAA614_00668,Deoxyguanosinetriphosphate triphospho hydrolase subgroup 1
212	SEN_RS01080,serine endoprotease DegP	SPUCDC_RS01075,serine endoprotease DegP	SPUL_RS01075,serine endoprotease DegP	SG_RS01070,serine endoprotease DegP	SEEG9184_RS19830,serine endoprotease DegP	SEEP9120_RS05235,serine endoprotease DegP	I137_RS01085,serine endoprotease DegP	CJD41_RS06380,serine endoprotease DegP	VTCCBAA614_00667,serine endoprotease
213	SEN_RS01085,CdaR family transcriptional regulator	SPUCDC_RS01080,CdaR family transcriptional regulator	SPUL_RS01080,CdaR family transcriptional regulator	SG_RS01075,CdaR family transcriptional regulator	SEEG9184_RS19825,CdaR family transcriptional regulator	SEEP9120_RS05240,CdaR family transcriptional regulator	- , -	CJD41_RS06385,CdaR family transcriptional regulator	VTCCBAA614_00666,carbohydrate diacid transcriptional activator CdaR
214	SEN_RS01090,viral enhancing factor	- , -	- , -	- , -	- , -	- , -	- , -	- , -	- , -
215	SEN_RS01095,DUF3461 family protein	SPUCDC_RS01085,DUF3461 family protein	SPUL_RS01085,DUF3461 family protein	SG_RS01080,DUF3461 family protein	SEEG9184_RS19820,DUF3461 family protein	SEEP9120_RS05245,DUF3461 family protein	I137_RS01095,DUF3461 family protein	CJD41_RS06390,DUF3461 family protein	VTCCBAA614_00665,Chromosome segregation ATPase
216	SEN_RS01100,MHS family MFS transporter	SPUCDC_RS01090,MHS family MFS transporter	SPUL_RS01090,MHS family MFS transporter	SG_RS01085,MHS family MFS transporter	SEEG9184_RS19815,MHS family MFS transporter	SEEP9120_RS05250,MHS family MFS transporter	I137_RS01100,MHS family MFS transporter	CJD41_RS06395,MHS family MFS transporter	VTCCBAA614_00664,transporter
217	SEN_RS01105,2,3,4,5-tetrahydropyridine-2,6-dicarboxylate N-succinyltransferase	SPUCDC_RS01095,2,3,4,5-tetrahydropyridine-2,6-dicarboxylate N-succinyltransferase	SPUL_RS01095,2,3,4,5-tetrahydropyridine-2,6-dicarboxylate N-succinyltransferase	SG_RS01090,2,3,4,5-tetrahydropyridine-2,6-dicarboxylate N-succinyltransferase	SEEG9184_RS19810,2,3,4,5-tetrahydropyridine-2,6-dicarboxylate N-succinyltransferase	SEEP9120_RS05255,2,3,4,5-tetrahydropyridine-2,6-dicarboxylate N-succinyltransferase	I137_RS01105,2,3,4,5-tetrahydropyridine-2,6-dicarboxylate N-succinyltransferase	CJD41_RS06400,2,3,4,5-tetrahydropyridine-2,6-dicarboxylate N-succinyltransferase	VTCCBAA614_00663,2,3,4,5-tetrahydropyridine-2,6-carboxylate N-succinyltransferase
218	SEN_RS01110,bifunctional uridylyltransferase/uridylyl-removing protein GlnD	SPUCDC_RS01100,bifunctional uridylyltransferase/uridylyl-removing protein GlnD	SPUL_RS01100,bifunctional uridylyltransferase/uridylyl-removing protein GlnD	SG_RS01095,bifunctional uridylyltransferase/uridylyl-removing protein GlnD	SEEG9184_RS19805,bifunctional uridylyltransferase/uridylyl-removing protein GlnD	SEEP9120_RS05260,bifunctional uridylyltransferase/uridylyl-removing protein GlnD	I137_RS01110,bifunctional uridylyltransferase/uridylyl-removing protein GlnD	CJD41_RS06405,bifunctional uridylyltransferase/uridylyl-removing protein GlnD	VTCCBAA614_00662,[Protein-PII] uridylyltransferase
219	SEN_RS01115,type I methionyl aminopeptidase	SPUCDC_RS01105,type I methionyl aminopeptidase	SPUL_RS01105,type I methionyl aminopeptidase	SG_RS01100,type I methionyl aminopeptidase	SEEG9184_RS19800,type I methionyl aminopeptidase	SEEP9120_RS05265,type I methionyl aminopeptidase	I137_RS01115,type I methionyl aminopeptidase	CJD41_RS06415,type I methionyl aminopeptidase	VTCCBAA614_00661,methionine aminopeptidase
220	SEN_RS01120,30S ribosomal protein S2	SPUCDC_RS01110,30S ribosomal protein S2	SPUL_RS01110,30S ribosomal protein S2	SG_RS01105,30S ribosomal protein S2	SEEG9184_RS19795,30S ribosomal protein S2	SEEP9120_RS05270,30S ribosomal protein S2	I137_RS01120,30S ribosomal protein S2	CJD41_RS06420,30S ribosomal protein S2	VTCCBAA614_00659,30S ribosomal protein S2
221	SEN_RS01125,elongation factor Ts	SPUCDC_RS01115,elongation factor Ts	SPUL_RS01115,elongation factor Ts	SG_RS01110,elongation factor Ts	SEEG9184_RS19785,elongation factor Ts	SEEP9120_RS05275,elongation factor Ts	I137_RS01125,elongation factor Ts	CJD41_RS06425,elongation factor Ts	VTCCBAA614_00658,elongation factor Ts
222	SEN_RS01130,UMP kinase	SPUCDC_RS01120,UMP kinase	SPUL_RS01120,UMP kinase	SG_RS01115,UMP kinase	SEEG9184_RS19780,UMP kinase	SEEP9120_RS05280,UMP kinase	I137_RS01130,UMP kinase	CJD41_RS06430,UMP kinase	VTCCBAA614_00657,uridine 5-monophosphate kinase
223	SEN_RS01135,ribosome recycling factor	SPUCDC_RS01125,ribosome recycling factor	SPUL_RS01125,ribosome recycling factor	SG_RS01120,ribosome recycling factor	SEEG9184_RS19775,ribosome recycling factor	SEEP9120_RS05285,ribosome recycling factor	I137_RS01135,ribosome recycling factor	CJD41_RS06435,ribosome recycling factor	VTCCBAA614_00656,ribosome recycling factor
224	SEN_RS01140,1-deoxy-D-xylulose-5-phosphate reductoisomerase	SPUCDC_RS01130,1-deoxy-D-xylulose-5-phosphate reductoisomerase	SPUL_RS01130,1-deoxy-D-xylulose-5-phosphate reductoisomerase	SG_RS01125,1-deoxy-D-xylulose-5-phosphate reductoisomerase	SEEG9184_RS19770,1-deoxy-D-xylulose-5-phosphate reductoisomerase	SEEP9120_RS05290,1-deoxy-D-xylulose-5-phosphate reductoisomerase	I137_RS01140,1-deoxy-D-xylulose-5-phosphate reductoisomerase	CJD41_RS06440,1-deoxy-D-xylulose-5-phosphate reductoisomerase	VTCCBAA614_00655,1-deoxy-D-xylulose 5-phosphate reductoisomerase
225	SEN_RS01145,(2E,6E)-farnesyl-diphosphate-specific ditrans,polycis-undecaprenyl-diphosphate synthase	SPUCDC_RS01135,(2E,6E)-farnesyl-diphosphate-specific ditrans,polycis-undecaprenyl-diphosphate synthase	SPUL_RS01135,(2E,6E)-farnesyl-diphosphate-specific ditrans,polycis-undecaprenyl-diphosphate synthase	SG_RS01130,(2E,6E)-farnesyl-diphosphate-specific ditrans,polycis-undecaprenyl-diphosphate synthase	SEEG9184_RS19760,(2E,6E)-farnesyl-diphosphate-specific ditrans,polycis-undecaprenyl-diphosphate synthase	SEEP9120_RS05295,(2E,6E)-farnesyl-diphosphate-specific ditrans,polycis-undecaprenyl-diphosphate synthase	I137_RS01145,(2E,6E)-farnesyl-diphosphate-specific ditrans,polycis-undecaprenyl-diphosphate synthase	CJD41_RS06450,(2E,6E)-farnesyl-diphosphate-specific ditrans,polycis-undecaprenyl-diphosphate synthase	VTCCBAA614_00654,UDP pyrophosphate synthetase
226	SEN_RS01150,phosphatidate cytidylyltransferase	SPUCDC_RS01140,phosphatidate cytidylyltransferase	SPUL_RS01140,phosphatidate cytidylyltransferase	SG_RS01135,phosphatidate cytidylyltransferase	SEEG9184_RS19755,phosphatidate cytidylyltransferase	SEEP9120_RS05300,phosphatidate cytidylyltransferase	I137_RS01150,phosphatidate cytidylyltransferase	CJD41_RS06455,phosphatidate cytidylyltransferase	VTCCBAA614_00653,CDP-diglyceride synthase
227	SEN_RS01155,sigma E protease regulator RseP	SPUCDC_RS01145,sigma E protease regulator RseP	SPUL_RS01145,sigma E protease regulator RseP	SG_RS01140,sigma E protease regulator RseP	SEEG9184_RS19750,sigma E protease regulator RseP	SEEP9120_RS05305,sigma E protease regulator RseP	I137_RS01155,sigma E protease regulator RseP	CJD41_RS06460,sigma E protease regulator RseP	VTCCBAA614_00652,Intramembrane protease RasP/YluC implicated incell division based on FtsL cleavage
228	SEN_RS01160,outer membrane protein assembly factor BamA	SPUCDC_RS01150,outer membrane protein assembly factor BamA	SPUL_RS01150,outer membrane protein assembly factor BamA	SG_RS01145,outer membrane protein assembly factor BamA	SEEG9184_RS19745,outer membrane protein assembly factor BamA	SEEP9120_RS05310,outer membrane protein assembly factor BamA	I137_RS01160,outer membrane protein assembly factor BamA	CJD41_RS06465,outer membrane protein assembly factor BamA	VTCCBAA614_00651,outer membrane protein
229	SEN_RS01165,molecular chaperone Skp	SPUCDC_RS01155,molecular chaperone Skp	SPUL_RS01155,molecular chaperone Skp	SG_RS01150,molecular chaperone Skp	SEEG9184_RS19740,molecular chaperone Skp	SEEP9120_RS05315,molecular chaperone Skp	I137_RS01165,molecular chaperone Skp	CJD41_RS06470,molecular chaperone Skp	VTCCBAA614_00650,outer membrane protein OmpH
230	SEN_RS01170,UDP-3-O-(3-hydroxymyristoyl)glucosamine N-acyltransferase	SPUCDC_RS01160,UDP-3-O-(3-hydroxymyristoyl)glucosamine N-acyltransferase	SPUL_RS01160,UDP-3-O-(3-hydroxymyristoyl)glucosamine N-acyltransferase	SG_RS01155,UDP-3-O-(3-hydroxymyristoyl)glucosamine N-acyltransferase	SEEG9184_RS19735,UDP-3-O-(3-hydroxymyristoyl)glucosamine N-acyltransferase	SEEP9120_RS05320,UDP-3-O-(3-hydroxymyristoyl)glucosamine N-acyltransferase	I137_RS01170,UDP-3-O-(3-hydroxymyristoyl)glucosamine N-acyltransferase	CJD41_RS06475,UDP-3-O-(3-hydroxymyristoyl)glucosamine N-acyltransferase	VTCCBAA614_00649,UDP-3-O-[3-hydroxymyristoyl] glucosamine N-acyltransferase
231	SEN_RS01175,3-hydroxyacyl-ACP dehydratase FabZ	SPUCDC_RS01165,3-hydroxyacyl-ACP dehydratase FabZ	SPUL_RS01165,3-hydroxyacyl-ACP dehydratase FabZ	SG_RS01160,3-hydroxyacyl-ACP dehydratase FabZ	SEEG9184_RS19730,3-hydroxyacyl-ACP dehydratase FabZ	SEEP9120_RS05325,3-hydroxyacyl-ACP dehydratase FabZ	I137_RS01175,3-hydroxyacyl-ACP dehydratase FabZ	CJD41_RS06480,3-hydroxyacyl-ACP dehydratase FabZ	VTCCBAA614_00648,hydroxymyristoyl-ACP dehydratase
232	SEN_RS01180,acyl-ACP--UDP-N-acetylglucosamine O-acyltransferase	SPUCDC_RS01170,acyl-ACP--UDP-N-acetylglucosamine O-acyltransferase	SPUL_RS01170,acyl-ACP--UDP-N-acetylglucosamine O-acyltransferase	SG_RS01165,acyl-ACP--UDP-N-acetylglucosamine O-acyltransferase	SEEG9184_RS19725,acyl-ACP--UDP-N-acetylglucosamine O-acyltransferase	SEEP9120_RS05330,acyl-ACP--UDP-N-acetylglucosamine O-acyltransferase	I137_RS01180,acyl-ACP--UDP-N-acetylglucosamine O-acyltransferase	CJD41_RS06485,acyl-ACP--UDP-N-acetylglucosamine O-acyltransferase	VTCCBAA614_00647,acyl-ACP:UDP-N-acetylglucosamine O-acyltransferase
233	SEN_RS01185,lipid-A-disaccharide synthase	SPUCDC_RS01175,lipid-A-disaccharide synthase	SPUL_RS01175,lipid-A-disaccharide synthase	SG_RS01170,lipid-A-disaccharide synthase	SEEG9184_RS19720,lipid-A-disaccharide synthase	SEEP9120_RS05335,lipid-A-disaccharide synthase	I137_RS01185,lipid-A-disaccharide synthase	CJD41_RS06490,lipid-A-disaccharide synthase	VTCCBAA614_00646,lipid-A-disaccharide synthase
234	SEN_RS01190,ribonuclease HII	SPUCDC_RS01180,ribonuclease HII	SPUL_RS01180,ribonuclease HII	SG_RS01175,ribonuclease HII	SEEG9184_RS19715,ribonuclease HII	SEEP9120_RS05340,ribonuclease HII	I137_RS01190,ribonuclease HII	CJD41_RS06495,ribonuclease HII	VTCCBAA614_00645,ribonuclease HII
235	SEN_RS01195,DNA polymerase III subunit alpha	SPUCDC_RS01185,DNA polymerase III subunit alpha	SPUL_RS01185,DNA polymerase III subunit alpha	SG_RS01180,DNA polymerase III subunit alpha	SEEG9184_RS19710,DNA polymerase III subunit alpha	SEEP9120_RS05345,DNA polymerase III subunit alpha	I137_RS01195,DNA polymerase III subunit alpha	CJD41_RS06500,DNA polymerase III subunit alpha	VTCCBAA614_00644,DNA polymerase III subunit alpha
236	SEN_RS01200,acetyl-CoA carboxylase carboxyl transferase subunit alpha	SPUCDC_RS01190,acetyl-CoA carboxylase carboxyl transferase subunit alpha	SPUL_RS01190,acetyl-CoA carboxylase carboxyl transferase subunit alpha	SG_RS01185,acetyl-CoA carboxylase carboxyl transferase subunit alpha	SEEG9184_RS19705,acetyl-CoA carboxylase carboxyl transferase subunit alpha	SEEP9120_RS05350,acetyl-CoA carboxylase carboxyl transferase subunit alpha	I137_RS01200,acetyl-CoA carboxylase carboxyl transferase subunit alpha	CJD41_RS06505,acetyl-CoA carboxylase carboxyl transferase subunit alpha	VTCCBAA614_00643,acetyl-coenzyme A carboxylase carboxyl transferase subunit alpha
237	SEN_RS01205,chitinase	SPUCDC_RS01195,chitinase	SPUL_RS01195,chitinase	SG_RS01190,chitinase	SEEG9184_RS19700,chitinase	SEEP9120_RS05355,chitinase	I137_RS01205,chitinase	CJD41_RS06510,chitinase	VTCCBAA614_00642,secreted chitinase
238	SEN_RS01210,lysine decarboxylase LdcC	SPUCDC_RS01200,lysine decarboxylase LdcC	SPUL_RS01200,lysine decarboxylase LdcC	SG_RS01195,lysine decarboxylase LdcC	SEEG9184_RS19695,lysine decarboxylase LdcC	SEEP9120_RS05360,lysine decarboxylase LdcC	I137_RS01210,lysine decarboxylase LdcC	CJD41_RS06515,lysine decarboxylase LdcC	VTCCBAA614_00641,lysine decarboxylase
239	SEN_RS01215,VOC family protein	SPUCDC_RS01205,VOC family protein	SPUL_RS01205,VOC family protein	SG_RS01200,VOC family protein	SEEG9184_RS19690,VOC family protein	SEEP9120_RS05365,VOC family protein	I137_RS01215,VOC family protein	CJD41_RS06520,VOC family protein	VTCCBAA614_00640,lyase
240	SEN_RS01220,tRNA lysidine(34) synthetase TilS	SPUCDC_RS01210,tRNA lysidine(34) synthetase TilS	SPUL_RS01210,tRNA lysidine(34) synthetase TilS	SG_RS01205,tRNA lysidine(34) synthetase TilS	SEEG9184_RS19685,tRNA lysidine(34) synthetase TilS	SEEP9120_RS05370,tRNA lysidine(34) synthetase TilS	I137_RS01220,tRNA lysidine(34) synthetase TilS	CJD41_RS06525,tRNA lysidine(34) synthetase TilS	VTCCBAA614_00639,tRNA(Ile)-lysidine ligase
241	SEN_RS01225,Rho-binding antiterminator	SPUCDC_RS01215,Rho-binding antiterminator	SPUL_RS01215,Rho-binding antiterminator	SG_RS01210,Rho-binding antiterminator	SEEG9184_RS19680,Rho-binding antiterminator	SEEP9120_RS05375,Rho-binding antiterminator	I137_RS01225,Rho-binding antiterminator	CJD41_RS06530,Rho-binding antiterminator	VTCCBAA614_00638,Rho-binding antiterminator
242	SEN_RS01230,YaeP family protein	SPUCDC_RS01220,YaeP family protein	SPUL_RS01220,YaeP family protein	SG_RS01215,YaeP family protein	SEEG9184_RS19675,YaeP family protein	SEEP9120_RS05380,YaeP family protein	I137_RS01230,YaeP family protein	CJD41_RS06535,YaeP family protein	VTCCBAA614_00637,hypothetical protein
243	SEN_RS01235,YaeQ family protein	SPUCDC_RS01225,YaeQ family protein	SPUL_RS01225,YaeQ family protein	SG_RS01220,YaeQ family protein	SEEG9184_RS19670,YaeQ family protein	SEEP9120_RS05385,YaeQ family protein	I137_RS01235,YaeQ family protein	CJD41_RS06540,YaeQ family protein	VTCCBAA614_00636,YaeQ protein
244	SEN_RS01240,aminoacyl-tRNA hydrolase	SPUCDC_RS01230,aminoacyl-tRNA hydrolase	SPUL_RS01230,aminoacyl-tRNA hydrolase	SG_RS01225,aminoacyl-tRNA hydrolase	SEEG9184_RS19665,aminoacyl-tRNA hydrolase	SEEP9120_RS05390,aminoacyl-tRNA hydrolase	I137_RS01240,aminoacyl-tRNA hydrolase	CJD41_RS06545,aminoacyl-tRNA hydrolase	VTCCBAA614_00635,Hypothetical protein YaeJ with similarity to translation release factor
245	SEN_RS01245,envelope stress response activation lipoprotein NlpE	SPUCDC_RS01235,envelope stress response activation lipoprotein NlpE	SPUL_RS01235,envelope stress response activation lipoprotein NlpE	SG_RS01230,envelope stress response activation lipoprotein NlpE	SEEG9184_RS19660,envelope stress response activation lipoprotein NlpE	SEEP9120_RS05395,envelope stress response activation lipoprotein NlpE	I137_RS01245,envelope stress response activation lipoprotein NlpE	CJD41_RS06550,envelope stress response activation lipoprotein NlpE	VTCCBAA614_00634,copper homeostasis protein CutF
246	SEN_RS01250,proline--tRNA ligase	SPUCDC_RS01240,proline--tRNA ligase	SPUL_RS01240,proline--tRNA ligase	SG_RS01235,proline--tRNA ligase	SEEG9184_RS19655,proline--tRNA ligase	SEEP9120_RS05400,proline--tRNA ligase	I137_RS01250,proline--tRNA ligase	CJD41_RS06555,proline--tRNA ligase	VTCCBAA614_00633,prolyl-tRNA synthetase
247	SEN_RS01255,tRNA (N6-threonylcarbamoyladenosine(37)-N6)-methyltransferase TrmO	SPUCDC_RS01245,tRNA (N6-threonylcarbamoyladenosine(37)-N6)-methyltransferase TrmO	SPUL_RS01245,tRNA (N6-threonylcarbamoyladenosine(37)-N6)-methyltransferase TrmO	SG_RS01240,tRNA (N6-threonylcarbamoyladenosine(37)-N6)-methyltransferase TrmO	SEEG9184_RS19650,tRNA (N6-threonylcarbamoyladenosine(37)-N6)-methyltransferase TrmO	SEEP9120_RS05405,tRNA (N6-threonylcarbamoyladenosine(37)-N6)-methyltransferase TrmO	I137_RS01255,tRNA (N6-threonylcarbamoyladenosine(37)-N6)-methyltransferase TrmO	CJD41_RS06560,tRNA (N6-threonylcarbamoyladenosine(37)-N6)-methyltransferase TrmO	VTCCBAA614_00632,hypothetical protein
248	SEN_RS01260,Rcs stress response system protein RcsF	SPUCDC_RS01250,Rcs stress response system protein RcsF	SPUL_RS01250,Rcs stress response system protein RcsF	SG_RS01245,Rcs stress response system protein RcsF	SEEG9184_RS19645,Rcs stress response system protein RcsF	SEEP9120_RS05410,Rcs stress response system protein RcsF	I137_RS01260,Rcs stress response system protein RcsF	CJD41_RS06565,Rcs stress response system protein RcsF	VTCCBAA614_00631,RcsF protein
249	SEN_RS01265,methionine ABC transporter substrate-binding lipoprotein MetQ	SPUCDC_RS01255,methionine ABC transporter substrate-binding lipoprotein MetQ	SPUL_RS01255,methionine ABC transporter substrate-binding lipoprotein MetQ	SG_RS01250,methionine ABC transporter substrate-binding lipoprotein MetQ	SEEG9184_RS19640,methionine ABC transporter substrate-binding lipoprotein MetQ	SEEP9120_RS05415,methionine ABC transporter substrate-binding lipoprotein MetQ	I137_RS01265,methionine ABC transporter substrate-binding lipoprotein MetQ	CJD41_RS06570,methionine ABC transporter substrate-binding lipoprotein MetQ	VTCCBAA614_00630,lipoprotein
250	SEN_RS01270,methionine ABC transporter permease MetI	SPUCDC_RS01260,methionine ABC transporter permease MetI	SPUL_RS01260,methionine ABC transporter permease MetI	SG_RS01255,methionine ABC transporter permease MetI	SEEG9184_RS19635,methionine ABC transporter permease MetI	SEEP9120_RS05420,methionine ABC transporter permease MetI	I137_RS01270,methionine ABC transporter permease MetI	CJD41_RS06575,methionine ABC transporter permease MetI	VTCCBAA614_00629,ABC transporter permease
251	SEN_RS01275,methionine ABC transporter ATP-binding protein MetN	SPUCDC_RS01265,methionine ABC transporter ATP-binding protein MetN	SPUL_RS01265,methionine ABC transporter ATP-binding protein MetN	SG_RS01260,methionine ABC transporter ATP-binding protein MetN	SEEG9184_RS19630,methionine ABC transporter ATP-binding protein MetN	SEEP9120_RS05425,methionine ABC transporter ATP-binding protein MetN	I137_RS01275,methionine ABC transporter ATP-binding protein MetN	CJD41_RS06580,methionine ABC transporter ATP-binding protein MetN	VTCCBAA614_00628,ABC transporter ATP-binding protein
252	SEN_RS01280,D-glycero-beta-D-manno-heptose 1,7-bisphosphate 7-phosphatase	SPUCDC_RS01270,D-glycero-beta-D-manno-heptose 1,7-bisphosphate 7-phosphatase	SPUL_RS01270,D-glycero-beta-D-manno-heptose 1,7-bisphosphate 7-phosphatase	SG_RS01265,D-glycero-beta-D-manno-heptose 1,7-bisphosphate 7-phosphatase	SEEG9184_RS19625,D-glycero-beta-D-manno-heptose 1,7-bisphosphate 7-phosphatase	SEEP9120_RS05430,D-glycero-beta-D-manno-heptose 1,7-bisphosphate 7-phosphatase	I137_RS01280,D-glycero-beta-D-manno-heptose 1,7-bisphosphate 7-phosphatase	CJD41_RS06585,D-glycero-beta-D-manno-heptose 1,7-bisphosphate 7-phosphatase	VTCCBAA614_00627,D-glycero-D-manno-heptose 17-bisphosphate phosphatase
253	SEN_RS01315,2,5-didehydrogluconate reductase DkgB	SPUCDC_RS13090,2,5-didehydrogluconate reductase DkgB	SPUL_RS13165,2,5-didehydrogluconate reductase DkgB	SG_RS01300,2,5-didehydrogluconate reductase DkgB	SEEG9184_RS19590,2,5-didehydrogluconate reductase DkgB	SEEP9120_RS17275,2,5-didehydrogluconate reductase DkgB	I137_RS13310,2,5-didehydrogluconate reductase DkgB	CJD41_RS19405,2,5-didehydrogluconate reductase DkgB	VTCCBAA614_04625,2,5-diketo-D-gluconate reductase B
254	SEN_RS01320,LysR family transcriptional regulator	SPUCDC_RS13085,LysR family transcriptional regulator	SPUL_RS13160,LysR family transcriptional regulator	SG_RS01305,LysR family transcriptional regulator	SEEG9184_RS19585,LysR family transcriptional regulator	SEEP9120_RS17270,LysR family transcriptional regulator	I137_RS13305,LysR family transcriptional regulator	CJD41_RS19400,LysR family transcriptional regulator	VTCCBAA614_04624,LysR family transcripitonal regulator
255	SEN_RS01325,MFS transporter	SPUCDC_RS13080,MFS transporter	SPUL_RS13155,MFS transporter	SG_RS01310,MFS transporter	SEEG9184_RS19580,MFS transporter	SEEP9120_RS17265,MFS transporter	I137_RS13300,MFS transporter	CJD41_RS19395,MFS transporter	VTCCBAA614_04623,putative drug efflux protein
256	SEN_RS01330,endonuclease/exonuclease/phosphatase family protein	SPUCDC_RS13075,endonuclease/exonuclease/phosphatase family protein	SPUL_RS13150,endonuclease/exonuclease/phosphatase family protein	SG_RS01315,endonuclease/exonuclease/phosphatase family protein	SEEG9184_RS19575,endonuclease/exonuclease/phosphatase family protein	SEEP9120_RS17260,endonuclease/exonuclease/phosphatase family protein	I137_RS13295,endonuclease/exonuclease/phosphatase family protein	CJD41_RS19390,endonuclease/exonuclease/phosphatase family protein	VTCCBAA614_04622,Exonuclease-Endonuclease-Phosphatase (EEP)
257	SEN_RS01335,class I SAM-dependent methyltransferase	SPUCDC_RS13070,class I SAM-dependent methyltransferase	SPUL_RS13145,class I SAM-dependent methyltransferase	SG_RS01320,class I SAM-dependent methyltransferase	SEEG9184_RS19570,class I SAM-dependent methyltransferase	SEEP9120_RS17255,class I SAM-dependent methyltransferase	I137_RS13290,class I SAM-dependent methyltransferase	CJD41_RS19385,class I SAM-dependent methyltransferase	VTCCBAA614_04621,S-adenosyl-L-methionine (SAM)-dependent methyltransferase PhcB
258	SEN_RS01340,murein transglycosylase D	SPUCDC_RS13065,murein transglycosylase D	SPUL_RS13140,murein transglycosylase D	SG_RS01325,murein transglycosylase D	SEEG9184_RS19565,murein transglycosylase D	SEEP9120_RS17250,murein transglycosylase D	I137_RS13285,murein transglycosylase D	CJD41_RS19380,murein transglycosylase D	VTCCBAA614_04620,membrane-bound lytic murein transglycosylase d
259	SEN_RS01345,hydroxyacylglutathione hydrolase	SPUCDC_RS13060,hydroxyacylglutathione hydrolase	SPUL_RS13135,hydroxyacylglutathione hydrolase	SG_RS01330,hydroxyacylglutathione hydrolase	SEEG9184_RS19560,hydroxyacylglutathione hydrolase	SEEP9120_RS17245,hydroxyacylglutathione hydrolase	I137_RS13280,hydroxyacylglutathione hydrolase	CJD41_RS19375,hydroxyacylglutathione hydrolase	VTCCBAA614_04619,hydroxyacylglutathione hydrolase
260	SEN_RS01350,class I SAM-dependent methyltransferase	SPUCDC_RS13055,class I SAM-dependent methyltransferase	SPUL_RS13130,class I SAM-dependent methyltransferase	SG_RS01335,class I SAM-dependent methyltransferase	- , -	SEEP9120_RS17240,class I SAM-dependent methyltransferase	I137_RS13275,class I SAM-dependent methyltransferase	CJD41_RS19370,class I SAM-dependent methyltransferase	VTCCBAA614_04618,SAM-dependent methyl transferase
261	SEN_RS01355,ribonuclease HI	SPUCDC_RS13050,ribonuclease HI	SPUL_RS13125,ribonuclease HI	SG_RS01340,ribonuclease HI	SEEG9184_RS19550,ribonuclease HI	SEEP9120_RS17235,ribonuclease HI	I137_RS13270,ribonuclease HI	CJD41_RS19365,ribonuclease HI	VTCCBAA614_04617,ribonuclease H
262	SEN_RS01360,DNA polymerase III subunit epsilon	SPUCDC_RS13045,DNA polymerase III subunit epsilon	SPUL_RS13120,DNA polymerase III subunit epsilon	SG_RS01345,DNA polymerase III subunit epsilon	SEEG9184_RS19545,DNA polymerase III subunit epsilon	SEEP9120_RS17230,DNA polymerase III subunit epsilon	I137_RS13265,DNA polymerase III subunit epsilon	CJD41_RS19360,DNA polymerase III subunit epsilon	VTCCBAA614_04616,DNA polymerase III epsilon subunit
263	SEN_RS01375,ImpA family type VI secretion system protein	- , -	- , -	- , -	- , -	- , -	- , -	- , -	- , -
264	SEN_RS01380,type VI secretion system baseplate subunit TssG	- , -	- , -	- , -	- , -	- , -	- , -	- , -	- , -
265	SEN_RS01385,DUF2195 family protein	- , -	- , -	- , -	- , -	- , -	- , -	- , -	- , -
266	SEN_RS01390,DUF2778 domain-containing protein	- , -	- , -	- , -	- , -	- , -	- , -	- , -	- , -
267	SEN_RS01395,hypothetical protein	- , -	- , -	- , -	- , -	- , -	- , -	- , -	- , -
268	SEN_RS01400,type IV secretion protein Rhs	- , -	- , -	- , -	- , -	- , -	- , -	- , -	- , -
269	SEN_RS01405,hypothetical protein	- , -	- , -	- , -	- , -	- , -	- , -	- , -	- , -
270	SEN_RS01410,type I addiction module toxin, SymE family	- , -	- , -	- , -	- , -	- , -	- , -	- , -	- , -
271	SEN_RS24575,hypothetical protein	SPUCDC_RS24370,hypothetical protein	SPUL_RS24290,hypothetical protein	SG_RS24430,hypothetical protein	SEEG9184_RS23895,hypothetical protein	SEEP9120_RS25360,hypothetical protein	I137_RS23550,hypothetical protein	- , -	- , -
272	SEN_RS22835,hypothetical protein	SPUCDC_RS12865,hypothetical protein	SPUL_RS12940,hypothetical protein	SG_RS22610,hypothetical protein	SEEG9184_RS19355,hypothetical protein	SEEP9120_RS17055,hypothetical protein	I137_RS13090,hypothetical protein	CJD41_RS19160,hypothetical protein	- , -
273	SEN_RS01415,hypothetical protein	- , -	- , -	- , -	- , -	- , -	- , -	- , -	- , -
274	SEN_RS01420,sugar tyrosine-protein kinase	- , -	SPUL_RS12935,hypothetical protein	SG_RS01525,hypothetical protein	SEEG9184_RS19350,hypothetical protein	SEEP9120_RS17050,hypothetical protein	I137_RS13085,hypothetical protein	CJD41_RS19150,hypothetical protein	VTCCBAA614_03105,sugar tyrosine-protein kinase
275	SEN_RS01425,hypothetical protein	SPUCDC_RS12855,hypothetical protein	SPUL_RS12930,hypothetical protein	SG_RS01530,hypothetical protein	SEEG9184_RS19340,hypothetical protein	SEEP9120_RS17045,hypothetical protein	I137_RS13080,hypothetical protein	CJD41_RS19140,hypothetical protein	VTCCBAA614_03104,putative cytoplasmic protein
276	SEN_RS01430,type I toxin-antitoxin system SymE family toxin	SPUCDC_RS23155,type I toxin-antitoxin system SymE family toxin	SPUL_RS23410,type I toxin-antitoxin system SymE family toxin	SG_RS22615,type I toxin-antitoxin system SymE family toxin	SEEG9184_RS19335,type I toxin-antitoxin system SymE family toxin	SEEP9120_RS24210,type I toxin-antitoxin system SymE family toxin	I137_RS23535,type I toxin-antitoxin system SymE family toxin	CJD41_RS19135,type I toxin-antitoxin system SymE family toxin	- , -
277	SEN_RS22840,hypothetical protein	- , -	- , -	- , -	- , -	- , -	- , -	- , -	- , -
278	SEN_RS01440,Saf-pilin pilus formation protein	- , -	- , -	- , -	- , -	- , -	- , -	- , -	- , -
279	SEN_RS01445,pili assembly chaperone PapD	SPUCDC_RS12840,pili assembly chaperone PapD	SPUL_RS12915,pili assembly chaperone PapD	SG_RS01550,pili assembly chaperone PapD	SEEG9184_RS19315,pili assembly chaperone PapD	SEEP9120_RS17030,pili assembly chaperone PapD	I137_RS13065,pili assembly chaperone PapD	CJD41_RS19120,pili assembly chaperone PapD	VTCCBAA614_03099,periplasmic fimbrial chaperone protein
280	SEN_RS01450,fimbrial biogenesis outer membrane usher protein	SPUCDC_RS12835,fimbrial biogenesis outer membrane usher protein	SPUL_RS12910,fimbrial biogenesis outer membrane usher protein	- , -	- , -	SEEP9120_RS17025,fimbrial biogenesis outer membrane usher protein	I137_RS13060,fimbrial biogenesis outer membrane usher protein	CJD41_RS19115,fimbrial biogenesis outer membrane usher protein	VTCCBAA614_03098,pilin outer membrane usher protein SafC
281	SEN_RS01455,pilin structural protein SafD	SPUCDC_RS12830,pilin structural protein SafD	SPUL_RS12905,pilin structural protein SafD	SG_RS01560,pilin structural protein SafD	SEEG9184_RS19305,pilin structural protein SafD	SEEP9120_RS17020,pilin structural protein SafD	I137_RS13055,pilin structural protein SafD	CJD41_RS19110,pilin structural protein SafD	VTCCBAA614_03096,pilin structural protein SafD
282	SEN_RS01460,polysaccharide deacetylase family protein	SPUCDC_RS12825,polysaccharide deacetylase family protein	SPUL_RS12900,polysaccharide deacetylase family protein	SG_RS01565,polysaccharide deacetylase family protein	SEEG9184_RS19300,polysaccharide deacetylase family protein	SEEP9120_RS17015,polysaccharide deacetylase family protein	I137_RS13050,polysaccharide deacetylase family protein	CJD41_RS19105,polysaccharide deacetylase family protein	VTCCBAA614_03095,Shf
283	SEN_RS01465,transcriptional activator PerC	- , -	- , -	- , -	- , -	- , -	- , -	- , -	- , -
284	SEN_RS01475,LysR family transcriptional regulator	- , -	SPUL_RS12890,LysR family transcriptional regulator	SG_RS01575,LysR family transcriptional regulator	SEEG9184_RS19290,LysR family transcriptional regulator	SEEP9120_RS17005,LysR family transcriptional regulator	I137_RS13040,LysR family transcriptional regulator	CJD41_RS19095,LysR family transcriptional regulator	VTCCBAA614_03094,transcriptional regulator
285	SEN_RS01480,hypothetical protein	SPUCDC_RS12810,hypothetical protein	SPUL_RS12885,hypothetical protein	SG_RS01580,hypothetical protein	SEEG9184_RS19285,hypothetical protein	SEEP9120_RS17000,hypothetical protein	I137_RS13035,hypothetical protein	CJD41_RS19090,hypothetical protein	- , -
286	SEN_RS01485,adhesin/invasin protein PagN	SPUCDC_RS12805,adhesin/invasin protein PagN	SPUL_RS12880,adhesin/invasin protein PagN	SG_RS01585,adhesin/invasin protein PagN	SEEG9184_RS19280,adhesin/invasin protein PagN	SEEP9120_RS16995,adhesin/invasin protein PagN	I137_RS13030,adhesin/invasin protein PagN	CJD41_RS19085,adhesin/invasin protein PagN	VTCCBAA614_03093,adhesin
287	SEN_RS01490,Spy/CpxP family protein refolding chaperone	SPUCDC_RS12800,Spy/CpxP family protein refolding chaperone	SPUL_RS12875,Spy/CpxP family protein refolding chaperone	SG_RS01590,Spy/CpxP family protein refolding chaperone	SEEG9184_RS19275,Spy/CpxP family protein refolding chaperone	SEEP9120_RS16990,Spy/CpxP family protein refolding chaperone	I137_RS13025,Spy/CpxP family protein refolding chaperone	CJD41_RS19080,Spy/CpxP family protein refolding chaperone	VTCCBAA614_03092,putative secreted protein
288	SEN_RS01495,amidohydrolase	SPUCDC_RS12795,amidohydrolase	SPUL_RS12870,amidohydrolase	SG_RS01595,amidohydrolase	SEEG9184_RS19270,amidohydrolase	SEEP9120_RS16985,amidohydrolase	I137_RS13020,amidohydrolase	CJD41_RS19075,amidohydrolase	VTCCBAA614_03091,hydrolase
289	SEN_RS01500,acyl-CoA dehydrogenase	SPUCDC_RS12790,acyl-CoA dehydrogenase	SPUL_RS12865,acyl-CoA dehydrogenase	SG_RS01600,acyl-CoA dehydrogenase	SEEG9184_RS19265,acyl-CoA dehydrogenase	SEEP9120_RS16980,acyl-CoA dehydrogenase	I137_RS13015,acyl-CoA dehydrogenase	CJD41_RS19070,acyl-CoA dehydrogenase	VTCCBAA614_03090,acyl-CoA dehydrogenase
290	SEN_RS01505,D-sedoheptulose 7-phosphate isomerase	SPUCDC_RS12785,D-sedoheptulose 7-phosphate isomerase	SPUL_RS12860,D-sedoheptulose 7-phosphate isomerase	SG_RS01605,D-sedoheptulose 7-phosphate isomerase	SEEG9184_RS19260,D-sedoheptulose 7-phosphate isomerase	SEEP9120_RS16975,D-sedoheptulose 7-phosphate isomerase	I137_RS13010,D-sedoheptulose 7-phosphate isomerase	CJD41_RS19065,D-sedoheptulose 7-phosphate isomerase	VTCCBAA614_03089,phosphoheptose isomerase
291	SEN_RS01510,class II glutamine amidotransferase	SPUCDC_RS12780,class II glutamine amidotransferase	SPUL_RS12855,class II glutamine amidotransferase	SG_RS01610,class II glutamine amidotransferase	SEEG9184_RS19255,class II glutamine amidotransferase	SEEP9120_RS16970,class II glutamine amidotransferase	I137_RS13005,class II glutamine amidotransferase	CJD41_RS19060,class II glutamine amidotransferase	VTCCBAA614_03088,putative glutamine amido transferase
292	SEN_RS01515,murein L,D-transpeptidase	SPUCDC_RS12775,murein L,D-transpeptidase	SPUL_RS12850,murein L,D-transpeptidase	SG_RS01615,murein L,D-transpeptidase	SEEG9184_RS19250,murein L,D-transpeptidase	SEEP9120_RS16965,murein L,D-transpeptidase	I137_RS13000,murein L,D-transpeptidase	CJD41_RS19055,murein L,D-transpeptidase	VTCCBAA614_03087,transpeptidase
293	SEN_RS01520,DNA polymerase IV	SPUCDC_RS12770,DNA polymerase IV	SPUL_RS12845,DNA polymerase IV	SG_RS01620,DNA polymerase IV	SEEG9184_RS19245,DNA polymerase IV	SEEP9120_RS16960,DNA polymerase IV	I137_RS12995,DNA polymerase IV	CJD41_RS19050,DNA polymerase IV	VTCCBAA614_03086,DNA polymerase IV
294	SEN_RS01525,RNA ligase RtcB family protein	SPUCDC_RS12765,RNA ligase RtcB family protein	SPUL_RS12840,RNA ligase RtcB family protein	SG_RS01625,RNA ligase RtcB family protein	SEEG9184_RS19240,RNA ligase RtcB family protein	SEEP9120_RS16955,RNA ligase RtcB family protein	- , -	CJD41_RS19045,RNA ligase RtcB family protein	VTCCBAA614_03085,Release factor H-coupled RctB
295	SEN_RS01530,peptide chain release factor H	SPUCDC_RS12760,peptide chain release factor H	SPUL_RS12835,peptide chain release factor H	SG_RS01630,peptide chain release factor H	SEEG9184_RS19235,peptide chain release factor H	SEEP9120_RS16950,peptide chain release factor H	I137_RS12985,peptide chain release factor H	CJD41_RS19040,peptide chain release factor H	VTCCBAA614_03084,peptide chain release factor
296	SEN_RS01535,cytosol nonspecific dipeptidase	SPUCDC_RS12755,cytosol nonspecific dipeptidase	SPUL_RS12830,cytosol nonspecific dipeptidase	SG_RS01635,cytosol nonspecific dipeptidase	SEEG9184_RS19230,cytosol nonspecific dipeptidase	SEEP9120_RS16945,cytosol nonspecific dipeptidase	I137_RS12980,cytosol nonspecific dipeptidase	CJD41_RS19035,cytosol nonspecific dipeptidase	VTCCBAA614_03083,aminoacyl-histidine dipeptidase
297	SEN_RS01540,xanthine phosphoribosyltransferase	SPUCDC_RS12750,xanthine phosphoribosyltransferase	SPUL_RS12825,xanthine phosphoribosyltransferase	SG_RS01640,xanthine phosphoribosyltransferase	SEEG9184_RS19225,xanthine phosphoribosyltransferase	SEEP9120_RS16940,xanthine phosphoribosyltransferase	I137_RS12975,xanthine phosphoribosyltransferase	CJD41_RS19030,xanthine phosphoribosyltransferase	VTCCBAA614_03082,xanthine-guanine phosphoribosyltransferase
298	SEN_RS01545,esterase FrsA	SPUCDC_RS12745,esterase FrsA	SPUL_RS12820,esterase FrsA	SG_RS01645,esterase FrsA	SEEG9184_RS19220,esterase FrsA	SEEP9120_RS16935,esterase FrsA	I137_RS12970,esterase FrsA	CJD41_RS19025,esterase FrsA	VTCCBAA614_03081,fermentation/respiration switch protein
299	SEN_RS01550,sigma factor-binding protein Crl	SPUCDC_RS12740,sigma factor-binding protein Crl	SPUL_RS12815,sigma factor-binding protein Crl	SG_RS01650,sigma factor-binding protein Crl	SEEG9184_RS19215,sigma factor-binding protein Crl	SEEP9120_RS16930,sigma factor-binding protein Crl	I137_RS12965,sigma factor-binding protein Crl	CJD41_RS19020,sigma factor-binding protein Crl	VTCCBAA614_03079,DNA-binding transcriptional regulator Crl
300	SEN_RS01555,phosphoporin PhoE	- , -	- , -	- , -	- , -	- , -	- , -	- , -	VTCCBAA614_03078,outer membrane phosphoporin protein E
301	SEN_RS01560,glutamate 5-kinase	SPUCDC_RS12730,glutamate 5-kinase	SPUL_RS12805,glutamate 5-kinase	SG_RS01660,glutamate 5-kinase	SEEG9184_RS19200,glutamate 5-kinase	SEEP9120_RS16920,glutamate 5-kinase	I137_RS12955,glutamate 5-kinase	CJD41_RS19010,glutamate 5-kinase	VTCCBAA614_03076,Glutamate 5-kinase
302	SEN_RS01565,glutamate-5-semialdehyde dehydrogenase	SPUCDC_RS12725,glutamate-5-semialdehyde dehydrogenase	SPUL_RS12800,glutamate-5-semialdehyde dehydrogenase	SG_RS01665,glutamate-5-semialdehyde dehydrogenase	SEEG9184_RS19195,glutamate-5-semialdehyde dehydrogenase	SEEP9120_RS16915,glutamate-5-semialdehyde dehydrogenase	I137_RS12950,glutamate-5-semialdehyde dehydrogenase	CJD41_RS19005,glutamate-5-semialdehyde dehydrogenase	VTCCBAA614_03075,gamma-glutamyl phosphate reductase
303	SEN_RS22850,DUF4102 domain-containing protein	SPUCDC_RS23140,DUF4102 domain-containing protein	SPUL_RS23390,DUF4102 domain-containing protein	SG_RS22625,DUF4102 domain-containing protein	SEEG9184_RS19185,DUF4102 domain-containing protein	SEEP9120_RS24195,DUF4102 domain-containing protein	I137_RS23455,DUF4102 domain-containing protein	CJD41_RS18665,DUF4102 domain-containing protein	VTCCBAA614_03073,DNA breaking-rejoining enzyme
304	SEN_RS01585,glycerol dehydratase	SPUCDC_RS12705,glycerol dehydratase	SPUL_RS12780,glycerol dehydratase	SG_RS01685,glycerol dehydratase	SEEG9184_RS19170,glycerol dehydratase	SEEP9120_RS16895,glycerol dehydratase	I137_RS12640,glycerol dehydratase	CJD41_RS18655,glycerol dehydratase	VTCCBAA614_03070,glycerol dehydratase reactivation factor
305	SEN_RS22855,hypothetical protein	SPUCDC_RS23135,hypothetical protein	SPUL_RS23380,hypothetical protein	SG_RS22630,hypothetical protein	SEEG9184_RS19165,hypothetical protein	SEEP9120_RS24190,hypothetical protein	I137_RS23445,hypothetical protein	CJD41_RS18650,hypothetical protein	VTCCBAA614_03069,Diol dehydratase-reactivating factor alpha subunit
306	SEN_RS01590,DUF1889 family protein	SPUCDC_RS12700,DUF1889 family protein	SPUL_RS12775,DUF1889 family protein	SG_RS01690,DUF1889 family protein	SEEG9184_RS19160,DUF1889 family protein	SEEP9120_RS16890,DUF1889 family protein	I137_RS12635,DUF1889 family protein	CJD41_RS18645,DUF1889 family protein	VTCCBAA614_03068,putative cytoplasmic protein
307	SEN_RS01595,MFS transporter	SPUCDC_RS12695,MFS transporter	SPUL_RS12770,MFS transporter	SG_RS01695,MFS transporter	SEEG9184_RS19155,MFS transporter	SEEP9120_RS16885,MFS transporter	I137_RS12630,MFS transporter	CJD41_RS18640,MFS transporter	VTCCBAA614_03067,permease
308	SEN_RS01600,3-isopropylmalate dehydratase large subunit	SPUCDC_RS12690,3-isopropylmalate dehydratase large subunit	SPUL_RS12765,3-isopropylmalate dehydratase large subunit	SG_RS01700,3-isopropylmalate dehydratase large subunit	SEEG9184_RS19150,3-isopropylmalate dehydratase large subunit	SEEP9120_RS16880,3-isopropylmalate dehydratase large subunit	I137_RS12625,3-isopropylmalate dehydratase large subunit	CJD41_RS18635,3-isopropylmalate dehydratase large subunit	VTCCBAA614_03066,3-isopropylmalate dehydratase large subunit
309	SEN_RS01605,3-isopropylmalate dehydratase small subunit	- , -	- , -	SG_RS01705,3-isopropylmalate dehydratase small subunit	SEEG9184_RS19145,3-isopropylmalate dehydratase small subunit	- , -	- , -	- , -	VTCCBAA614_03065,isopropylmalate isomerase
310	SEN_RS01610,fumarylacetoacetate hydrolase family protein	SPUCDC_RS12680,fumarylacetoacetate hydrolase family protein	SPUL_RS12755,fumarylacetoacetate hydrolase family protein	SG_RS01710,fumarylacetoacetate hydrolase family protein	SEEG9184_RS19140,fumarylacetoacetate hydrolase family protein	SEEP9120_RS16870,fumarylacetoacetate hydrolase family protein	I137_RS12615,fumarylacetoacetate hydrolase family protein	CJD41_RS18625,fumarylacetoacetate hydrolase family protein	VTCCBAA614_03064,Ureidoglycolate lyase
311	SEN_RS01615,alpha/beta hydrolase	SPUCDC_RS12675,alpha/beta hydrolase	SPUL_RS12750,alpha/beta hydrolase	SG_RS01715,alpha/beta hydrolase	SEEG9184_RS19135,alpha/beta hydrolase	SEEP9120_RS16865,alpha/beta hydrolase	I137_RS12610,alpha/beta hydrolase	CJD41_RS18620,alpha/beta hydrolase	VTCCBAA614_03063,hydrolase
312	SEN_RS01620,LysR family transcriptional regulator	SPUCDC_RS12670,LysR family transcriptional regulator	SPUL_RS12745,LysR family transcriptional regulator	SG_RS01720,LysR family transcriptional regulator	SEEG9184_RS19130,LysR family transcriptional regulator	SEEP9120_RS16860,LysR family transcriptional regulator	I137_RS12605,LysR family transcriptional regulator	CJD41_RS18615,LysR family transcriptional regulator	VTCCBAA614_03062,LysR family transcriptional regulator
313	SEN_RS24165,hypothetical protein	SPUCDC_RS24015,hypothetical protein	SPUL_RS12740,hypothetical protein	SG_RS23975,hypothetical protein	SEEG9184_RS23545,hypothetical protein	SEEP9120_RS25030,hypothetical protein	I137_RS12600,hypothetical protein	CJD41_RS18610,hypothetical protein	VTCCBAA614_03061,putative cytoplasmic protein
314	SEN_RS01630,outer membrane protein	SPUCDC_RS12660,outer membrane protein	SPUL_RS12735,outer membrane protein	SG_RS01730,outer membrane protein	SEEG9184_RS19125,outer membrane protein	SEEP9120_RS16850,outer membrane protein	I137_RS12595,outer membrane protein	CJD41_RS18605,outer membrane protein	VTCCBAA614_03060,membrane protein
315	SEN_RS01635,fimbrial assembly chaperone	SPUCDC_RS12655,fimbrial assembly chaperone	SPUL_RS12730,fimbrial assembly chaperone	SG_RS01735,fimbrial assembly chaperone	SEEG9184_RS19120,fimbrial assembly chaperone	SEEP9120_RS16845,fimbrial assembly chaperone	I137_RS12590,fimbrial assembly chaperone	CJD41_RS18600,fimbrial assembly chaperone	VTCCBAA614_03059,fimbrial assembly chaperone StbE
316	SEN_RS01640,fimbrial usher protein StbD	SPUCDC_RS12650,fimbrial usher protein StbD	SPUL_RS12725,fimbrial usher protein StbD	SG_RS01740,fimbrial usher protein StbD	SEEG9184_RS19115,fimbrial usher protein StbD	SEEP9120_RS16840,fimbrial usher protein StbD	- , -	CJD41_RS18595,fimbrial usher protein StbD	VTCCBAA614_03058,fimbrial usher protein StbD
317	SEN_RS01645,fimbrial outer membrane usher protein	- , -	- , -	- , -	- , -	- , -	- , -	- , -	VTCCBAA614_03056,fimbrial outer membrane usher protein StbC
318	SEN_RS01650,fimbrial chaperone	SPUCDC_RS12640,fimbrial chaperone	SPUL_RS12715,fimbrial chaperone	SG_RS01750,fimbrial chaperone	SEEG9184_RS19105,fimbrial chaperone	SEEP9120_RS16830,fimbrial chaperone	I137_RS12575,fimbrial chaperone	CJD41_RS18585,fimbrial chaperone	VTCCBAA614_03055,fimbrial chaperone protein
319	SEN_RS01655,type 1 fimbrial protein	SPUCDC_RS12635,type 1 fimbrial protein	SPUL_RS12710,type 1 fimbrial protein	SG_RS01755,type 1 fimbrial protein	SEEG9184_RS19100,type 1 fimbrial protein	SEEP9120_RS16825,type 1 fimbrial protein	I137_RS12570,type 1 fimbrial protein	CJD41_RS18580,type 1 fimbrial protein	VTCCBAA614_03054,fimbrial protein
320	SEN_RS01660,hypothetical protein	- , -	- , -	- , -	- , -	- , -	- , -	- , -	VTCCBAA614_03052,transmembrane regulator
321	SEN_RS01670,EAL domain-containing protein	SPUCDC_RS12620,EAL domain-containing protein	SPUL_RS12695,EAL domain-containing protein	SG_RS01770,EAL domain-containing protein	SEEG9184_RS19075,EAL domain-containing protein	SEEP9120_RS16810,EAL domain-containing protein	I137_RS12555,EAL domain-containing protein	CJD41_RS18555,EAL domain-containing protein	VTCCBAA614_03049,rtn protein
322	SEN_RS01675,transcriptional regulator	SPUCDC_RS12615,transcriptional regulator	SPUL_RS12690,transcriptional regulator	SG_RS01775,transcriptional regulator	SEEG9184_RS19070,transcriptional regulator	SEEP9120_RS16805,transcriptional regulator	I137_RS12550,transcriptional regulator	CJD41_RS18550,transcriptional regulator	VTCCBAA614_03048,transmembrane regulator
323	SEN_RS01680,hypothetical protein	SPUCDC_RS12610,hypothetical protein	SPUL_RS12685,hypothetical protein	SG_RS01780,hypothetical protein	SEEG9184_RS19065,hypothetical protein	SEEP9120_RS16800,hypothetical protein	I137_RS12545,hypothetical protein	CJD41_RS18545,hypothetical protein	VTCCBAA614_03047,membrane protein
324	SEN_RS01685,outer membrane protein	SPUCDC_RS12605,outer membrane beta-barrel protein	SPUL_RS12680,outer membrane beta-barrel protein	SG_RS01785,outer membrane beta-barrel protein	SEEG9184_RS19060,outer membrane beta-barrel protein	SEEP9120_RS16795,outer membrane beta-barrel protein	I137_RS12540,outer membrane beta-barrel protein	CJD41_RS18540,outer membrane beta-barrel protein	VTCCBAA614_03046,membrane protein
325	SEN_RS01690,helix-turn-helix transcriptional regulator	SPUCDC_RS12600,helix-turn-helix transcriptional regulator	SPUL_RS12675,helix-turn-helix transcriptional regulator	SG_RS01790,helix-turn-helix transcriptional regulator	SEEG9184_RS19055,helix-turn-helix transcriptional regulator	SEEP9120_RS16790,helix-turn-helix transcriptional regulator	I137_RS12535,helix-turn-helix transcriptional regulator	CJD41_RS18535,helix-turn-helix transcriptional regulator	VTCCBAA614_03045,response regulator
326	SEN_RS01695,membrane protein	SPUCDC_RS12595,membrane protein	SPUL_RS12670,membrane protein	SG_RS01795,membrane protein	SEEG9184_RS19050,membrane protein	SEEP9120_RS16785,membrane protein	I137_RS12530,membrane protein	CJD41_RS18530,membrane protein	- , -
327	SEN_RS01700,DUF4156 domain-containing protein	SPUCDC_RS12590,DUF4156 domain-containing protein	SPUL_RS12665,DUF4156 domain-containing protein	SG_RS01800,DUF4156 domain-containing protein	SEEG9184_RS19045,DUF4156 domain-containing protein	SEEP9120_RS16780,DUF4156 domain-containing protein	I137_RS12525,DUF4156 domain-containing protein	CJD41_RS18525,DUF4156 domain-containing protein	VTCCBAA614_03044,cytochrome c type biogenesis protein CycH
328	SEN_RS01705,multidrug efflux transporter outer membrane subunit MdsC	- , -	- , -	SG_RS01805,multidrug efflux transporter outer membrane subunit MdsC	SEEG9184_RS19040,multidrug efflux transporter outer membrane subunit MdsC	- , -	- , -	- , -	VTCCBAA614_03043,putative outer membrane efflux lipoprotein
329	SEN_RS01710,multidrug efflux RND transporter permease subunit MdsB	SPUCDC_RS12580,multidrug efflux RND transporter permease subunit MdsB	SPUL_RS12655,multidrug efflux RND transporter permease subunit MdsB	SG_RS01810,multidrug efflux RND transporter permease subunit MdsB	SEEG9184_RS19035,multidrug efflux RND transporter permease subunit MdsB	SEEP9120_RS16770,multidrug efflux RND transporter permease subunit MdsB	I137_RS12515,multidrug efflux RND transporter permease subunit MdsB	CJD41_RS18515,multidrug efflux RND transporter permease subunit MdsB	VTCCBAA614_03042,cation transport protein
330	SEN_RS01715,multidrug efflux RND transporter periplasmic adaptor subunit MdsA	SPUCDC_RS12575,multidrug efflux RND transporter periplasmic adaptor subunit MdsA	SPUL_RS12650,multidrug efflux RND transporter periplasmic adaptor subunit MdsA	SG_RS01815,multidrug efflux RND transporter periplasmic adaptor subunit MdsA	SEEG9184_RS19030,multidrug efflux RND transporter periplasmic adaptor subunit MdsA	SEEP9120_RS16765,multidrug efflux RND transporter periplasmic adaptor subunit MdsA	I137_RS12510,multidrug efflux RND transporter periplasmic adaptor subunit MdsA	CJD41_RS18510,multidrug efflux RND transporter periplasmic adaptor subunit MdsA	VTCCBAA614_03041,transporter
331	SEN_RS01720,gold/copper-translocating P-type ATPase GolT	SPUCDC_RS12570,gold/copper-translocating P-type ATPase GolT	SPUL_RS12645,gold/copper-translocating P-type ATPase GolT	SG_RS01820,gold/copper-translocating P-type ATPase GolT	SEEG9184_RS19025,gold/copper-translocating P-type ATPase GolT	SEEP9120_RS16760,gold/copper-translocating P-type ATPase GolT	- , -	CJD41_RS18505,gold/copper-translocating P-type ATPase GolT	VTCCBAA614_03040,Heavy metal translocating P-type ATPase
332	SEN_RS01725,Au(I) sensor transcriptional regulator GolS	SPUCDC_RS12565,Au(I) sensor transcriptional regulator GolS	SPUL_RS12640,Au(I) sensor transcriptional regulator GolS	SG_RS01825,Au(I) sensor transcriptional regulator GolS	SEEG9184_RS19020,Au(I) sensor transcriptional regulator GolS	SEEP9120_RS16755,Au(I) sensor transcriptional regulator GolS	- , -	CJD41_RS18500,Au(I) sensor transcriptional regulator GolS	VTCCBAA614_03039,MerR family transcriptional regulator
333	SEN_RS01730,gold resistance metallochaperone GolB	SPUCDC_RS12560,gold resistance metallochaperone GolB	SPUL_RS12635,gold resistance metallochaperone GolB	SG_RS01830,gold resistance metallochaperone GolB	SEEG9184_RS19015,gold resistance metallochaperone GolB	SEEP9120_RS16750,gold resistance metallochaperone GolB	I137_RS12495,gold resistance metallochaperone GolB	CJD41_RS18495,gold resistance metallochaperone GolB	VTCCBAA614_03038,Heavy-metal-associated domain-containing protein
334	SEN_RS01740,MFS transporter	SPUCDC_RS12550,MFS transporter	SPUL_RS12625,MFS transporter	SG_RS01840,MFS transporter	SEEG9184_RS19010,MFS transporter	SEEP9120_RS16740,MFS transporter	I137_RS12485,MFS transporter	CJD41_RS18490,MFS transporter	VTCCBAA614_03037,metabolite transport protein
335	SEN_RS01745,site-specific DNA-methyltransferase	- , -	- , -	- , -	- , -	SEEP9120_RS16735,site-specific DNA-methyltransferase	I137_RS12480,site-specific DNA-methyltransferase	CJD41_RS18485,site-specific DNA-methyltransferase	VTCCBAA614_03036,type III restriction-modification system StyLTI enzyme mod
336	SEN_RS01750,type III restriction-modification system endonuclease	- , -	- , -	SG_RS01850,type III restriction-modification system endonuclease	SEEG9184_RS19000,type III restriction-modification system endonuclease	- , -	- , -	- , -	VTCCBAA614_03034,type III restriction-modification system protein
337	SEN_RS01755,hypothetical protein	SPUCDC_RS12535,hypothetical protein	SPUL_RS12610,hypothetical protein	SG_RS01855,hypothetical protein	SEEG9184_RS23530,hypothetical protein	SEEP9120_RS16725,hypothetical protein	I137_RS12470,hypothetical protein	CJD41_RS18475,hypothetical protein	VTCCBAA614_03033,putative cytoplasmic protein
338	SEN_RS01760,cytochrome ubiquinol oxidase subunit I	SPUCDC_RS12530,cytochrome ubiquinol oxidase subunit I	SPUL_RS12605,cytochrome ubiquinol oxidase subunit I	SG_RS01860,cytochrome ubiquinol oxidase subunit I	SEEG9184_RS18995,cytochrome ubiquinol oxidase subunit I	SEEP9120_RS16720,cytochrome ubiquinol oxidase subunit I	I137_RS12465,cytochrome ubiquinol oxidase subunit I	CJD41_RS18470,cytochrome ubiquinol oxidase subunit I	VTCCBAA614_03032,terminal oxidase subunit I
339	SEN_RS01765,cytochrome d ubiquinol oxidase subunit II	SPUCDC_RS12525,cytochrome d ubiquinol oxidase subunit II	SPUL_RS12600,cytochrome d ubiquinol oxidase subunit II	SG_RS01865,cytochrome d ubiquinol oxidase subunit II	SEEG9184_RS18990,cytochrome d ubiquinol oxidase subunit II	SEEP9120_RS16715,cytochrome d ubiquinol oxidase subunit II	I137_RS12460,cytochrome d ubiquinol oxidase subunit II	CJD41_RS18465,cytochrome d ubiquinol oxidase subunit II	VTCCBAA614_03031,terminal oxidase subunit II
340	SEN_RS01770,DUF2474 domain-containing protein	SPUCDC_RS12520,DUF2474 domain-containing protein	SPUL_RS12595,DUF2474 domain-containing protein	SG_RS01870,DUF2474 domain-containing protein	SEEG9184_RS18985,DUF2474 domain-containing protein	SEEP9120_RS16710,DUF2474 domain-containing protein	I137_RS12455,DUF2474 domain-containing protein	CJD41_RS18460,DUF2474 domain-containing protein	VTCCBAA614_03030,hypothetical protein
341	SEN_RS01775,helix-turn-helix domain-containing protein	- , -	- , -	- , -	- , -	- , -	- , -	- , -	VTCCBAA614_03029,AraC family transcriptional regulator
342	SEN_RS01780,ferrioxamine B receptor FoxA	SPUCDC_RS12510,ferrioxamine B receptor FoxA	SPUL_RS12585,ferrioxamine B receptor FoxA	- , -	SEEG9184_RS18975,ferrioxamine B receptor FoxA	SEEP9120_RS16700,ferrioxamine B receptor FoxA	I137_RS12445,ferrioxamine B receptor FoxA	CJD41_RS18450,ferrioxamine B receptor FoxA	VTCCBAA614_03028,ferrioxamine B receptor
343	SEN_RS01785,transporter	SPUCDC_RS12505,transporter	SPUL_RS12580,transporter	SG_RS01885,transporter	SEEG9184_RS18970,transporter	SEEP9120_RS16695,transporter	I137_RS12440,transporter	CJD41_RS18445,transporter	VTCCBAA614_03027,RhtC-like transporter
344	SEN_RS01790,DUF1471 domain-containing protein	SPUCDC_RS12500,DUF1471 domain-containing protein	SPUL_RS12575,DUF1471 domain-containing protein	SG_RS01890,DUF1471 domain-containing protein	SEEG9184_RS18965,DUF1471 domain-containing protein	SEEP9120_RS16690,DUF1471 domain-containing protein	I137_RS12435,DUF1471 domain-containing protein	CJD41_RS18440,DUF1471 domain-containing protein	VTCCBAA614_03026,putative secreted protein
345	SEN_RS01795,propionate catabolism operon regulatory protein PrpR	SPUCDC_RS12495,propionate catabolism operon regulatory protein PrpR	SPUL_RS12570,propionate catabolism operon regulatory protein PrpR	SG_RS01895,propionate catabolism operon regulatory protein PrpR	SEEG9184_RS18960,propionate catabolism operon regulatory protein PrpR	SEEP9120_RS16685,propionate catabolism operon regulatory protein PrpR	I137_RS12430,propionate catabolism operon regulatory protein PrpR	CJD41_RS18435,propionate catabolism operon regulatory protein PrpR	VTCCBAA614_03025,propionate catabolism operon regulatory protein PrpR
346	SEN_RS01800,methylisocitrate lyase	SPUCDC_RS12490,methylisocitrate lyase	SPUL_RS12565,methylisocitrate lyase	SG_RS01900,methylisocitrate lyase	SEEG9184_RS18955,methylisocitrate lyase	SEEP9120_RS16680,methylisocitrate lyase	I137_RS12425,methylisocitrate lyase	CJD41_RS18430,methylisocitrate lyase	VTCCBAA614_03024,2-methylisocitrate lyase
347	SEN_RS01805,2-methylcitrate synthase	SPUCDC_RS12485,2-methylcitrate synthase	SPUL_RS12560,2-methylcitrate synthase	SG_RS01905,2-methylcitrate synthase	SEEG9184_RS18950,2-methylcitrate synthase	SEEP9120_RS16675,2-methylcitrate synthase	I137_RS12420,2-methylcitrate synthase	CJD41_RS18425,2-methylcitrate synthase	VTCCBAA614_03023,2-methylcitrate synthase
348	SEN_RS01810,bifunctional 2-methylcitrate dehydratase/aconitate hydratase	SPUCDC_RS12480,bifunctional 2-methylcitrate dehydratase/aconitate hydratase	SPUL_RS12555,bifunctional 2-methylcitrate dehydratase/aconitate hydratase	SG_RS01910,bifunctional 2-methylcitrate dehydratase/aconitate hydratase	SEEG9184_RS18945,bifunctional 2-methylcitrate dehydratase/aconitate hydratase	SEEP9120_RS16670,bifunctional 2-methylcitrate dehydratase/aconitate hydratase	I137_RS12415,bifunctional 2-methylcitrate dehydratase/aconitate hydratase	CJD41_RS18420,bifunctional 2-methylcitrate dehydratase/aconitate hydratase	VTCCBAA614_03022,2-methylcitrate dehydratase
349	SEN_RS01815,propionate--CoA ligase	SPUCDC_RS12475,propionate--CoA ligase	SPUL_RS12550,propionate--CoA ligase	SG_RS01915,propionate--CoA ligase	SEEG9184_RS18940,propionate--CoA ligase	SEEP9120_RS16665,propionate--CoA ligase	- , -	CJD41_RS18415,propionate--CoA ligase	VTCCBAA614_03021,propionate--CoA ligase
350	SEN_RS01820,porphobilinogen synthase	SPUCDC_RS12470,porphobilinogen synthase	SPUL_RS12545,porphobilinogen synthase	SG_RS01920,porphobilinogen synthase	SEEG9184_RS18935,porphobilinogen synthase	SEEP9120_RS16660,porphobilinogen synthase	I137_RS12405,porphobilinogen synthase	CJD41_RS18410,porphobilinogen synthase	VTCCBAA614_03020,delta-aminolevulinic acid dehydratase
351	SEN_RS01825,autotransporter adhesin EhaB	SPUCDC_RS12465,autotransporter adhesin EhaB	- , -	SG_RS01925,autotransporter adhesin EhaB	SEEG9184_RS18930,autotransporter adhesin EhaB	SEEP9120_RS16655,autotransporter adhesin EhaB	I137_RS12400,autotransporter adhesin EhaB	CJD41_RS18405,autotransporter adhesin EhaB	VTCCBAA614_03574,autotransporter/virulence factor
352	SEN_RS01830,hydrogen peroxide resistance inhibitor IprA	SPUCDC_RS12460,hydrogen peroxide resistance inhibitor IprA	SPUL_RS12535,hydrogen peroxide resistance inhibitor IprA	SG_RS01930,hydrogen peroxide resistance inhibitor IprA	SEEG9184_RS18925,hydrogen peroxide resistance inhibitor IprA	SEEP9120_RS16650,hydrogen peroxide resistance inhibitor IprA	I137_RS12395,hydrogen peroxide resistance inhibitor IprA	CJD41_RS18400,hydrogen peroxide resistance inhibitor IprA	VTCCBAA614_03573,protein yaiV
353	SEN_RS01835,D-alanyl-D-alanine- carboxypeptidase/endopeptidase AmpH	SPUCDC_RS12455,D-alanyl-D-alanine- carboxypeptidase/endopeptidase AmpH	SPUL_RS12530,D-alanyl-D-alanine- carboxypeptidase/endopeptidase AmpH	SG_RS01935,D-alanyl-D-alanine- carboxypeptidase/endopeptidase AmpH	SEEG9184_RS18920,D-alanyl-D-alanine- carboxypeptidase/endopeptidase AmpH	SEEP9120_RS16645,D-alanyl-D-alanine- carboxypeptidase/endopeptidase AmpH	I137_RS12390,D-alanyl-D-alanine- carboxypeptidase/endopeptidase AmpH	CJD41_RS18395,D-alanyl-D-alanine- carboxypeptidase/endopeptidase AmpH	VTCCBAA614_03572,penicillin-binding protein AmpH
354	SEN_RS01840,peptide antibiotic transporter SbmA	SPUCDC_RS12450,peptide antibiotic transporter SbmA	SPUL_RS12525,peptide antibiotic transporter SbmA	SG_RS01940,peptide antibiotic transporter SbmA	SEEG9184_RS18910,peptide antibiotic transporter SbmA	SEEP9120_RS16640,peptide antibiotic transporter SbmA	I137_RS12385,peptide antibiotic transporter SbmA	CJD41_RS18385,peptide antibiotic transporter SbmA	VTCCBAA614_03571,transport protein
355	SEN_RS01845,surface-exposed outer membrane lipoprotein YaiW	SPUCDC_RS12445,surface-exposed outer membrane lipoprotein YaiW	SPUL_RS12520,surface-exposed outer membrane lipoprotein YaiW	SG_RS01945,surface-exposed outer membrane lipoprotein YaiW	SEEG9184_RS18905,surface-exposed outer membrane lipoprotein YaiW	SEEP9120_RS16635,surface-exposed outer membrane lipoprotein YaiW	I137_RS12380,surface-exposed outer membrane lipoprotein YaiW	CJD41_RS18380,surface-exposed outer membrane lipoprotein YaiW	VTCCBAA614_03570,lipoprotein
356	SEN_RS01850,DUF2755 family protein	SPUCDC_RS12440,DUF2755 family protein	SPUL_RS12515,DUF2755 family protein	SG_RS01950,DUF2755 family protein	SEEG9184_RS18900,DUF2755 family protein	SEEP9120_RS16630,DUF2755 family protein	I137_RS12375,DUF2755 family protein	CJD41_RS18375,DUF2755 family protein	VTCCBAA614_03569,Putative inner membrane protein
357	SEN_RS01855,DUF2754 family protein	SPUCDC_RS12435,DUF2754 family protein	SPUL_RS12510,DUF2754 family protein	SG_RS01955,DUF2754 family protein	SEEG9184_RS18895,DUF2754 family protein	SEEP9120_RS16625,DUF2754 family protein	I137_RS12370,DUF2754 family protein	CJD41_RS18370,DUF2754 family protein	VTCCBAA614_03568,Putative inner membrane protein
358	SEN_RS01860,D-alanine--D-alanine ligase	SPUCDC_RS12430,D-alanine--D-alanine ligase	SPUL_RS12505,D-alanine--D-alanine ligase	SG_RS01960,D-alanine--D-alanine ligase	SEEG9184_RS18890,D-alanine--D-alanine ligase	SEEP9120_RS16620,D-alanine--D-alanine ligase	I137_RS12365,D-alanine--D-alanine ligase	CJD41_RS18365,D-alanine--D-alanine ligase	VTCCBAA614_03567,D-alanyl-alanine synthetase A
359	SEN_RS01865,extensin family protein	SPUCDC_RS12425,extensin family protein	SPUL_RS12500,extensin family protein	SG_RS01965,extensin family protein	SEEG9184_RS18885,extensin family protein	SEEP9120_RS16615,extensin family protein	I137_RS12360,extensin family protein	CJD41_RS18360,extensin family protein	VTCCBAA614_03566,extensin
360	SEN_RS01870,multidrug efflux MFS transporter	- , -	- , -	- , -	- , -	- , -	- , -	- , -	VTCCBAA614_03565,transporter
361	SEN_RS01875,anti-adapter protein IraP	SPUCDC_RS12415,anti-adapter protein IraP	SPUL_RS12490,anti-adapter protein IraP	SG_RS01975,anti-adapter protein IraP	SEEG9184_RS18875,anti-adapter protein IraP	SEEP9120_RS16605,anti-adapter protein IraP	I137_RS12350,anti-adapter protein IraP	CJD41_RS18350,anti-adapter protein IraP	VTCCBAA614_03564,anti-RssB factor
362	SEN_RS01880,phosphate starvation-inducible protein PsiF	SPUCDC_RS12410,phosphate starvation-inducible protein PsiF	SPUL_RS12485,phosphate starvation-inducible protein PsiF	SG_RS01980,phosphate starvation-inducible protein PsiF	SEEG9184_RS18870,phosphate starvation-inducible protein PsiF	SEEP9120_RS16600,phosphate starvation-inducible protein PsiF	I137_RS12345,phosphate starvation-inducible protein PsiF	CJD41_RS18345,phosphate starvation-inducible protein PsiF	VTCCBAA614_03563,phosphate starvation-inducible protein PsiF
363	SEN_RS01885,diguanylate cyclase AdrA	- , -	- , -	SG_RS01985,diguanylate cyclase AdrA	SEEG9184_RS18865,diguanylate cyclase AdrA	- , -	- , -	- , -	VTCCBAA614_03562,adrA protein
364	SEN_RS01890,pyrroline-5-carboxylate reductase	SPUCDC_RS12400,pyrroline-5-carboxylate reductase	SPUL_RS12475,pyrroline-5-carboxylate reductase	SG_RS01990,pyrroline-5-carboxylate reductase	SEEG9184_RS18860,pyrroline-5-carboxylate reductase	SEEP9120_RS16590,pyrroline-5-carboxylate reductase	- , -	CJD41_RS18335,pyrroline-5-carboxylate reductase	VTCCBAA614_03561,pyrroline-5-carboxylate reductase
365	SEN_RS01895,YaiI/YqxD family protein	SPUCDC_RS12395,YaiI/YqxD family protein	SPUL_RS12470,hypothetical protein	SG_RS01995,hypothetical protein	SEEG9184_RS18855,hypothetical protein	SEEP9120_RS16585,YaiI/YqxD family protein	I137_RS12330,YaiI/YqxD family protein	CJD41_RS18330,YaiI/YqxD family protein	VTCCBAA614_03560,putative YaiI/YqxD family protein
366	SEN_RS01900,shikimate kinase AroL	SPUCDC_RS12390,shikimate kinase AroL	SPUL_RS12465,shikimate kinase AroL	SG_RS02000,shikimate kinase AroL	SEEG9184_RS18850,shikimate kinase AroL	SEEP9120_RS16580,shikimate kinase AroL	I137_RS12325,shikimate kinase AroL	CJD41_RS18325,shikimate kinase AroL	VTCCBAA614_03559,shikimate kinase
367	SEN_RS01905,protein YaiA	SPUCDC_RS12385,hypothetical protein	SPUL_RS12460,hypothetical protein	SG_RS02005,protein YaiA	SEEG9184_RS18845,protein YaiA	SEEP9120_RS16575,hypothetical protein	I137_RS12320,hypothetical protein	CJD41_RS18320,hypothetical protein	VTCCBAA614_03558,Protein YaiA
368	SEN_RS01910,AroM family protein	SPUCDC_RS12380,AroM family protein	SPUL_RS12455,AroM family protein	SG_RS02010,AroM family protein	SEEG9184_RS18840,AroM family protein	SEEP9120_RS16570,AroM family protein	I137_RS12315,AroM family protein	CJD41_RS18315,AroM family protein	VTCCBAA614_03557,AroM protein
369	SEN_RS01915,pyrimidine/purine nucleoside phosphorylase	SPUCDC_RS12375,pyrimidine/purine nucleoside phosphorylase	SPUL_RS12450,pyrimidine/purine nucleoside phosphorylase	SG_RS02015,pyrimidine/purine nucleoside phosphorylase	SEEG9184_RS18835,pyrimidine/purine nucleoside phosphorylase	SEEP9120_RS16565,pyrimidine/purine nucleoside phosphorylase	I137_RS12310,pyrimidine/purine nucleoside phosphorylase	CJD41_RS18310,pyrimidine/purine nucleoside phosphorylase	VTCCBAA614_03556,hypothetical protein
370	SEN_RS01920,recombination-associated protein RdgC	SPUCDC_RS12370,recombination-associated protein RdgC	SPUL_RS12445,recombination-associated protein RdgC	SG_RS02020,recombination-associated protein RdgC	SEEG9184_RS18830,recombination-associated protein RdgC	SEEP9120_RS16560,recombination-associated protein RdgC	I137_RS12305,recombination-associated protein RdgC	CJD41_RS18305,recombination-associated protein RdgC	VTCCBAA614_03555,recombination associated protein
371	SEN_RS01925,fructokinase	SPUCDC_RS12365,fructokinase	SPUL_RS12440,fructokinase	SG_RS02025,fructokinase	SEEG9184_RS18825,fructokinase	SEEP9120_RS16555,fructokinase	I137_RS12300,fructokinase	CJD41_RS18300,fructokinase	VTCCBAA614_03554,fructokinase
372	SEN_RS01930,MFS transporter AraJ	SPUCDC_RS12360,MFS transporter AraJ	SPUL_RS12435,MFS transporter AraJ	SG_RS02030,MFS transporter AraJ	SEEG9184_RS18820,MFS transporter AraJ	SEEP9120_RS16550,MFS transporter AraJ	I137_RS12295,MFS transporter AraJ	CJD41_RS18295,MFS transporter AraJ	VTCCBAA614_03553,MFS transport protein AraJ
373	SEN_RS01935,exonuclease subunit SbcC	SPUCDC_RS12355,exonuclease subunit SbcC	SPUL_RS12430,exonuclease subunit SbcC	SG_RS02035,exonuclease subunit SbcC	SEEG9184_RS18815,exonuclease subunit SbcC	SEEP9120_RS16545,exonuclease subunit SbcC	- , -	CJD41_RS18290,exonuclease subunit SbcC	VTCCBAA614_03552,exonuclease subunit SbcC
374	SEN_RS01940,exonuclease subunit SbcD	SPUCDC_RS12350,exonuclease subunit SbcD	SPUL_RS12425,exonuclease subunit SbcD	SG_RS02040,exonuclease subunit SbcD	SEEG9184_RS18810,exonuclease subunit SbcD	SEEP9120_RS16540,exonuclease subunit SbcD	I137_RS12285,exonuclease subunit SbcD	CJD41_RS18285,exonuclease subunit SbcD	VTCCBAA614_03551,Nuclease sbcCD subunit D
375	SEN_RS01950,phosphate response regulator transcription factor PhoB	SPUCDC_RS12340,phosphate response regulator transcription factor PhoB	SPUL_RS12415,phosphate response regulator transcription factor PhoB	SG_RS02050,phosphate response regulator transcription factor PhoB	SEEG9184_RS18805,phosphate response regulator transcription factor PhoB	SEEP9120_RS16530,phosphate response regulator transcription factor PhoB	I137_RS12275,phosphate response regulator transcription factor PhoB	CJD41_RS18280,phosphate response regulator transcription factor PhoB	VTCCBAA614_03550,phosphate regulon transcriptional regulator PhoB
376	SEN_RS01955,phosphate regulon sensor histidine kinase PhoR	SPUCDC_RS12335,phosphate regulon sensor histidine kinase PhoR	SPUL_RS12410,phosphate regulon sensor histidine kinase PhoR	SG_RS02055,phosphate regulon sensor histidine kinase PhoR	SEEG9184_RS18800,phosphate regulon sensor histidine kinase PhoR	SEEP9120_RS16525,phosphate regulon sensor histidine kinase PhoR	I137_RS12270,phosphate regulon sensor histidine kinase PhoR	CJD41_RS18275,phosphate regulon sensor histidine kinase PhoR	VTCCBAA614_03549,phosphate regulon sensor protein PhoR
377	SEN_RS01960,branched-chain amino acid transporter carrier protein BrnQ	SPUCDC_RS12330,branched-chain amino acid transporter carrier protein BrnQ	SPUL_RS12405,branched-chain amino acid transporter carrier protein BrnQ	SG_RS02060,branched-chain amino acid transporter carrier protein BrnQ	SEEG9184_RS18795,branched-chain amino acid transporter carrier protein BrnQ	SEEP9120_RS16520,branched-chain amino acid transporter carrier protein BrnQ	I137_RS12265,branched-chain amino acid transporter carrier protein BrnQ	CJD41_RS18270,branched-chain amino acid transporter carrier protein BrnQ	VTCCBAA614_03548,branched-chain amino acid ABC transporter
378	SEN_RS01965,proline-specific permease ProY	SPUCDC_RS12325,proline-specific permease ProY	SPUL_RS12400,proline-specific permease ProY	SG_RS02065,proline-specific permease ProY	SEEG9184_RS18790,proline-specific permease ProY	SEEP9120_RS16515,proline-specific permease ProY	- , -	CJD41_RS18265,proline-specific permease ProY	VTCCBAA614_03547,putative proline-specific permease
379	SEN_RS01970,maltodextrin glucosidase	SPUCDC_RS12320,maltodextrin glucosidase	SPUL_RS12395,maltodextrin glucosidase	SG_RS02070,maltodextrin glucosidase	SEEG9184_RS18785,maltodextrin glucosidase	SEEP9120_RS16510,maltodextrin glucosidase	- , -	CJD41_RS18260,maltodextrin glucosidase	VTCCBAA614_03546,maltodextrin glucosidase
380	SEN_RS01975,peroxiredoxin	SPUCDC_RS12315,peroxiredoxin	SPUL_RS12390,peroxiredoxin	SG_RS02075,peroxiredoxin	SEEG9184_RS18780,peroxiredoxin	SEEP9120_RS16505,peroxiredoxin	I137_RS12250,peroxiredoxin	CJD41_RS18255,peroxiredoxin	VTCCBAA614_03545,peroxidase
381	SEN_RS01980,ACP phosphodiesterase	SPUCDC_RS12310,ACP phosphodiesterase	SPUL_RS12385,ACP phosphodiesterase	SG_RS02080,ACP phosphodiesterase	SEEG9184_RS18775,ACP phosphodiesterase	SEEP9120_RS16500,ACP phosphodiesterase	I137_RS12245,ACP phosphodiesterase	CJD41_RS18250,ACP phosphodiesterase	VTCCBAA614_03544,acyl carrier protein phosphodiesterase
382	SEN_RS01985,tRNA preQ1(34) S-adenosylmethionine ribosyltransferase-isomerase QueA	SPUCDC_RS12305,tRNA preQ1(34) S-adenosylmethionine ribosyltransferase-isomerase QueA	SPUL_RS12380,tRNA preQ1(34) S-adenosylmethionine ribosyltransferase-isomerase QueA	SG_RS02085,tRNA preQ1(34) S-adenosylmethionine ribosyltransferase-isomerase QueA	SEEG9184_RS18770,tRNA preQ1(34) S-adenosylmethionine ribosyltransferase-isomerase QueA	SEEP9120_RS16495,tRNA preQ1(34) S-adenosylmethionine ribosyltransferase-isomerase QueA	I137_RS12240,tRNA preQ1(34) S-adenosylmethionine ribosyltransferase-isomerase QueA	CJD41_RS18245,tRNA preQ1(34) S-adenosylmethionine ribosyltransferase-isomerase QueA	VTCCBAA614_03543,S-adenosylmethionine:tRNA ribosyltransferase-isomerase
383	SEN_RS01990,tRNA guanosine(34) transglycosylase Tgt	SPUCDC_RS12300,tRNA guanosine(34) transglycosylase Tgt	SPUL_RS12375,tRNA guanosine(34) transglycosylase Tgt	SG_RS02090,tRNA guanosine(34) transglycosylase Tgt	SEEG9184_RS18760,tRNA guanosine(34) transglycosylase Tgt	SEEP9120_RS16490,tRNA guanosine(34) transglycosylase Tgt	I137_RS12235,tRNA guanosine(34) transglycosylase Tgt	CJD41_RS18240,tRNA guanosine(34) transglycosylase Tgt	VTCCBAA614_03542,queuine tRNA-ribosyltransferase; tRNA-guanine transglycosylase
384	SEN_RS01995,preprotein translocase subunit YajC	SPUCDC_RS12295,preprotein translocase subunit YajC	SPUL_RS12370,preprotein translocase subunit YajC	SG_RS02095,preprotein translocase subunit YajC	SEEG9184_RS18755,preprotein translocase subunit YajC	SEEP9120_RS16485,preprotein translocase subunit YajC	I137_RS12230,preprotein translocase subunit YajC	CJD41_RS18235,preprotein translocase subunit YajC	VTCCBAA614_03541,Preprotein translocase subunit YajC
385	SEN_RS02000,protein translocase subunit SecD	SPUCDC_RS12290,protein translocase subunit SecD	SPUL_RS12365,protein translocase subunit SecD	SG_RS02100,protein translocase subunit SecD	SEEG9184_RS18750,protein translocase subunit SecD	SEEP9120_RS16480,protein translocase subunit SecD	I137_RS12225,protein translocase subunit SecD	CJD41_RS18230,protein translocase subunit SecD	VTCCBAA614_03540,protein-export membrane protein SecD
386	SEN_RS02005,protein translocase subunit SecF	SPUCDC_RS12285,protein translocase subunit SecF	SPUL_RS12360,protein translocase subunit SecF	SG_RS02105,protein translocase subunit SecF	SEEG9184_RS18745,protein translocase subunit SecF	SEEP9120_RS16475,protein translocase subunit SecF	I137_RS12220,protein translocase subunit SecF	CJD41_RS18225,protein translocase subunit SecF	VTCCBAA614_03539,preprotein translocase subunit SecF
387	SEN_RS02010,VOC family protein	SPUCDC_RS12280,VOC family protein	SPUL_RS12355,VOC family protein	SG_RS02110,VOC family protein	SEEG9184_RS18740,VOC family protein	SEEP9120_RS16470,VOC family protein	I137_RS12215,VOC family protein	CJD41_RS18220,VOC family protein	VTCCBAA614_03538,glyoxalase
388	SEN_RS02015,YafY family transcriptional regulator	SPUCDC_RS12275,YafY family transcriptional regulator	SPUL_RS12350,YafY family transcriptional regulator	SG_RS02115,YafY family transcriptional regulator	SEEG9184_RS18735,YafY family transcriptional regulator	SEEP9120_RS16465,YafY family transcriptional regulator	I137_RS12210,YafY family transcriptional regulator	CJD41_RS18215,YafY family transcriptional regulator	VTCCBAA614_03537,DeoR faimly transcriptional regulator
389	SEN_RS02020,HNH nuclease family protein	SPUCDC_RS12270,HNH nuclease family protein	SPUL_RS12345,HNH nuclease family protein	SG_RS02120,HNH nuclease family protein	SEEG9184_RS18730,HNH nuclease family protein	SEEP9120_RS16460,HNH nuclease family protein	I137_RS12205,HNH nuclease family protein	CJD41_RS18210,HNH nuclease family protein	VTCCBAA614_03536,putative cytoplasmic protein
390	SEN_RS22870,hypothetical protein	SPUCDC_RS23115,hypothetical protein	SPUL_RS23345,hypothetical protein	SG_RS22645,hypothetical protein	SEEG9184_RS18725,hypothetical protein	SEEP9120_RS24175,hypothetical protein	I137_RS23430,hypothetical protein	CJD41_RS18205,hypothetical protein	- , -
391	SEN_RS24585,hypothetical protein	SPUCDC_RS24350,hypothetical protein	SPUL_RS24270,hypothetical protein	SG_RS24450,hypothetical protein	SEEG9184_RS23870,hypothetical protein	SEEP9120_RS25340,hypothetical protein	I137_RS12200,hypothetical protein	CJD41_RS18200,hypothetical protein	VTCCBAA614_03534,type I toxin-antitoxin system protein
392	SEN_RS02030,nucleoside-specific channel-forming protein Tsx	SPUCDC_RS12260,nucleoside-specific channel-forming protein Tsx	SPUL_RS12335,nucleoside-specific channel-forming protein Tsx	SG_RS02130,nucleoside-specific channel-forming protein Tsx	SEEG9184_RS18715,nucleoside-specific channel-forming protein Tsx	SEEP9120_RS16450,nucleoside-specific channel-forming protein Tsx	I137_RS12195,nucleoside-specific channel-forming protein Tsx	CJD41_RS18195,nucleoside-specific channel-forming protein Tsx	VTCCBAA614_03533,ion channel protein Tsx
393	SEN_RS02035,DUF3251 domain-containing protein	SPUCDC_RS12255,DUF3251 domain-containing protein	SPUL_RS12330,DUF3251 domain-containing protein	SG_RS02135,DUF3251 domain-containing protein	SEEG9184_RS18710,DUF3251 domain-containing protein	SEEP9120_RS16445,DUF3251 domain-containing protein	I137_RS12190,DUF3251 domain-containing protein	CJD41_RS18190,DUF3251 domain-containing protein	VTCCBAA614_03532,lipoprotein
394	SEN_RS02040,transcriptional regulator NrdR	SPUCDC_RS12250,transcriptional regulator NrdR	SPUL_RS12325,transcriptional regulator NrdR	SG_RS02140,transcriptional regulator NrdR	SEEG9184_RS18705,transcriptional regulator NrdR	SEEP9120_RS16440,transcriptional regulator NrdR	I137_RS12185,transcriptional regulator NrdR	CJD41_RS18185,transcriptional regulator NrdR	VTCCBAA614_03531,NrdR family transcriptional regulator
395	SEN_RS02045,bifunctional diaminohydroxyphosphoribosylaminopyrimidine deaminase/5-amino-6-(5-phosphoribosylamino)uracil reductase RibD	SPUCDC_RS12245,bifunctional diaminohydroxyphosphoribosylaminopyrimidine deaminase/5-amino-6-(5-phosphoribosylamino)uracil reductase RibD	SPUL_RS12320,bifunctional diaminohydroxyphosphoribosylaminopyrimidine deaminase/5-amino-6-(5-phosphoribosylamino)uracil reductase RibD	SG_RS02145,bifunctional diaminohydroxyphosphoribosylaminopyrimidine deaminase/5-amino-6-(5-phosphoribosylamino)uracil reductase RibD	SEEG9184_RS18700,bifunctional diaminohydroxyphosphoribosylaminopyrimidine deaminase/5-amino-6-(5-phosphoribosylamino)uracil reductase RibD	SEEP9120_RS16435,bifunctional diaminohydroxyphosphoribosylaminopyrimidine deaminase/5-amino-6-(5-phosphoribosylamino)uracil reductase RibD	I137_RS12180,bifunctional diaminohydroxyphosphoribosylaminopyrimidine deaminase/5-amino-6-(5-phosphoribosylamino)uracil reductase RibD	CJD41_RS18180,bifunctional diaminohydroxyphosphoribosylaminopyrimidine deaminase/5-amino-6-(5-phosphoribosylamino)uracil reductase RibD	VTCCBAA614_03530,riboflavin biosynthesis protein RibD
396	SEN_RS02050,6,7-dimethyl-8-ribityllumazine synthase	SPUCDC_RS12240,6,7-dimethyl-8-ribityllumazine synthase	SPUL_RS12315,6,7-dimethyl-8-ribityllumazine synthase	SG_RS02150,6,7-dimethyl-8-ribityllumazine synthase	SEEG9184_RS18695,6,7-dimethyl-8-ribityllumazine synthase	SEEP9120_RS16430,6,7-dimethyl-8-ribityllumazine synthase	I137_RS12175,6,7-dimethyl-8-ribityllumazine synthase	CJD41_RS18175,6,7-dimethyl-8-ribityllumazine synthase	VTCCBAA614_03529,6,7-dimethyl-8-ribityllumazine synthase
397	SEN_RS02055,transcription antitermination factor NusB	SPUCDC_RS12235,transcription antitermination factor NusB	SPUL_RS12310,transcription antitermination factor NusB	SG_RS02155,transcription antitermination factor NusB	SEEG9184_RS18690,transcription antitermination factor NusB	SEEP9120_RS16425,transcription antitermination factor NusB	I137_RS12170,transcription antitermination factor NusB	CJD41_RS18170,transcription antitermination factor NusB	VTCCBAA614_03528,N utilization substance protein B
398	SEN_RS02060,thiamine-phosphate kinase	SPUCDC_RS12230,thiamine-phosphate kinase	SPUL_RS12305,thiamine-phosphate kinase	SG_RS02160,thiamine-phosphate kinase	SEEG9184_RS18685,thiamine-phosphate kinase	SEEP9120_RS16420,thiamine-phosphate kinase	I137_RS12165,thiamine-phosphate kinase	CJD41_RS18165,thiamine-phosphate kinase	VTCCBAA614_03527,thiamine monophosphate kinase
399	SEN_RS02065,phosphatidylglycerophosphatase A	SPUCDC_RS12225,phosphatidylglycerophosphatase A	SPUL_RS12300,phosphatidylglycerophosphatase A	SG_RS02165,phosphatidylglycerophosphatase A	SEEG9184_RS18680,phosphatidylglycerophosphatase A	SEEP9120_RS16415,phosphatidylglycerophosphatase A	I137_RS12160,phosphatidylglycerophosphatase A	CJD41_RS18160,phosphatidylglycerophosphatase A	VTCCBAA614_03526,phosphatidylglycerophosphatase A
400	SEN_RS02070,aldo/keto reductase	SPUCDC_RS12220,aldo/keto reductase	SPUL_RS12295,aldo/keto reductase	SG_RS02170,aldo/keto reductase	SEEG9184_RS18675,aldo/keto reductase	SEEP9120_RS16410,aldo/keto reductase	I137_RS12155,aldo/keto reductase	CJD41_RS18155,aldo/keto reductase	VTCCBAA614_03525,oxidoreductase
401	SEN_RS02075,1-deoxy-D-xylulose-5-phosphate synthase	SPUCDC_RS12215,1-deoxy-D-xylulose-5-phosphate synthase	SPUL_RS12290,1-deoxy-D-xylulose-5-phosphate synthase	SG_RS02175,1-deoxy-D-xylulose-5-phosphate synthase	SEEG9184_RS18670,1-deoxy-D-xylulose-5-phosphate synthase	SEEP9120_RS16405,1-deoxy-D-xylulose-5-phosphate synthase	I137_RS12150,1-deoxy-D-xylulose-5-phosphate synthase	CJD41_RS18150,1-deoxy-D-xylulose-5-phosphate synthase	VTCCBAA614_03524,1-deoxy-D-xylulose-5-phosphate synthase
402	SEN_RS02080,(2E,6E)-farnesyl diphosphate synthase	SPUCDC_RS12210,(2E,6E)-farnesyl diphosphate synthase	SPUL_RS12285,(2E,6E)-farnesyl diphosphate synthase	SG_RS02180,(2E,6E)-farnesyl diphosphate synthase	SEEG9184_RS18665,(2E,6E)-farnesyl diphosphate synthase	SEEP9120_RS16400,(2E,6E)-farnesyl diphosphate synthase	I137_RS12145,(2E,6E)-farnesyl diphosphate synthase	CJD41_RS18145,(2E,6E)-farnesyl diphosphate synthase	VTCCBAA614_03523,geranyltranstransferase
403	SEN_RS02085,exodeoxyribonuclease VII small subunit	SPUCDC_RS12205,exodeoxyribonuclease VII small subunit	SPUL_RS12280,exodeoxyribonuclease VII small subunit	SG_RS02185,exodeoxyribonuclease VII small subunit	SEEG9184_RS18660,exodeoxyribonuclease VII small subunit	SEEP9120_RS16395,exodeoxyribonuclease VII small subunit	I137_RS12140,exodeoxyribonuclease VII small subunit	CJD41_RS18140,exodeoxyribonuclease VII small subunit	VTCCBAA614_03522,exodeoxyribonuclease small subunit
404	SEN_RS02090,tRNA 4-thiouridine(8) synthase ThiI	SPUCDC_RS12200,tRNA 4-thiouridine(8) synthase ThiI	SPUL_RS12275,tRNA 4-thiouridine(8) synthase ThiI	SG_RS02190,tRNA 4-thiouridine(8) synthase ThiI	SEEG9184_RS18655,tRNA 4-thiouridine(8) synthase ThiI	SEEP9120_RS16390,tRNA 4-thiouridine(8) synthase ThiI	I137_RS12135,tRNA 4-thiouridine(8) synthase ThiI	CJD41_RS18135,tRNA 4-thiouridine(8) synthase ThiI	VTCCBAA614_03521,thiamine biosynthesis protein ThiI
405	SEN_RS02095,2-aminoethylphosphonate ABC transport system, membrane component PhnV	SPUCDC_RS12195,2-aminoethylphosphonate ABC transport system, membrane component PhnV	SPUL_RS12270,2-aminoethylphosphonate ABC transport system, membrane component PhnV	SG_RS02195,2-aminoethylphosphonate ABC transport system, membrane component PhnV	SEEG9184_RS18650,2-aminoethylphosphonate ABC transport system, membrane component PhnV	SEEP9120_RS16385,2-aminoethylphosphonate ABC transport system, membrane component PhnV	I137_RS12130,2-aminoethylphosphonate ABC transport system, membrane component PhnV	CJD41_RS18130,2-aminoethylphosphonate ABC transport system, membrane component PhnV	VTCCBAA614_03520,phosphonate ABC transporter permease
406	SEN_RS02100,2-aminoethylphosphonate ABC transporter permease subunit	SPUCDC_RS12190,2-aminoethylphosphonate ABC transporter permease subunit	SPUL_RS12265,2-aminoethylphosphonate ABC transporter permease subunit	SG_RS02200,2-aminoethylphosphonate ABC transporter permease subunit	SEEG9184_RS18645,2-aminoethylphosphonate ABC transporter permease subunit	SEEP9120_RS16380,2-aminoethylphosphonate ABC transporter permease subunit	- , -	CJD41_RS18125,2-aminoethylphosphonate ABC transporter permease subunit	VTCCBAA614_03519,phosphonate ABC transporter permease
407	SEN_RS02105,2-aminoethylphosphonate ABC transport system ATP-binding subunit PhnT	SPUCDC_RS12185,2-aminoethylphosphonate ABC transport system ATP-binding subunit PhnT	SPUL_RS12260,2-aminoethylphosphonate ABC transport system ATP-binding subunit PhnT	SG_RS02205,2-aminoethylphosphonate ABC transport system ATP-binding subunit PhnT	SEEG9184_RS18640,2-aminoethylphosphonate ABC transport system ATP-binding subunit PhnT	SEEP9120_RS16375,2-aminoethylphosphonate ABC transport system ATP-binding subunit PhnT	I137_RS12120,2-aminoethylphosphonate ABC transport system ATP-binding subunit PhnT	CJD41_RS18120,2-aminoethylphosphonate ABC transport system ATP-binding subunit PhnT	VTCCBAA614_03518,phosphonate ABC transporter ATP-binding protein
408	SEN_RS02110,2-aminoethylphosphonate ABC transporter substrate-binding protein	SPUCDC_RS12180,2-aminoethylphosphonate ABC transporter substrate-binding protein	SPUL_RS12255,2-aminoethylphosphonate ABC transporter substrate-binding protein	SG_RS02210,2-aminoethylphosphonate ABC transporter substrate-binding protein	SEEG9184_RS18635,2-aminoethylphosphonate ABC transporter substrate-binding protein	SEEP9120_RS16370,2-aminoethylphosphonate ABC transporter substrate-binding protein	I137_RS12115,2-aminoethylphosphonate ABC transporter substrate-binding protein	CJD41_RS18115,2-aminoethylphosphonate ABC transporter substrate-binding protein	VTCCBAA614_03517,phosphonate ABC transporter substrate-binding protein
409	SEN_RS02115,phosphonate utilization transcriptional regulator PhnR	SPUCDC_RS12175,phosphonate utilization transcriptional regulator PhnR	SPUL_RS12250,phosphonate utilization transcriptional regulator PhnR	SG_RS02215,phosphonate utilization transcriptional regulator PhnR	SEEG9184_RS18630,phosphonate utilization transcriptional regulator PhnR	SEEP9120_RS16365,phosphonate utilization transcriptional regulator PhnR	I137_RS12110,phosphonate utilization transcriptional regulator PhnR	CJD41_RS18110,phosphonate utilization transcriptional regulator PhnR	VTCCBAA614_03516,transcriptional regulator
410	SEN_RS02120,2-aminoethylphosphonate--pyruvate transaminase	SPUCDC_RS12170,2-aminoethylphosphonate--pyruvate transaminase	SPUL_RS12245,2-aminoethylphosphonate--pyruvate transaminase	SG_RS02220,2-aminoethylphosphonate--pyruvate transaminase	SEEG9184_RS18625,2-aminoethylphosphonate--pyruvate transaminase	SEEP9120_RS16360,2-aminoethylphosphonate--pyruvate transaminase	I137_RS12105,2-aminoethylphosphonate--pyruvate transaminase	CJD41_RS18105,2-aminoethylphosphonate--pyruvate transaminase	VTCCBAA614_03515,2-aminoethylphosphonate:pyruvate aminotransferase
411	SEN_RS02125,phosphonoacetaldehyde hydrolase	SPUCDC_RS12165,phosphonoacetaldehyde hydrolase	SPUL_RS12240,phosphonoacetaldehyde hydrolase	SG_RS02225,phosphonoacetaldehyde hydrolase	SEEG9184_RS18620,phosphonoacetaldehyde hydrolase	SEEP9120_RS16355,phosphonoacetaldehyde hydrolase	I137_RS12100,phosphonoacetaldehyde hydrolase	CJD41_RS18100,phosphonoacetaldehyde hydrolase	VTCCBAA614_03514,phosphonoacetaldehyde hydrolase
412	SEN_RS02130,protein deglycase YajL	SPUCDC_RS12160,protein deglycase YajL	SPUL_RS12235,protein deglycase YajL	SG_RS02230,protein deglycase YajL	SEEG9184_RS18615,protein deglycase YajL	SEEP9120_RS16350,protein deglycase YajL	I137_RS12095,protein deglycase YajL	CJD41_RS18095,protein deglycase YajL	VTCCBAA614_03513,4-methyl-5(b-hydroxyethyl)-thiazole monophosphate biosynthesis (ThiJ) protein
413	SEN_RS02135,2-dehydropantoate 2-reductase	SPUCDC_RS12155,2-dehydropantoate 2-reductase	SPUL_RS12230,2-dehydropantoate 2-reductase	SG_RS02235,2-dehydropantoate 2-reductase	SEEG9184_RS18610,2-dehydropantoate 2-reductase	SEEP9120_RS16345,2-dehydropantoate 2-reductase	I137_RS12090,2-dehydropantoate 2-reductase	CJD41_RS18090,2-dehydropantoate 2-reductase	VTCCBAA614_03512,2-dehydropantoate 2-reductase
414	SEN_RS02140,YajQ family cyclic di-GMP-binding protein	SPUCDC_RS12150,YajQ family cyclic di-GMP-binding protein	SPUL_RS12225,YajQ family cyclic di-GMP-binding protein	SG_RS02240,YajQ family cyclic di-GMP-binding protein	SEEG9184_RS18605,YajQ family cyclic di-GMP-binding protein	SEEP9120_RS16340,YajQ family cyclic di-GMP-binding protein	I137_RS12085,YajQ family cyclic di-GMP-binding protein	CJD41_RS18085,YajQ family cyclic di-GMP-binding protein	VTCCBAA614_03511,putative nucleotide-binding protein
415	SEN_RS02145,MFS transporter	SPUCDC_RS12145,MFS transporter	SPUL_RS12220,MFS transporter	SG_RS02245,MFS transporter	SEEG9184_RS18600,MFS transporter	SEEP9120_RS16335,MFS transporter	I137_RS12080,MFS transporter	CJD41_RS18080,MFS transporter	VTCCBAA614_03510,major facilitator family transport protein
416	SEN_RS02150,sel1 repeat family protein	SPUCDC_RS12140,sel1 repeat family protein	SPUL_RS12215,sel1 repeat family protein	SG_RS02250,sel1 repeat family protein	SEEG9184_RS18595,sel1 repeat family protein	SEEP9120_RS16330,sel1 repeat family protein	I137_RS12075,sel1 repeat family protein	CJD41_RS18075,sel1 repeat family protein	VTCCBAA614_03509,putative periplasmic protein
417	SEN_RS02160,protoheme IX farnesyltransferase	SPUCDC_RS12130,protoheme IX farnesyltransferase	SPUL_RS12205,protoheme IX farnesyltransferase	SG_RS02260,protoheme IX farnesyltransferase	SEEG9184_RS18585,protoheme IX farnesyltransferase	SEEP9120_RS16320,protoheme IX farnesyltransferase	I137_RS12065,protoheme IX farnesyltransferase	CJD41_RS18065,protoheme IX farnesyltransferase	VTCCBAA614_03507,protoheme IX farnesyltransferase
418	SEN_RS02165,cytochrome o ubiquinol oxidase subunit IV	SPUCDC_RS12125,cytochrome o ubiquinol oxidase subunit IV	SPUL_RS12200,cytochrome o ubiquinol oxidase subunit IV	SG_RS02265,cytochrome o ubiquinol oxidase subunit IV	SEEG9184_RS18580,cytochrome o ubiquinol oxidase subunit IV	SEEP9120_RS16315,cytochrome o ubiquinol oxidase subunit IV	I137_RS12060,cytochrome o ubiquinol oxidase subunit IV	CJD41_RS18060,cytochrome o ubiquinol oxidase subunit IV	VTCCBAA614_03506,cytochrome O ubiquinol oxidase C subunit
419	SEN_RS02170,cytochrome o ubiquinol oxidase subunit III	SPUCDC_RS12120,cytochrome o ubiquinol oxidase subunit III	SPUL_RS12195,cytochrome o ubiquinol oxidase subunit III	SG_RS02270,cytochrome o ubiquinol oxidase subunit III	SEEG9184_RS18575,cytochrome o ubiquinol oxidase subunit III	SEEP9120_RS16310,cytochrome o ubiquinol oxidase subunit III	I137_RS12055,cytochrome o ubiquinol oxidase subunit III	CJD41_RS18055,cytochrome o ubiquinol oxidase subunit III	VTCCBAA614_03505,cytochrome O ubiquinol oxidase subunit III
420	SEN_RS02175,cytochrome o ubiquinol oxidase subunit I	SPUCDC_RS12115,cytochrome o ubiquinol oxidase subunit I	SPUL_RS12190,cytochrome o ubiquinol oxidase subunit I	SG_RS02275,cytochrome o ubiquinol oxidase subunit I	SEEG9184_RS18570,cytochrome o ubiquinol oxidase subunit I	SEEP9120_RS16305,cytochrome o ubiquinol oxidase subunit I	I137_RS12050,cytochrome o ubiquinol oxidase subunit I	CJD41_RS18050,cytochrome o ubiquinol oxidase subunit I	VTCCBAA614_03504,cytochrome O ubiquinol oxidase subunit I
421	SEN_RS02180,cytochrome o ubiquinol oxidase subunit II	SPUCDC_RS12110,cytochrome o ubiquinol oxidase subunit II	SPUL_RS12185,cytochrome o ubiquinol oxidase subunit II	SG_RS02280,cytochrome o ubiquinol oxidase subunit II	SEEG9184_RS18565,cytochrome o ubiquinol oxidase subunit II	SEEP9120_RS16300,cytochrome o ubiquinol oxidase subunit II	I137_RS12045,cytochrome o ubiquinol oxidase subunit II	CJD41_RS18045,cytochrome o ubiquinol oxidase subunit II	VTCCBAA614_03503,cytochrome O ubiquinol oxidase subunit II
422	SEN_RS02185,muropeptide MFS transporter AmpG	SPUCDC_RS12105,muropeptide MFS transporter AmpG	SPUL_RS12180,muropeptide MFS transporter AmpG	SG_RS02285,muropeptide MFS transporter AmpG	SEEG9184_RS18560,muropeptide MFS transporter AmpG	SEEP9120_RS16295,muropeptide MFS transporter AmpG	I137_RS12040,muropeptide MFS transporter AmpG	CJD41_RS18040,muropeptide MFS transporter AmpG	VTCCBAA614_03502,muropeptide transporter
423	SEN_RS02190,lipoprotein	SPUCDC_RS12100,hypothetical protein	SPUL_RS12175,hypothetical protein	SG_RS02290,lipoprotein	SEEG9184_RS18555,lipoprotein	SEEP9120_RS16290,hypothetical protein	I137_RS12035,hypothetical protein	CJD41_RS18035,hypothetical protein	VTCCBAA614_03501,putative lipoprotein YajG precursor
424	SEN_RS02195,transcriptional regulator BolA	SPUCDC_RS12095,transcriptional regulator BolA	SPUL_RS12170,transcriptional regulator BolA	SG_RS02295,transcriptional regulator BolA	SEEG9184_RS18545,transcriptional regulator BolA	SEEP9120_RS16285,transcriptional regulator BolA	I137_RS12030,transcriptional regulator BolA	CJD41_RS18025,transcriptional regulator BolA	VTCCBAA614_03500,BolA family transcriptional regulator
425	SEN_RS02200,trigger factor	SPUCDC_RS12090,trigger factor	SPUL_RS12165,trigger factor	SG_RS02300,trigger factor	SEEG9184_RS18535,trigger factor	SEEP9120_RS16280,trigger factor	I137_RS12025,trigger factor	CJD41_RS18010,trigger factor	VTCCBAA614_03498,trigger factor
426	SEN_RS02205,ATP-dependent Clp endopeptidase proteolytic subunit ClpP	SPUCDC_RS12085,ATP-dependent Clp endopeptidase proteolytic subunit ClpP	SPUL_RS12160,ATP-dependent Clp endopeptidase proteolytic subunit ClpP	SG_RS02305,ATP-dependent Clp endopeptidase proteolytic subunit ClpP	SEEG9184_RS18530,ATP-dependent Clp endopeptidase proteolytic subunit ClpP	SEEP9120_RS16275,ATP-dependent Clp endopeptidase proteolytic subunit ClpP	I137_RS12020,ATP-dependent Clp endopeptidase proteolytic subunit ClpP	CJD41_RS18005,ATP-dependent Clp endopeptidase proteolytic subunit ClpP	VTCCBAA614_03497,ATP-dependent Clp protease proteolytic subunit
427	SEN_RS02210,ATP-dependent protease ATP-binding subunit ClpX	SPUCDC_RS12080,ATP-dependent protease ATP-binding subunit ClpX	SPUL_RS12155,ATP-dependent protease ATP-binding subunit ClpX	SG_RS02310,ATP-dependent protease ATP-binding subunit ClpX	SEEG9184_RS18525,ATP-dependent protease ATP-binding subunit ClpX	SEEP9120_RS16270,ATP-dependent protease ATP-binding subunit ClpX	I137_RS12015,ATP-dependent protease ATP-binding subunit ClpX	CJD41_RS18000,ATP-dependent protease ATP-binding subunit ClpX	VTCCBAA614_03496,ATP-dependent clp protease ATP-binding subunit ClpX
428	SEN_RS02215,endopeptidase La	SPUCDC_RS12075,endopeptidase La	SPUL_RS12150,endopeptidase La	SG_RS02315,endopeptidase La	SEEG9184_RS18520,endopeptidase La	SEEP9120_RS16265,endopeptidase La	I137_RS12010,endopeptidase La	CJD41_RS17995,endopeptidase La	VTCCBAA614_03494,peptidase
429	SEN_RS02220,DNA-binding protein HU-beta	SPUCDC_RS12070,DNA-binding protein HU-beta	SPUL_RS12145,DNA-binding protein HU-beta	SG_RS02320,DNA-binding protein HU-beta	SEEG9184_RS18515,DNA-binding protein HU-beta	SEEP9120_RS16260,DNA-binding protein HU-beta	I137_RS12005,DNA-binding protein HU-beta	CJD41_RS17990,DNA-binding protein HU-beta	VTCCBAA614_03492,DNA-binding protein HU-beta
430	SEN_RS02225,peptidylprolyl isomerase	SPUCDC_RS12065,peptidylprolyl isomerase	SPUL_RS12140,peptidylprolyl isomerase	SG_RS02325,peptidylprolyl isomerase	SEEG9184_RS18510,peptidylprolyl isomerase	SEEP9120_RS16255,peptidylprolyl isomerase	I137_RS12000,peptidylprolyl isomerase	CJD41_RS17985,peptidylprolyl isomerase	VTCCBAA614_03491,peptidyl-prolyl cis-trans isomerase D
431	SEN_RS02230,hypothetical protein	SPUCDC_RS12060,hypothetical protein	SPUL_RS12135,hypothetical protein	SG_RS02330,hypothetical protein	SEEG9184_RS18505,hypothetical protein	SEEP9120_RS16250,hypothetical protein	I137_RS11995,hypothetical protein	CJD41_RS17980,hypothetical protein	VTCCBAA614_03490,competence protein ComEA
432	SEN_RS02235,YbgC/FadM family acyl-CoA thioesterase	SPUCDC_RS12055,YbgC/FadM family acyl-CoA thioesterase	SPUL_RS12130,YbgC/FadM family acyl-CoA thioesterase	- , -	- , -	SEEP9120_RS16245,YbgC/FadM family acyl-CoA thioesterase	I137_RS11990,YbgC/FadM family acyl-CoA thioesterase	CJD41_RS17975,YbgC/FadM family acyl-CoA thioesterase	VTCCBAA614_03489,4-hydroxybenzoyl-CoA thio esterase family activesite
433	SEN_RS02240,7-cyano-7-deazaguanine synthase QueC	SPUCDC_RS12050,7-cyano-7-deazaguanine synthase QueC	SPUL_RS12125,7-cyano-7-deazaguanine synthase QueC	SG_RS02340,7-cyano-7-deazaguanine synthase QueC	SEEG9184_RS18495,7-cyano-7-deazaguanine synthase QueC	SEEP9120_RS16240,7-cyano-7-deazaguanine synthase QueC	I137_RS11985,7-cyano-7-deazaguanine synthase QueC	CJD41_RS17970,7-cyano-7-deazaguanine synthase QueC	VTCCBAA614_03488,queuosine biosynthesis protein QueC
434	SEN_RS02245,SgrR family transcriptional regulator	SPUCDC_RS12045,SgrR family transcriptional regulator	SPUL_RS12120,SgrR family transcriptional regulator	SG_RS02345,SgrR family transcriptional regulator	SEEG9184_RS18490,SgrR family transcriptional regulator	SEEP9120_RS16235,SgrR family transcriptional regulator	I137_RS11980,SgrR family transcriptional regulator	CJD41_RS17965,SgrR family transcriptional regulator	VTCCBAA614_02713,ABC transporter substrate-binding protein
435	SEN_RS02250,HMP-PP phosphatase	SPUCDC_RS12040,HMP-PP phosphatase	SPUL_RS12115,HMP-PP phosphatase	SG_RS02350,HMP-PP phosphatase	SEEG9184_RS18485,HMP-PP phosphatase	SEEP9120_RS16230,HMP-PP phosphatase	- , -	CJD41_RS17960,HMP-PP phosphatase	VTCCBAA614_02714,HMP-PP phosphatase
436	SEN_RS02255,PLP-dependent cysteine synthase family protein	SPUCDC_RS12035,PLP-dependent cysteine synthase family protein	SPUL_RS12110,PLP-dependent cysteine synthase family protein	SG_RS02355,PLP-dependent cysteine synthase family protein	SEEG9184_RS18480,PLP-dependent cysteine synthase family protein	SEEP9120_RS16225,PLP-dependent cysteine synthase family protein	I137_RS11970,PLP-dependent cysteine synthase family protein	CJD41_RS17955,PLP-dependent cysteine synthase family protein	VTCCBAA614_02715,lyase
437	SEN_RS02260,Lrp/AsnC family transcriptional regulator	SPUCDC_RS12030,Lrp/AsnC family transcriptional regulator	SPUL_RS12105,Lrp/AsnC family transcriptional regulator	SG_RS02360,Lrp/AsnC family transcriptional regulator	SEEG9184_RS18475,Lrp/AsnC family transcriptional regulator	SEEP9120_RS16220,Lrp/AsnC family transcriptional regulator	I137_RS11965,Lrp/AsnC family transcriptional regulator	CJD41_RS17950,Lrp/AsnC family transcriptional regulator	VTCCBAA614_02716,transcriptional regulator
438	SEN_RS02265,SmdA family multidrug ABC transporter permease/ATP-binding protein	SPUCDC_RS12025,SmdA family multidrug ABC transporter permease/ATP-binding protein	SPUL_RS12100,SmdA family multidrug ABC transporter permease/ATP-binding protein	- , -	SEEG9184_RS18470,SmdA family multidrug ABC transporter permease/ATP-binding protein	SEEP9120_RS16215,SmdA family multidrug ABC transporter permease/ATP-binding protein	I137_RS11960,SmdA family multidrug ABC transporter permease/ATP-binding protein	CJD41_RS17945,SmdA family multidrug ABC transporter permease/ATP-binding protein	VTCCBAA614_02717,ABC transporter ATP-binding membrane protein
439	SEN_RS02270,SmdB family multidrug efflux ABC transporter permease/ATP-binding protein	SPUCDC_RS12020,SmdB family multidrug efflux ABC transporter permease/ATP-binding protein	SPUL_RS12095,SmdB family multidrug efflux ABC transporter permease/ATP-binding protein	SG_RS02370,SmdB family multidrug efflux ABC transporter permease/ATP-binding protein	SEEG9184_RS18465,SmdB family multidrug efflux ABC transporter permease/ATP-binding protein	SEEP9120_RS16210,SmdB family multidrug efflux ABC transporter permease/ATP-binding protein	- , -	CJD41_RS17940,SmdB family multidrug efflux ABC transporter permease/ATP-binding protein	VTCCBAA614_02718,Multidrug resistance-like ATP-binding protein mdlB
440	SEN_RS02275,P-II family nitrogen regulator	SPUCDC_RS12015,P-II family nitrogen regulator	SPUL_RS12090,P-II family nitrogen regulator	SG_RS02375,P-II family nitrogen regulator	SEEG9184_RS18460,P-II family nitrogen regulator	SEEP9120_RS16205,P-II family nitrogen regulator	I137_RS11950,P-II family nitrogen regulator	CJD41_RS17935,P-II family nitrogen regulator	VTCCBAA614_02719,nitrogen regulatory protein P-II
441	SEN_RS02280,ammonium transporter AmtB	SPUCDC_RS12010,ammonium transporter AmtB	SPUL_RS12085,ammonium transporter AmtB	SG_RS02380,ammonium transporter AmtB	SEEG9184_RS18455,ammonium transporter AmtB	SEEP9120_RS16200,ammonium transporter AmtB	I137_RS11945,ammonium transporter AmtB	CJD41_RS17930,ammonium transporter AmtB	VTCCBAA614_02720,ammonium transporter
442	SEN_RS02285,acyl-CoA thioesterase II	SPUCDC_RS12005,acyl-CoA thioesterase II	SPUL_RS12080,acyl-CoA thioesterase II	SG_RS02385,acyl-CoA thioesterase II	SEEG9184_RS18450,acyl-CoA thioesterase II	SEEP9120_RS16195,acyl-CoA thioesterase II	I137_RS11940,acyl-CoA thioesterase II	CJD41_RS17925,acyl-CoA thioesterase II	VTCCBAA614_02721,acyl-CoA thioesterase II
443	SEN_RS02290,hypothetical protein	SPUCDC_RS12000,hypothetical protein	SPUL_RS12075,hypothetical protein	SG_RS02390,hypothetical protein	SEEG9184_RS18445,hypothetical protein	SEEP9120_RS16190,hypothetical protein	I137_RS11935,hypothetical protein	CJD41_RS17920,hypothetical protein	VTCCBAA614_02722,lipoprotein
444	SEN_RS02295,MGMT family protein	SPUCDC_RS11995,MGMT family protein	SPUL_RS12070,MGMT family protein	SG_RS02395,MGMT family protein	SEEG9184_RS18440,MGMT family protein	SEEP9120_RS16185,MGMT family protein	I137_RS11930,MGMT family protein	CJD41_RS17915,MGMT family protein	VTCCBAA614_02723,methylated-DNA-[protein]-cysteine S-methyltransferase
445	SEN_RS02300,EAL domain-containing protein	SPUCDC_RS11990,EAL domain-containing protein	SPUL_RS12065,EAL domain-containing protein	SG_RS02400,EAL domain-containing protein	SEEG9184_RS18430,EAL domain-containing protein	SEEP9120_RS16180,EAL domain-containing protein	I137_RS11925,EAL domain-containing protein	CJD41_RS17905,EAL domain-containing protein	VTCCBAA614_02725,putative protein ylaB
446	SEN_RS02305,type B 50S ribosomal protein L31	SPUCDC_RS11985,type B 50S ribosomal protein L31	SPUL_RS12060,type B 50S ribosomal protein L31	SG_RS02405,type B 50S ribosomal protein L31	SEEG9184_RS18425,type B 50S ribosomal protein L31	SEEP9120_RS16175,type B 50S ribosomal protein L31	I137_RS11920,type B 50S ribosomal protein L31	CJD41_RS17900,type B 50S ribosomal protein L31	VTCCBAA614_02726,50S ribosomal protein L31
447	SEN_RS02310,50S ribosomal protein L36	SPUCDC_RS11980,50S ribosomal protein L36	SPUL_RS12055,50S ribosomal protein L36	SG_RS02410,50S ribosomal protein L36	SEEG9184_RS18420,50S ribosomal protein L36	SEEP9120_RS16170,50S ribosomal protein L36	I137_RS11915,50S ribosomal protein L36	CJD41_RS17895,50S ribosomal protein L36	- , -
448	SEN_RS02315,membrane protein	- , -	- , -	SG_RS02415,membrane protein	SEEG9184_RS18415,membrane protein	- , -	I137_RS11910,membrane protein	CJD41_RS17890,hypothetical protein	VTCCBAA614_02727,Putative inner membrane protein
449	SEN_RS02320,maltose O-acetyltransferase	SPUCDC_RS11970,maltose O-acetyltransferase	SPUL_RS12045,maltose O-acetyltransferase	SG_RS02420,maltose O-acetyltransferase	SEEG9184_RS18410,maltose O-acetyltransferase	SEEP9120_RS16160,maltose O-acetyltransferase	I137_RS11905,maltose O-acetyltransferase	CJD41_RS17885,maltose O-acetyltransferase	VTCCBAA614_02728,maltose O-acetyltransferase
450	SEN_RS02325,hemolysin expression modulator Hha	SPUCDC_RS11965,hemolysin expression modulator Hha	SPUL_RS12040,hemolysin expression modulator Hha	SG_RS02425,hemolysin expression modulator Hha	SEEG9184_RS18405,hemolysin expression modulator Hha	SEEP9120_RS16155,hemolysin expression modulator Hha	I137_RS11900,hemolysin expression modulator Hha	CJD41_RS17880,hemolysin expression modulator Hha	VTCCBAA614_02729,hemolysin expression modulating protein
451	SEN_RS02330,Hha toxicity modulator TomB	SPUCDC_RS11960,Hha toxicity modulator TomB	SPUL_RS12035,Hha toxicity modulator TomB	SG_RS02430,Hha toxicity modulator TomB	SEEG9184_RS18400,Hha toxicity modulator TomB	SEEP9120_RS16150,Hha toxicity modulator TomB	I137_RS11895,Hha toxicity modulator TomB	CJD41_RS17875,Hha toxicity modulator TomB	VTCCBAA614_02730,Hha toxicity attenuator
452	SEN_RS02335,multidrug efflux RND transporter permease subunit	SPUCDC_RS11955,multidrug efflux RND transporter permease subunit	SPUL_RS12030,multidrug efflux RND transporter permease subunit	SG_RS02435,multidrug efflux RND transporter permease subunit	SEEG9184_RS18395,multidrug efflux RND transporter permease subunit	SEEP9120_RS16145,multidrug efflux RND transporter permease subunit	I137_RS11890,multidrug efflux RND transporter permease subunit	CJD41_RS17870,multidrug efflux RND transporter permease subunit	VTCCBAA614_02731,acriflavin resistance protein B
453	SEN_RS02340,multidrug efflux RND transporter periplasmic adaptor subunit AcrA	SPUCDC_RS11950,multidrug efflux RND transporter periplasmic adaptor subunit AcrA	SPUL_RS12025,multidrug efflux RND transporter periplasmic adaptor subunit AcrA	SG_RS02440,multidrug efflux RND transporter periplasmic adaptor subunit AcrA	SEEG9184_RS18390,multidrug efflux RND transporter periplasmic adaptor subunit AcrA	SEEP9120_RS16140,multidrug efflux RND transporter periplasmic adaptor subunit AcrA	I137_RS11885,multidrug efflux RND transporter periplasmic adaptor subunit AcrA	CJD41_RS17865,multidrug efflux RND transporter periplasmic adaptor subunit AcrA	VTCCBAA614_02732,acriflavin resistance protein A
454	SEN_RS02345,multidrug efflux transporter transcriptional repressor AcrR	SPUCDC_RS11945,multidrug efflux transporter transcriptional repressor AcrR	SPUL_RS12020,multidrug efflux transporter transcriptional repressor AcrR	SG_RS02445,multidrug efflux transporter transcriptional repressor AcrR	SEEG9184_RS18385,multidrug efflux transporter transcriptional repressor AcrR	SEEP9120_RS16135,multidrug efflux transporter transcriptional repressor AcrR	I137_RS11880,multidrug efflux transporter transcriptional repressor AcrR	CJD41_RS17860,multidrug efflux transporter transcriptional repressor AcrR	VTCCBAA614_02733,putative acrAB operon repressor
455	SEN_RS02350,mechanosensitive channel MscK	SPUCDC_RS11940,mechanosensitive channel MscK	SPUL_RS12015,mechanosensitive channel MscK	SG_RS02450,mechanosensitive channel MscK	SEEG9184_RS18380,mechanosensitive channel MscK	SEEP9120_RS16130,mechanosensitive channel MscK	I137_RS11875,mechanosensitive channel MscK	CJD41_RS17855,mechanosensitive channel MscK	VTCCBAA614_02734,integral membrane protein AefA
456	SEN_RS02355,Rpn family recombination-promoting nuclease/putative transposase	SPUCDC_RS11935,Rpn family recombination-promoting nuclease/putative transposase	SPUL_RS12010,Rpn family recombination-promoting nuclease/putative transposase	SG_RS02455,Rpn family recombination-promoting nuclease/putative transposase	SEEG9184_RS18375,Rpn family recombination-promoting nuclease/putative transposase	SEEP9120_RS16125,Rpn family recombination-promoting nuclease/putative transposase	I137_RS11870,Rpn family recombination-promoting nuclease/putative transposase	CJD41_RS17850,Rpn family recombination-promoting nuclease/putative transposase	VTCCBAA614_02735,transposase
457	SEN_RS02360,pleiotropic regulatory protein RsmS	SPUCDC_RS11930,pleiotropic regulatory protein RsmS	SPUL_RS12005,pleiotropic regulatory protein RsmS	SG_RS02460,pleiotropic regulatory protein RsmS	SEEG9184_RS18370,pleiotropic regulatory protein RsmS	SEEP9120_RS16120,pleiotropic regulatory protein RsmS	I137_RS11865,pleiotropic regulatory protein RsmS	CJD41_RS17845,pleiotropic regulatory protein RsmS	VTCCBAA614_02736,Putative inner membrane protein
458	SEN_RS02365,primosomal replication protein N	SPUCDC_RS11925,primosomal replication protein N	SPUL_RS12000,primosomal replication protein N	SG_RS02465,primosomal replication protein N	SEEG9184_RS18365,primosomal replication protein N	SEEP9120_RS16115,primosomal replication protein N	I137_RS11860,primosomal replication protein N	CJD41_RS17840,primosomal replication protein N	VTCCBAA614_02737,Primosomal replication protein N prime prime
459	SEN_RS02370,DUF454 family protein	SPUCDC_RS11920,DUF454 family protein	SPUL_RS11995,DUF454 family protein	SG_RS02470,DUF454 family protein	SEEG9184_RS18360,DUF454 family protein	SEEP9120_RS16110,DUF454 family protein	I137_RS11855,DUF454 family protein	CJD41_RS17835,DUF454 family protein	VTCCBAA614_02738,Inner membrane protein YbaN
460	SEN_RS02375,adenine phosphoribosyltransferase	SPUCDC_RS11915,adenine phosphoribosyltransferase	SPUL_RS11990,adenine phosphoribosyltransferase	SG_RS02475,adenine phosphoribosyltransferase	SEEG9184_RS18350,adenine phosphoribosyltransferase	SEEP9120_RS16105,adenine phosphoribosyltransferase	I137_RS11850,adenine phosphoribosyltransferase	CJD41_RS17830,adenine phosphoribosyltransferase	VTCCBAA614_02739,adenine phosphoribosyltransferase
461	SEN_RS02380,DNA polymerase III subunit gamma/tau	SPUCDC_RS11910,DNA polymerase III subunit gamma/tau	SPUL_RS11985,DNA polymerase III subunit gamma/tau	SG_RS02480,DNA polymerase III subunit gamma/tau	SEEG9184_RS18345,DNA polymerase III subunit gamma/tau	SEEP9120_RS16100,DNA polymerase III subunit gamma/tau	- , -	CJD41_RS17825,DNA polymerase III subunit gamma/tau	VTCCBAA614_02740,DNA polymerase III subunits gamma and tau
462	SEN_RS02385,YbaB/EbfC family nucleoid-associated protein	SPUCDC_RS11905,YbaB/EbfC family nucleoid-associated protein	SPUL_RS11980,YbaB/EbfC family nucleoid-associated protein	SG_RS02485,YbaB/EbfC family nucleoid-associated protein	SEEG9184_RS18340,YbaB/EbfC family nucleoid-associated protein	SEEP9120_RS16095,YbaB/EbfC family nucleoid-associated protein	I137_RS11840,YbaB/EbfC family nucleoid-associated protein	CJD41_RS17820,YbaB/EbfC family nucleoid-associated protein	VTCCBAA614_02742,hypothetical protein co-occurring with RecR
463	SEN_RS02390,recombination protein RecR	SPUCDC_RS11900,recombination protein RecR	SPUL_RS11975,recombination protein RecR	SG_RS02490,recombination protein RecR	SEEG9184_RS18335,recombination protein RecR	SEEP9120_RS16090,recombination protein RecR	I137_RS11835,recombination protein RecR	CJD41_RS17815,recombination protein RecR	VTCCBAA614_02743,recombination protein RecR
464	SEN_RS02395,molecular chaperone HtpG	SPUCDC_RS11895,molecular chaperone HtpG	SPUL_RS11970,molecular chaperone HtpG	SG_RS02495,molecular chaperone HtpG	SEEG9184_RS18330,molecular chaperone HtpG	SEEP9120_RS16085,molecular chaperone HtpG	I137_RS11830,molecular chaperone HtpG	CJD41_RS17810,molecular chaperone HtpG	VTCCBAA614_02744,heat shock protein 90
465	SEN_RS02400,adenylate kinase	SPUCDC_RS11890,adenylate kinase	SPUL_RS11965,adenylate kinase	SG_RS02500,adenylate kinase	SEEG9184_RS18320,adenylate kinase	SEEP9120_RS16080,adenylate kinase	I137_RS11825,adenylate kinase	CJD41_RS17800,adenylate kinase	VTCCBAA614_02745,adenylate kinase
466	SEN_RS02405,ferrochelatase	SPUCDC_RS11885,ferrochelatase	SPUL_RS11960,ferrochelatase	SG_RS02505,ferrochelatase	SEEG9184_RS18315,ferrochelatase	SEEP9120_RS16075,ferrochelatase	I137_RS11820,ferrochelatase	CJD41_RS17795,ferrochelatase	VTCCBAA614_02746,ferrochelatase
467	SEN_RS02410,acetyl esterase	- , -	- , -	- , -	- , -	- , -	- , -	- , -	VTCCBAA614_02747,acetyl esterase
468	SEN_RS02415,inosine/guanosine kinase	SPUCDC_RS11875,inosine/guanosine kinase	SPUL_RS11950,inosine/guanosine kinase	SG_RS02515,inosine/guanosine kinase	SEEG9184_RS18305,inosine/guanosine kinase	SEEP9120_RS16065,inosine/guanosine kinase	I137_RS11810,inosine/guanosine kinase	CJD41_RS17785,inosine/guanosine kinase	VTCCBAA614_02749,inosine/guanosine kinase
469	SEN_RS02420,Kef family K(+) transporter	SPUCDC_RS11870,Kef family K(+) transporter	SPUL_RS11945,Kef family K(+) transporter	SG_RS02520,Kef family K(+) transporter	SEEG9184_RS18300,Kef family K(+) transporter	SEEP9120_RS16060,Kef family K(+) transporter	I137_RS11805,Kef family K(+) transporter	CJD41_RS17780,Kef family K(+) transporter	VTCCBAA614_02750,transport protein
470	SEN_RS02425,MFS transporter	SPUCDC_RS11865,MFS transporter	SPUL_RS11940,MFS transporter	SG_RS02525,MFS transporter	SEEG9184_RS18295,MFS transporter	SEEP9120_RS16055,MFS transporter	I137_RS11800,MFS transporter	CJD41_RS17775,MFS transporter	VTCCBAA614_02752,fosmidomycin resistance protein
471	SEN_RS02430,bifunctional UDP-sugar hydrolase/5-nucleotidase	SPUCDC_RS11860,bifunctional UDP-sugar hydrolase/5-nucleotidase	SPUL_RS11935,bifunctional UDP-sugar hydrolase/5-nucleotidase	SG_RS02530,bifunctional UDP-sugar hydrolase/5-nucleotidase	SEEG9184_RS18290,bifunctional UDP-sugar hydrolase/5-nucleotidase	SEEP9120_RS16050,bifunctional UDP-sugar hydrolase/5-nucleotidase	I137_RS11795,bifunctional UDP-sugar hydrolase/5-nucleotidase	CJD41_RS17770,bifunctional UDP-sugar hydrolase/5-nucleotidase	VTCCBAA614_02754,bifunctional UDP-sugar hydrolase/5-nucleotidase
472	SEN_RS02435,Cys-tRNA(Pro)/Cys-tRNA(Cys) deacylase YbaK	SPUCDC_RS11855,Cys-tRNA(Pro)/Cys-tRNA(Cys) deacylase YbaK	SPUL_RS11930,Cys-tRNA(Pro)/Cys-tRNA(Cys) deacylase YbaK	SG_RS02535,Cys-tRNA(Pro)/Cys-tRNA(Cys) deacylase YbaK	SEEG9184_RS18285,Cys-tRNA(Pro)/Cys-tRNA(Cys) deacylase YbaK	SEEP9120_RS16045,Cys-tRNA(Pro)/Cys-tRNA(Cys) deacylase YbaK	I137_RS11790,Cys-tRNA(Pro)/Cys-tRNA(Cys) deacylase YbaK	CJD41_RS17765,Cys-tRNA(Pro)/Cys-tRNA(Cys) deacylase YbaK	VTCCBAA614_02755,Cys-tRNA(Pro) deacylase YbaK
473	SEN_RS02440,hypothetical protein	SPUCDC_RS11850,hypothetical protein	SPUL_RS11925,hypothetical protein	SG_RS02540,hypothetical protein	SEEG9184_RS18280,hypothetical protein	SEEP9120_RS16040,hypothetical protein	I137_RS11785,hypothetical protein	CJD41_RS17760,hypothetical protein	VTCCBAA614_02757,GumN family protein
474	SEN_RS02445,DUF1311 domain-containing protein	SPUCDC_RS11845,DUF1311 domain-containing protein	SPUL_RS11920,DUF1311 domain-containing protein	SG_RS02545,DUF1311 domain-containing protein	SEEG9184_RS18275,DUF1311 domain-containing protein	SEEP9120_RS16035,DUF1311 domain-containing protein	I137_RS11780,DUF1311 domain-containing protein	CJD41_RS17755,DUF1311 domain-containing protein	VTCCBAA614_02758,Secreted protein
475	SEN_RS02450,copper-exporting P-type ATPase CopA	SPUCDC_RS11840,copper-exporting P-type ATPase CopA	- , -	SG_RS02550,copper-exporting P-type ATPase CopA	SEEG9184_RS18270,copper-exporting P-type ATPase CopA	SEEP9120_RS16030,copper-exporting P-type ATPase CopA	I137_RS11775,copper-exporting P-type ATPase CopA	CJD41_RS17750,copper-exporting P-type ATPase CopA	VTCCBAA614_02759,Lead cadmium zinc and mercury transporting ATPase
476	SEN_RS02455,HTH-type transcriptional regulator CueR	SPUCDC_RS11835,HTH-type transcriptional regulator CueR	SPUL_RS11910,HTH-type transcriptional regulator CueR	SG_RS02555,HTH-type transcriptional regulator CueR	SEEG9184_RS18265,HTH-type transcriptional regulator CueR	SEEP9120_RS16025,HTH-type transcriptional regulator CueR	I137_RS11770,HTH-type transcriptional regulator CueR	CJD41_RS17745,HTH-type transcriptional regulator CueR	VTCCBAA614_02760,copper efflux regulator
477	SEN_RS02460,NfeD family protein	SPUCDC_RS11830,NfeD family protein	SPUL_RS11905,NfeD family protein	SG_RS02560,NfeD family protein	SEEG9184_RS18260,NfeD family protein	SEEP9120_RS16020,NfeD family protein	I137_RS11765,NfeD family protein	CJD41_RS17740,NfeD family protein	VTCCBAA614_02761,Putative activity regulator of membraneprotease YbbK
478	SEN_RS02465,SPFH/Band 7/PHB domain protein	SPUCDC_RS11825,SPFH/Band 7/PHB domain protein	SPUL_RS11900,SPFH/Band 7/PHB domain protein	SG_RS02565,SPFH/Band 7/PHB domain protein	SEEG9184_RS18255,SPFH/Band 7/PHB domain protein	SEEP9120_RS16015,SPFH/Band 7/PHB domain protein	I137_RS11760,SPFH/Band 7/PHB domain protein	CJD41_RS17735,SPFH/Band 7/PHB domain protein	VTCCBAA614_02762,Putative stomatin/prohibitin-family membraneprotease subunit YbbK
479	SEN_RS02470,iron ABC transporter ATP-binding protein FetA	SPUCDC_RS11820,iron ABC transporter ATP-binding protein FetA	SPUL_RS11895,iron ABC transporter ATP-binding protein FetA	SG_RS02570,iron ABC transporter ATP-binding protein FetA	SEEG9184_RS18250,iron ABC transporter ATP-binding protein FetA	SEEP9120_RS16010,iron ABC transporter ATP-binding protein FetA	I137_RS11755,iron ABC transporter ATP-binding protein FetA	CJD41_RS17730,iron ABC transporter ATP-binding protein FetA	VTCCBAA614_02763,ABC transporter ATP-binding protein
480	SEN_RS02475,iron export ABC transporter permease subunit FetB	SPUCDC_RS11815,iron export ABC transporter permease subunit FetB	SPUL_RS11890,iron export ABC transporter permease subunit FetB	SG_RS02575,iron export ABC transporter permease subunit FetB	SEEG9184_RS18245,iron export ABC transporter permease subunit FetB	SEEP9120_RS16005,iron export ABC transporter permease subunit FetB	I137_RS11750,iron export ABC transporter permease subunit FetB	CJD41_RS17725,iron export ABC transporter permease subunit FetB	VTCCBAA614_02764,YbbM seven transmembrane helix protein
481	SEN_RS02480,chaperedoxin	- , -	- , -	- , -	- , -	- , -	- , -	- , -	VTCCBAA614_02766,Thioredoxin domain-containing protein EC-YbbN
482	SEN_RS02485,SDR family oxidoreductase	SPUCDC_RS11805,SDR family oxidoreductase	SPUL_RS11880,SDR family oxidoreductase	SG_RS02585,SDR family oxidoreductase	SEEG9184_RS18235,SDR family oxidoreductase	SEEP9120_RS15995,SDR family oxidoreductase	I137_RS11740,SDR family oxidoreductase	CJD41_RS17715,SDR family oxidoreductase	VTCCBAA614_02767,Putative NAD(P)-dependent oxidoreductase EC-YbbO
483	SEN_RS02490,multifunctional acyl-CoA thioesterase I/protease I/lysophospholipase L1	SPUCDC_RS11800,multifunctional acyl-CoA thioesterase I/protease I/lysophospholipase L1	SPUL_RS11875,multifunctional acyl-CoA thioesterase I/protease I/lysophospholipase L1	SG_RS02590,multifunctional acyl-CoA thioesterase I/protease I/lysophospholipase L1	SEEG9184_RS18230,multifunctional acyl-CoA thioesterase I/protease I/lysophospholipase L1	SEEP9120_RS15990,multifunctional acyl-CoA thioesterase I/protease I/lysophospholipase L1	I137_RS11735,multifunctional acyl-CoA thioesterase I/protease I/lysophospholipase L1	CJD41_RS17710,multifunctional acyl-CoA thioesterase I/protease I/lysophospholipase L1	VTCCBAA614_02768,acyl-CoA thioesterase I
484	SEN_RS02495,ABC transporter ATP-binding protein	SPUCDC_RS11795,ABC transporter ATP-binding protein	SPUL_RS11870,ABC transporter ATP-binding protein	SG_RS02595,ABC transporter ATP-binding protein	SEEG9184_RS18225,ABC transporter ATP-binding protein	SEEP9120_RS15985,ABC transporter ATP-binding protein	I137_RS11730,ABC transporter ATP-binding protein	CJD41_RS17705,ABC transporter ATP-binding protein	VTCCBAA614_02769,ABC transporter ATP-binding protein
485	SEN_RS02500,ABC transporter permease	SPUCDC_RS11790,ABC transporter permease	SPUL_RS11865,ABC transporter permease	- , -	- , -	SEEP9120_RS15980,ABC transporter permease	I137_RS11725,ABC transporter permease	CJD41_RS17700,ABC transporter permease	VTCCBAA614_02770,sugar ABC transporter permease
486	SEN_RS02505,porin	- , -	- , -	- , -	- , -	- , -	I137_RS11720,porin	CJD41_RS17695,porin	VTCCBAA614_02773,membrane protein
487	SEN_RS02510,metal ABC transporter substrate-binding protein	SPUCDC_RS11780,metal ABC transporter substrate-binding protein	SPUL_RS11855,metal ABC transporter substrate-binding protein	SG_RS02610,metal ABC transporter substrate-binding protein	SEEG9184_RS18210,metal ABC transporter substrate-binding protein	SEEP9120_RS15970,metal ABC transporter substrate-binding protein	I137_RS11715,metal ABC transporter substrate-binding protein	CJD41_RS17690,metal ABC transporter substrate-binding protein	VTCCBAA614_02775,methionine ABC transporter ATPase
488	SEN_RS02515,virulence-associated ABC transporter ATP-binding protein SfbB	SPUCDC_RS11775,virulence-associated ABC transporter ATP-binding protein SfbB	SPUL_RS11850,virulence-associated ABC transporter ATP-binding protein SfbB	SG_RS02615,virulence-associated ABC transporter ATP-binding protein SfbB	SEEG9184_RS18205,virulence-associated ABC transporter ATP-binding protein SfbB	SEEP9120_RS15965,virulence-associated ABC transporter ATP-binding protein SfbB	- , -	CJD41_RS17685,virulence-associated ABC transporter ATP-binding protein SfbB	VTCCBAA614_02776,Methionine import ATP-binding protein MetN 2
489	SEN_RS02520,ABC transporter permease	SPUCDC_RS11770,ABC transporter permease	SPUL_RS11845,ABC transporter permease	SG_RS02620,ABC transporter permease	SEEG9184_RS18200,ABC transporter permease	SEEP9120_RS15960,ABC transporter permease	I137_RS11705,ABC transporter permease	CJD41_RS17680,ABC transporter permease	VTCCBAA614_02777,methionine ABC transporter permease
490	SEN_RS02525,tRNA 2-selenouridine(34) synthase MnmH	SPUCDC_RS11765,tRNA 2-selenouridine(34) synthase MnmH	SPUL_RS11840,tRNA 2-selenouridine(34) synthase MnmH	SG_RS02625,tRNA 2-selenouridine(34) synthase MnmH	SEEG9184_RS18195,tRNA 2-selenouridine(34) synthase MnmH	SEEP9120_RS15955,tRNA 2-selenouridine(34) synthase MnmH	I137_RS11700,tRNA 2-selenouridine(34) synthase MnmH	CJD41_RS17675,tRNA 2-selenouridine(34) synthase MnmH	VTCCBAA614_02778,tRNA 2-selenouridine synthase
491	SEN_RS02530,HTH-type transcriptional activator AllS	SPUCDC_RS11760,HTH-type transcriptional activator AllS	SPUL_RS11835,HTH-type transcriptional activator AllS	- , -	- , -	SEEP9120_RS15950,HTH-type transcriptional activator AllS	I137_RS11695,HTH-type transcriptional activator AllS	CJD41_RS17670,HTH-type transcriptional activator AllS	VTCCBAA614_02779,DNA-binding transcriptional activator AllS
492	SEN_RS02535,ureidoglycolate lyase	SPUCDC_RS11755,ureidoglycolate lyase	SPUL_RS11830,ureidoglycolate lyase	SG_RS02635,ureidoglycolate lyase	SEEG9184_RS18185,ureidoglycolate lyase	SEEP9120_RS15945,ureidoglycolate lyase	I137_RS11690,ureidoglycolate lyase	CJD41_RS17665,ureidoglycolate lyase	VTCCBAA614_02781,ureidoglycolate hydrolase
493	SEN_RS02540,HTH-type transcriptional repressor AllR	SPUCDC_RS11750,HTH-type transcriptional repressor AllR	SPUL_RS11825,HTH-type transcriptional repressor AllR	SG_RS02640,HTH-type transcriptional repressor AllR	SEEG9184_RS18180,HTH-type transcriptional repressor AllR	SEEP9120_RS15940,HTH-type transcriptional repressor AllR	I137_RS11685,HTH-type transcriptional repressor AllR	CJD41_RS17660,HTH-type transcriptional repressor AllR	VTCCBAA614_02782,IclR family transcriptional regulator
494	SEN_RS02545,glyoxylate carboligase	SPUCDC_RS11745,glyoxylate carboligase	SPUL_RS11820,glyoxylate carboligase	SG_RS02645,glyoxylate carboligase	SEEG9184_RS18175,glyoxylate carboligase	SEEP9120_RS15935,glyoxylate carboligase	I137_RS11680,glyoxylate carboligase	CJD41_RS17655,glyoxylate carboligase	VTCCBAA614_02783,glyoxylate carboligase
495	SEN_RS02550,hydroxypyruvate isomerase	SPUCDC_RS11740,hydroxypyruvate isomerase	SPUL_RS11815,hydroxypyruvate isomerase	SG_RS02650,hydroxypyruvate isomerase	SEEG9184_RS18170,hydroxypyruvate isomerase	SEEP9120_RS15930,hydroxypyruvate isomerase	I137_RS11675,hydroxypyruvate isomerase	CJD41_RS17650,hydroxypyruvate isomerase	VTCCBAA614_02784,hydroxypyruvate isomerase
496	SEN_RS02555,2-hydroxy-3-oxopropionate reductase	SPUCDC_RS11735,2-hydroxy-3-oxopropionate reductase	SPUL_RS11810,2-hydroxy-3-oxopropionate reductase	SG_RS02655,2-hydroxy-3-oxopropionate reductase	SEEG9184_RS18165,2-hydroxy-3-oxopropionate reductase	SEEP9120_RS15925,2-hydroxy-3-oxopropionate reductase	I137_RS11670,2-hydroxy-3-oxopropionate reductase	CJD41_RS17645,2-hydroxy-3-oxopropionate reductase	VTCCBAA614_02785,tartronate semialdehyde reductase
497	SEN_RS02560,MFS transporter	SPUCDC_RS11730,MFS transporter	SPUL_RS11805,MFS transporter	SG_RS02660,MFS transporter	SEEG9184_RS18160,MFS transporter	SEEP9120_RS15920,MFS transporter	I137_RS11665,MFS transporter	CJD41_RS17640,MFS transporter	VTCCBAA614_02786,Major facilitator family transporter
498	SEN_RS02565,putative allantoin permease	SPUCDC_RS11725,putative allantoin permease	SPUL_RS11800,putative allantoin permease	SG_RS02665,putative allantoin permease	SEEG9184_RS18155,putative allantoin permease	SEEP9120_RS15915,putative allantoin permease	I137_RS11660,putative allantoin permease	CJD41_RS17635,putative allantoin permease	VTCCBAA614_02787,allantoin permease
499	SEN_RS02570,allantoinase AllB	SPUCDC_RS11720,allantoinase AllB	SPUL_RS11795,allantoinase AllB	SG_RS02670,allantoinase AllB	SEEG9184_RS18150,allantoinase AllB	SEEP9120_RS15910,allantoinase AllB	I137_RS11655,allantoinase AllB	CJD41_RS17630,allantoinase AllB	VTCCBAA614_02788,Allantoinase
500	SEN_RS02575,uracil/xanthine transporter	- , -	- , -	SG_RS02675,uracil/xanthine transporter	SEEG9184_RS18145,uracil/xanthine transporter	- , -	- , -	- , -	VTCCBAA614_02790,purine permease ybbY
501	SEN_RS02580,glycerate 3-kinase	SPUCDC_RS11710,glycerate 3-kinase	SPUL_RS11785,glycerate 3-kinase	SG_RS02680,glycerate 3-kinase	SEEG9184_RS18140,glycerate 3-kinase	SEEP9120_RS15900,glycerate 3-kinase	I137_RS11645,glycerate 3-kinase	CJD41_RS17620,glycerate 3-kinase	VTCCBAA614_02791,Glycerate kinase 1
502	SEN_RS02585,(S)-ureidoglycine aminohydrolase	SPUCDC_RS11705,(S)-ureidoglycine aminohydrolase	SPUL_RS11780,(S)-ureidoglycine aminohydrolase	SG_RS02685,(S)-ureidoglycine aminohydrolase	SEEG9184_RS18135,(S)-ureidoglycine aminohydrolase	SEEP9120_RS15895,(S)-ureidoglycine aminohydrolase	I137_RS11640,(S)-ureidoglycine aminohydrolase	CJD41_RS17615,(S)-ureidoglycine aminohydrolase	VTCCBAA614_02793,hypothetical protein
503	SEN_RS02590,allantoate deiminase	SPUCDC_RS11700,allantoate deiminase	SPUL_RS11775,allantoate deiminase	SG_RS02690,allantoate deiminase	SEEG9184_RS18130,allantoate deiminase	SEEP9120_RS15890,allantoate deiminase	I137_RS11635,allantoate deiminase	CJD41_RS17610,allantoate deiminase	VTCCBAA614_02794,allantoate amidohydrolase
504	SEN_RS02595,ureidoglycolate dehydrogenase	- , -	- , -	SG_RS02695,ureidoglycolate dehydrogenase	SEEG9184_RS18125,ureidoglycolate dehydrogenase	- , -	- , -	- , -	VTCCBAA614_02797,ureidoglycolate dehydrogenase
505	SEN_RS02600,acyl-CoA synthetase FdrA	SPUCDC_RS11690,acyl-CoA synthetase FdrA	SPUL_RS11765,acyl-CoA synthetase FdrA	- , -	- , -	SEEP9120_RS15880,acyl-CoA synthetase FdrA	I137_RS11625,acyl-CoA synthetase FdrA	CJD41_RS17600,acyl-CoA synthetase FdrA	VTCCBAA614_02798,membrane protein
506	SEN_RS02605,DUF1116 domain-containing protein	SPUCDC_RS11685,DUF1116 domain-containing protein	SPUL_RS11760,DUF1116 domain-containing protein	SG_RS02705,DUF1116 domain-containing protein	SEEG9184_RS18115,DUF1116 domain-containing protein	SEEP9120_RS15875,DUF1116 domain-containing protein	I137_RS11620,DUF1116 domain-containing protein	CJD41_RS17595,DUF1116 domain-containing protein	VTCCBAA614_02800,putative cytoplasmic protein
507	SEN_RS02610,DUF2877 domain-containing protein	SPUCDC_RS11680,DUF2877 domain-containing protein	SPUL_RS11755,DUF2877 domain-containing protein	SG_RS02710,DUF2877 domain-containing protein	SEEG9184_RS18110,DUF2877 domain-containing protein	SEEP9120_RS15870,DUF2877 domain-containing protein	I137_RS11615,DUF2877 domain-containing protein	CJD41_RS17590,DUF2877 domain-containing protein	VTCCBAA614_02802,putative cytoplasmic protein
508	SEN_RS02615,carbamate kinase	SPUCDC_RS11675,carbamate kinase	SPUL_RS11750,carbamate kinase	SG_RS02715,carbamate kinase	SEEG9184_RS18105,carbamate kinase	SEEP9120_RS15865,carbamate kinase	I137_RS11610,carbamate kinase	CJD41_RS17585,carbamate kinase	VTCCBAA614_02803,carbamate kinase
509	SEN_RS02620,5-(carboxyamino)imidazole ribonucleotide synthase	SPUCDC_RS11670,5-(carboxyamino)imidazole ribonucleotide synthase	SPUL_RS11745,5-(carboxyamino)imidazole ribonucleotide synthase	SG_RS02720,5-(carboxyamino)imidazole ribonucleotide synthase	SEEG9184_RS18100,5-(carboxyamino)imidazole ribonucleotide synthase	SEEP9120_RS15860,5-(carboxyamino)imidazole ribonucleotide synthase	I137_RS11605,5-(carboxyamino)imidazole ribonucleotide synthase	CJD41_RS17580,5-(carboxyamino)imidazole ribonucleotide synthase	VTCCBAA614_02804,phosphoribosylaminoimidazole carboxylase ATPase subunit
510	SEN_RS02625,5-(carboxyamino)imidazole ribonucleotide mutase	SPUCDC_RS11665,5-(carboxyamino)imidazole ribonucleotide mutase	SPUL_RS11740,5-(carboxyamino)imidazole ribonucleotide mutase	SG_RS02725,5-(carboxyamino)imidazole ribonucleotide mutase	SEEG9184_RS18095,5-(carboxyamino)imidazole ribonucleotide mutase	SEEP9120_RS15855,5-(carboxyamino)imidazole ribonucleotide mutase	I137_RS11600,5-(carboxyamino)imidazole ribonucleotide mutase	CJD41_RS17575,5-(carboxyamino)imidazole ribonucleotide mutase	VTCCBAA614_02805,phosphoribosylaminoimidazole carboxylase catalytic subunit
511	SEN_RS02630,UDP-2,3-diacylglucosamine diphosphatase	SPUCDC_RS11660,UDP-2,3-diacylglucosamine diphosphatase	SPUL_RS11735,UDP-2,3-diacylglucosamine diphosphatase	SG_RS02730,UDP-2,3-diacylglucosamine diphosphatase	SEEG9184_RS18085,UDP-2,3-diacylglucosamine diphosphatase	SEEP9120_RS15850,UDP-2,3-diacylglucosamine diphosphatase	I137_RS11595,UDP-2,3-diacylglucosamine diphosphatase	CJD41_RS17570,UDP-2,3-diacylglucosamine diphosphatase	VTCCBAA614_02806,UDP-2,3-diacylglucosamine hydrolase
512	SEN_RS02635,peptidylprolyl isomerase B	SPUCDC_RS11655,peptidylprolyl isomerase B	SPUL_RS11730,peptidylprolyl isomerase B	SG_RS02735,peptidylprolyl isomerase B	SEEG9184_RS18080,peptidylprolyl isomerase B	SEEP9120_RS15845,peptidylprolyl isomerase B	I137_RS11590,peptidylprolyl isomerase B	CJD41_RS17565,peptidylprolyl isomerase B	VTCCBAA614_02807,peptidyl-prolyl cis-trans isomerase B
513	SEN_RS02640,cysteine--tRNA ligase	SPUCDC_RS11650,cysteine--tRNA ligase	SPUL_RS11725,cysteine--tRNA ligase	SG_RS02740,cysteine--tRNA ligase	SEEG9184_RS18075,cysteine--tRNA ligase	SEEP9120_RS15840,cysteine--tRNA ligase	I137_RS11585,cysteine--tRNA ligase	CJD41_RS17560,cysteine--tRNA ligase	VTCCBAA614_02808,cysteinyl-tRNA synthetase
514	SEN_RS02645,DUF2145 domain-containing protein	SPUCDC_RS11645,DUF2145 domain-containing protein	SPUL_RS11720,DUF2145 domain-containing protein	SG_RS02745,DUF2145 domain-containing protein	SEEG9184_RS18070,DUF2145 domain-containing protein	SEEP9120_RS15835,DUF2145 domain-containing protein	I137_RS11580,DUF2145 domain-containing protein	CJD41_RS17555,DUF2145 domain-containing protein	VTCCBAA614_02809,membrane protein
515	SEN_RS02650,STM0539 family protein	SPUCDC_RS11640,STM0539 family protein	SPUL_RS11715,STM0539 family protein	SG_RS02750,STM0539 family protein	SEEG9184_RS18065,STM0539 family protein	SEEP9120_RS15830,STM0539 family protein	I137_RS11575,STM0539 family protein	- , -	VTCCBAA614_02810,membrane protein
516	SEN_RS02655,metal-dependent hydrolase	SPUCDC_RS11635,metal-dependent hydrolase	SPUL_RS11710,metal-dependent hydrolase	SG_RS02755,metal-dependent hydrolase	SEEG9184_RS18060,metal-dependent hydrolase	SEEP9120_RS15825,metal-dependent hydrolase	I137_RS11570,metal-dependent hydrolase	CJD41_RS17545,metal-dependent hydrolase	VTCCBAA614_02811,metal-dependent hydrolase
517	SEN_RS02660,ribosome-associated protein YbcJ	SPUCDC_RS11630,ribosome-associated protein YbcJ	SPUL_RS11705,ribosome-associated protein YbcJ	SG_RS02760,ribosome-associated protein YbcJ	SEEG9184_RS18055,ribosome-associated protein YbcJ	SEEP9120_RS15820,ribosome-associated protein YbcJ	I137_RS11565,ribosome-associated protein YbcJ	CJD41_RS17540,ribosome-associated protein YbcJ	VTCCBAA614_02812,ribosome-associated protein
518	SEN_RS02665,bifunctional methylenetetrahydrofolate dehydrogenase/methenyltetrahydrofolate cyclohydrolase FolD	SPUCDC_RS11625,bifunctional methylenetetrahydrofolate dehydrogenase/methenyltetrahydrofolate cyclohydrolase FolD	SPUL_RS11700,bifunctional methylenetetrahydrofolate dehydrogenase/methenyltetrahydrofolate cyclohydrolase FolD	SG_RS02765,bifunctional methylenetetrahydrofolate dehydrogenase/methenyltetrahydrofolate cyclohydrolase FolD	SEEG9184_RS18050,bifunctional methylenetetrahydrofolate dehydrogenase/methenyltetrahydrofolate cyclohydrolase FolD	SEEP9120_RS15815,bifunctional methylenetetrahydrofolate dehydrogenase/methenyltetrahydrofolate cyclohydrolase FolD	I137_RS11560,bifunctional methylenetetrahydrofolate dehydrogenase/methenyltetrahydrofolate cyclohydrolase FolD	CJD41_RS17535,bifunctional methylenetetrahydrofolate dehydrogenase/methenyltetrahydrofolate cyclohydrolase FolD	VTCCBAA614_02813,bifunctional methylenetetrahydrofolate dehydrogenase/methenyltetrahydrofolate cyclohydrolase
519	SEN_RS22905,hypothetical protein	SPUCDC_RS23080,hypothetical protein	SPUL_RS23310,hypothetical protein	SG_RS22680,hypothetical protein	- , -	SEEP9120_RS24140,hypothetical protein	- , -	CJD41_RS17530,hypothetical protein	- , -
520	SEN_RS02670,type 1 fimbrial protein subunit FimA	SPUCDC_RS11620,type 1 fimbrial protein subunit FimA	- , -	- , -	SEEG9184_RS18045,type 1 fimbrial protein subunit FimA	SEEP9120_RS15810,type 1 fimbrial protein subunit FimA	- , -	CJD41_RS17525,type 1 fimbrial protein subunit FimA	VTCCBAA614_02814,type-1 fimbrial protein subunit A
521	SEN_RS02675,type 1 fimbrial protein subunit FimI	SPUCDC_RS11615,type 1 fimbrial protein subunit FimI	SPUL_RS11690,type 1 fimbrial protein subunit FimI	SG_RS02775,type 1 fimbrial protein subunit FimI	SEEG9184_RS18040,type 1 fimbrial protein subunit FimI	SEEP9120_RS15805,type 1 fimbrial protein subunit FimI	- , -	CJD41_RS17520,type 1 fimbrial protein subunit FimI	VTCCBAA614_02815,fimbrial protein FimI
522	SEN_RS02680,type 1 fimbria chaperone FimC	SPUCDC_RS11610,type 1 fimbria chaperone FimC	SPUL_RS11685,type 1 fimbria chaperone FimC	SG_RS02780,type 1 fimbria chaperone FimC	SEEG9184_RS18035,type 1 fimbria chaperone FimC	SEEP9120_RS15800,type 1 fimbria chaperone FimC	I137_RS11555,type 1 fimbria chaperone FimC	- , -	VTCCBAA614_02816,fimbrial chaperone protein FimC
523	SEN_RS02685,fimbrial biogenesis usher protein	SPUCDC_RS11605,fimbrial biogenesis usher protein	SPUL_RS11680,fimbrial biogenesis usher protein	SG_RS02785,fimbrial biogenesis usher protein	SEEG9184_RS18030,fimbrial biogenesis usher protein	SEEP9120_RS15795,fimbrial biogenesis usher protein	I137_RS11550,fimbrial biogenesis usher protein	CJD41_RS17510,fimbrial biogenesis usher protein	VTCCBAA614_02817,outer membrane usher protein
524	SEN_RS02690,type 1 fimbrin D-mannose specific adhesin FimH	SPUCDC_RS11600,type 1 fimbrin D-mannose specific adhesin FimH	SPUL_RS11675,type 1 fimbrin D-mannose specific adhesin FimH	SG_RS02790,type 1 fimbrin D-mannose specific adhesin FimH	SEEG9184_RS18025,type 1 fimbrin D-mannose specific adhesin FimH	SEEP9120_RS15790,type 1 fimbrin D-mannose specific adhesin FimH	I137_RS11545,type 1 fimbrin D-mannose specific adhesin FimH	CJD41_RS17505,type 1 fimbrin D-mannose specific adhesin FimH	VTCCBAA614_02818,adhesin
525	SEN_RS02695,fimbria assembly protein	SPUCDC_RS11595,fimbria assembly protein	SPUL_RS11670,fimbria assembly protein	SG_RS02795,fimbria assembly protein	SEEG9184_RS18020,fimbria assembly protein	SEEP9120_RS15785,fimbria assembly protein	I137_RS11540,fimbria assembly protein	CJD41_RS17500,fimbria assembly protein	VTCCBAA614_02819,adhesin
526	SEN_RS02700,fimbriae biosynthesis transcriptional regulator FimZ	SPUCDC_RS11590,fimbriae biosynthesis transcriptional regulator FimZ	SPUL_RS11665,fimbriae biosynthesis transcriptional regulator FimZ	SG_RS02800,fimbriae biosynthesis transcriptional regulator FimZ	SEEG9184_RS18015,fimbriae biosynthesis transcriptional regulator FimZ	SEEP9120_RS15780,fimbriae biosynthesis transcriptional regulator FimZ	I137_RS11535,fimbriae biosynthesis transcriptional regulator FimZ	CJD41_RS17495,fimbriae biosynthesis transcriptional regulator FimZ	VTCCBAA614_02820,transcriptional regulator
527	SEN_RS02705,fimbria biosynthesis regulator FimY	SPUCDC_RS11585,fimbria biosynthesis regulator FimY	SPUL_RS11660,fimbria biosynthesis regulator FimY	SG_RS02805,fimbria biosynthesis regulator FimY	SEEG9184_RS18010,fimbria biosynthesis regulator FimY	SEEP9120_RS15775,fimbria biosynthesis regulator FimY	I137_RS11530,fimbria biosynthesis regulator FimY	CJD41_RS17490,fimbria biosynthesis regulator FimY	VTCCBAA614_02821,fimbriae Y protein
528	SEN_RS02710,hypothetical protein	SPUCDC_RS11580,hypothetical protein	SPUL_RS11655,hypothetical protein	SG_RS02810,hypothetical protein	SEEG9184_RS18005,hypothetical protein	SEEP9120_RS15770,hypothetical protein	I137_RS11525,hypothetical protein	CJD41_RS17485,hypothetical protein	- , -
529	SEN_RS02715,fimbria biosynthesis transcriptional regulator FimW	SPUCDC_RS11575,fimbria biosynthesis transcriptional regulator FimW	SPUL_RS11650,fimbria biosynthesis transcriptional regulator FimW	SG_RS02815,fimbria biosynthesis transcriptional regulator FimW	SEEG9184_RS18000,fimbria biosynthesis transcriptional regulator FimW	SEEP9120_RS15765,fimbria biosynthesis transcriptional regulator FimW	I137_RS11520,fimbria biosynthesis transcriptional regulator FimW	CJD41_RS17480,fimbria biosynthesis transcriptional regulator FimW	VTCCBAA614_02822,fimbriae regulatory protein FimW
530	SEN_RS22910,hypothetical protein	SPUCDC_RS23075,hypothetical protein	SPUL_RS23305,hypothetical protein	SG_RS22685,hypothetical protein	SEEG9184_RS17995,hypothetical protein	SEEP9120_RS24135,hypothetical protein	I137_RS23415,hypothetical protein	CJD41_RS17475,hypothetical protein	- , -
531	SEN_RS02730,hypothetical protein	SPUCDC_RS11560,hypothetical protein	SPUL_RS11635,hypothetical protein	SG_RS02830,hypothetical protein	SEEG9184_RS17975,hypothetical protein	SEEP9120_RS15750,hypothetical protein	I137_RS11505,hypothetical protein	CJD41_RS17460,hypothetical protein	VTCCBAA614_02827,membrane protein
532	SEN_RS02735,glycosyltransferase family 2 protein	SPUCDC_RS11555,glycosyltransferase family 2 protein	SPUL_RS11630,glycosyltransferase family 2 protein	SG_RS02835,glycosyltransferase family 2 protein	SEEG9184_RS17970,glycosyltransferase family 2 protein	SEEP9120_RS15745,glycosyltransferase family 2 protein	I137_RS11500,glycosyltransferase family 2 protein	CJD41_RS17455,glycosyltransferase family 2 protein	VTCCBAA614_01008,bactoprenol glucosyl transferase
533	SEN_RS02740,GtrA family protein	SPUCDC_RS11550,GtrA family protein	SPUL_RS11625,GtrA family protein	SG_RS02840,GtrA family protein	SEEG9184_RS17965,GtrA family protein	SEEP9120_RS15740,GtrA family protein	I137_RS11495,GtrA family protein	CJD41_RS17450,GtrA family protein	VTCCBAA614_01007,translocase
534	SEN_RS02745,copper-binding protein	SPUCDC_RS11545,copper-binding protein	SPUL_RS11620,copper-binding protein	SG_RS02845,copper-binding protein	SEEG9184_RS17960,copper-binding protein	SEEP9120_RS15735,copper-binding protein	I137_RS11490,copper-binding protein	CJD41_RS17445,copper-binding protein	VTCCBAA614_01006,copper-binding protein
535	SEN_RS02750,GHKL domain-containing protein	SPUCDC_RS11540,GHKL domain-containing protein	SPUL_RS11615,GHKL domain-containing protein	SG_RS02850,GHKL domain-containing protein	SEEG9184_RS17955,GHKL domain-containing protein	SEEP9120_RS15730,GHKL domain-containing protein	I137_RS11485,GHKL domain-containing protein	CJD41_RS17440,GHKL domain-containing protein	VTCCBAA614_01005,sensor kinase
536	SEN_RS02760,AraC family transcriptional regulator	SPUCDC_RS11530,AraC family transcriptional regulator	SPUL_RS11605,AraC family transcriptional regulator	SG_RS02860,AraC family transcriptional regulator	SEEG9184_RS17945,AraC family transcriptional regulator	SEEP9120_RS15720,AraC family transcriptional regulator	I137_RS11475,AraC family transcriptional regulator	CJD41_RS17430,AraC family transcriptional regulator	VTCCBAA614_01004,AraC family transcriptional regulator
537	SEN_RS02765,pyridine nucleotide-disulfide oxidoreductase	SPUCDC_RS11525,pyridine nucleotide-disulfide oxidoreductase	SPUL_RS11600,pyridine nucleotide-disulfide oxidoreductase	SG_RS02865,pyridine nucleotide-disulfide oxidoreductase	SEEG9184_RS17940,pyridine nucleotide-disulfide oxidoreductase	SEEP9120_RS15715,pyridine nucleotide-disulfide oxidoreductase	I137_RS11470,pyridine nucleotide-disulfide oxidoreductase	CJD41_RS17425,pyridine nucleotide-disulfide oxidoreductase	VTCCBAA614_01003,pyridine nucleotide-disulfide oxidoreductase
538	SEN_RS02770,DUF1471 domain-containing protein	SPUCDC_RS11520,DUF1471 domain-containing protein	SPUL_RS11595,DUF1471 domain-containing protein	SG_RS02870,DUF1471 domain-containing protein	SEEG9184_RS17930,DUF1471 domain-containing protein	SEEP9120_RS15710,DUF1471 domain-containing protein	I137_RS11465,DUF1471 domain-containing protein	CJD41_RS17420,DUF1471 domain-containing protein	VTCCBAA614_01002,putative secreted protein
539	SEN_RS02775,DUF417 domain-containing protein	SPUCDC_RS11515,DUF417 domain-containing protein	SPUL_RS11590,DUF417 domain-containing protein	SG_RS02875,DUF417 domain-containing protein	SEEG9184_RS17925,DUF417 domain-containing protein	SEEP9120_RS15705,DUF417 domain-containing protein	I137_RS11460,DUF417 domain-containing protein	CJD41_RS17415,DUF417 domain-containing protein	VTCCBAA614_01001,Putative inner membrane protein
540	SEN_RS02780,DNA repair ATPase	SPUCDC_RS11510,DNA repair ATPase	SPUL_RS11585,DNA repair ATPase	SG_RS02880,DNA repair ATPase	SEEG9184_RS17920,DNA repair ATPase	SEEP9120_RS15700,DNA repair ATPase	I137_RS11455,DNA repair ATPase	CJD41_RS17410,DNA repair ATPase	VTCCBAA614_01000,Putative ATPase involved in DNA repair
541	SEN_RS02785,phenylalanine transporter	SPUCDC_RS11505,phenylalanine transporter	SPUL_RS11580,phenylalanine transporter	SG_RS02885,phenylalanine transporter	SEEG9184_RS17915,phenylalanine transporter	SEEP9120_RS15695,phenylalanine transporter	I137_RS11450,phenylalanine transporter	CJD41_RS17405,phenylalanine transporter	VTCCBAA614_00999,phenylalanine-specific permease
542	SEN_RS02790,mechanosensitive ion channel family protein	SPUCDC_RS11500,mechanosensitive ion channel family protein	SPUL_RS11575,mechanosensitive ion channel family protein	SG_RS02890,mechanosensitive ion channel family protein	SEEG9184_RS17910,mechanosensitive ion channel family protein	SEEP9120_RS15690,mechanosensitive ion channel family protein	I137_RS11445,mechanosensitive ion channel family protein	CJD41_RS17400,mechanosensitive ion channel family protein	VTCCBAA614_00998,putative protein ybdG
543	SEN_RS02795,autotransporter domain-containing protein	SPUCDC_RS11495,autotransporter domain-containing esterase	SPUL_RS11570,autotransporter domain-containing esterase	SG_RS02895,autotransporter domain-containing protein	SEEG9184_RS17900,autotransporter domain-containing protein	SEEP9120_RS15685,autotransporter domain-containing esterase	I137_RS11440,autotransporter domain-containing esterase	CJD41_RS17390,autotransporter domain-containing esterase	VTCCBAA614_00997,outer membrane esterase
544	SEN_RS02800,oxygen-insensitive NAD(P)H nitroreductase	SPUCDC_RS11490,oxygen-insensitive NAD(P)H nitroreductase	SPUL_RS11565,oxygen-insensitive NAD(P)H nitroreductase	SG_RS02900,oxygen-insensitive NAD(P)H nitroreductase	SEEG9184_RS17895,oxygen-insensitive NAD(P)H nitroreductase	SEEP9120_RS15680,oxygen-insensitive NAD(P)H nitroreductase	I137_RS11435,oxygen-insensitive NAD(P)H nitroreductase	CJD41_RS17385,oxygen-insensitive NAD(P)H nitroreductase	VTCCBAA614_00996,dihydropteridine reductase
545	SEN_RS02805,MmcQ/YjbR family DNA-binding protein	SPUCDC_RS11485,MmcQ/YjbR family DNA-binding protein	SPUL_RS11560,MmcQ/YjbR family DNA-binding protein	SG_RS02905,MmcQ/YjbR family DNA-binding protein	SEEG9184_RS17890,MmcQ/YjbR family DNA-binding protein	SEEP9120_RS15675,MmcQ/YjbR family DNA-binding protein	I137_RS11430,MmcQ/YjbR family DNA-binding protein	CJD41_RS17380,MmcQ/YjbR family DNA-binding protein	VTCCBAA614_00995,Putative cytoplasmic protein
546	SEN_RS02810,TetR/AcrR family transcriptional regulator	SPUCDC_RS11480,TetR/AcrR family transcriptional regulator	SPUL_RS11555,TetR/AcrR family transcriptional regulator	SG_RS02910,TetR/AcrR family transcriptional regulator	SEEG9184_RS17885,TetR/AcrR family transcriptional regulator	SEEP9120_RS15670,TetR/AcrR family transcriptional regulator	I137_RS11425,TetR/AcrR family transcriptional regulator	CJD41_RS17375,TetR/AcrR family transcriptional regulator	VTCCBAA614_00994,tetR family transcriptional regulator
547	SEN_RS02815,RamA family antibiotic efflux transcriptional regulator	SPUCDC_RS11475,RamA family antibiotic efflux transcriptional regulator	SPUL_RS11550,RamA family antibiotic efflux transcriptional regulator	SG_RS02915,RamA family antibiotic efflux transcriptional regulator	SEEG9184_RS17880,RamA family antibiotic efflux transcriptional regulator	SEEP9120_RS15665,RamA family antibiotic efflux transcriptional regulator	I137_RS11420,RamA family antibiotic efflux transcriptional regulator	CJD41_RS17370,RamA family antibiotic efflux transcriptional regulator	VTCCBAA614_00992,transcriptional regulator
548	SEN_RS02820,DUF1158 family protein	SPUCDC_RS11470,DUF1158 family protein	SPUL_RS11545,DUF1158 family protein	SG_RS02920,DUF1158 family protein	SEEG9184_RS17875,DUF1158 family protein	SEEP9120_RS15660,DUF1158 family protein	I137_RS11415,DUF1158 family protein	CJD41_RS17365,DUF1158 family protein	VTCCBAA614_00991,Putative inner membrane protein
549	SEN_RS02825,glutamate--cysteine ligase	SPUCDC_RS11465,glutamate--cysteine ligase	SPUL_RS11540,glutamate--cysteine ligase	SG_RS02925,glutamate--cysteine ligase	SEEG9184_RS17870,glutamate--cysteine ligase	SEEP9120_RS15655,glutamate--cysteine ligase	I137_RS11410,glutamate--cysteine ligase	CJD41_RS17360,glutamate--cysteine ligase	VTCCBAA614_00990,carboxylate-amine ligase
550	SEN_RS02830,enterobactin synthase subunit EntD	SPUCDC_RS11460,enterobactin synthase subunit EntD	SPUL_RS11535,enterobactin synthase subunit EntD	SG_RS02930,enterobactin synthase subunit EntD	SEEG9184_RS17865,enterobactin synthase subunit EntD	SEEP9120_RS15650,enterobactin synthase subunit EntD	I137_RS11405,enterobactin synthase subunit EntD	CJD41_RS17355,enterobactin synthase subunit EntD	VTCCBAA614_00989,phosphopantetheinyltransferase component of enterobactin synthase multienzyme complex
551	SEN_RS02835,TonB-dependent siderophore receptor	SPUCDC_RS11455,TonB-dependent siderophore receptor	SPUL_RS11530,TonB-dependent siderophore receptor	SG_RS02935,TonB-dependent siderophore receptor	SEEG9184_RS17860,TonB-dependent siderophore receptor	SEEP9120_RS15645,TonB-dependent siderophore receptor	I137_RS11400,TonB-dependent siderophore receptor	CJD41_RS17350,TonB-dependent siderophore receptor	VTCCBAA614_00988,outer membrane receptor FepA
552	SEN_RS02840,enterochelin esterase	SPUCDC_RS11450,enterochelin esterase	SPUL_RS11525,enterochelin esterase	SG_RS02940,enterochelin esterase	SEEG9184_RS17855,enterochelin esterase	SEEP9120_RS15640,enterochelin esterase	I137_RS11395,enterochelin esterase	CJD41_RS17345,enterochelin esterase	VTCCBAA614_00987,enterobactin/ferric enterobactin esterase
553	SEN_RS02845,MbtH family protein	SPUCDC_RS11445,MbtH family protein	SPUL_RS11520,MbtH family protein	SG_RS02945,MbtH family protein	SEEG9184_RS17850,MbtH family protein	SEEP9120_RS15635,MbtH family protein	I137_RS11390,MbtH family protein	CJD41_RS17340,MbtH family protein	VTCCBAA614_00986,Putative cytoplasmic protein YbdZ inenterobactin biosynthesis operon
554	SEN_RS02850,enterobactin non-ribosomal peptide synthetase EntF	SPUCDC_RS11440,enterobactin non-ribosomal peptide synthetase EntF	SPUL_RS11515,enterobactin non-ribosomal peptide synthetase EntF	SG_RS02950,enterobactin non-ribosomal peptide synthetase EntF	SEEG9184_RS17845,enterobactin non-ribosomal peptide synthetase EntF	SEEP9120_RS15630,enterobactin non-ribosomal peptide synthetase EntF	- , -	CJD41_RS17335,enterobactin non-ribosomal peptide synthetase EntF	VTCCBAA614_00985,enterobactin synthetase component F
555	SEN_RS02855,LPS O-antigen length regulator	SPUCDC_RS11435,LPS O-antigen length regulator	SPUL_RS11510,LPS O-antigen length regulator	SG_RS02955,LPS O-antigen length regulator	SEEG9184_RS17840,LPS O-antigen length regulator	SEEP9120_RS15625,LPS O-antigen length regulator	I137_RS11380,LPS O-antigen length regulator	CJD41_RS17330,LPS O-antigen length regulator	VTCCBAA614_00984,ferric enterobactin transport protein FepE
556	SEN_RS02860,iron-enterobactin ABC transporter ATP-binding protein	SPUCDC_RS11430,iron-enterobactin ABC transporter ATP-binding protein	SPUL_RS11505,iron-enterobactin ABC transporter ATP-binding protein	SG_RS02960,iron-enterobactin ABC transporter ATP-binding protein	SEEG9184_RS17835,iron-enterobactin ABC transporter ATP-binding protein	SEEP9120_RS15620,iron-enterobactin ABC transporter ATP-binding protein	I137_RS11375,iron-enterobactin ABC transporter ATP-binding protein	CJD41_RS17325,iron-enterobactin ABC transporter ATP-binding protein	VTCCBAA614_00983,ferric enterobactin transport ATP-binding protein FepC
557	SEN_RS02865,iron-enterobactin ABC transporter permease	SPUCDC_RS11425,iron-enterobactin ABC transporter permease	SPUL_RS11500,iron-enterobactin ABC transporter permease	SG_RS02965,iron-enterobactin ABC transporter permease	SEEG9184_RS17830,iron-enterobactin ABC transporter permease	SEEP9120_RS15615,iron-enterobactin ABC transporter permease	- , -	CJD41_RS17320,iron-enterobactin ABC transporter permease	VTCCBAA614_00982,Ferric enterobactin transport system permeaseprotein FepG
558	SEN_RS02870,Fe(3+)-siderophore ABC transporter permease	SPUCDC_RS11420,Fe(3+)-siderophore ABC transporter permease	SPUL_RS11495,Fe(3+)-siderophore ABC transporter permease	SG_RS02970,Fe(3+)-siderophore ABC transporter permease	SEEG9184_RS17825,Fe(3+)-siderophore ABC transporter permease	SEEP9120_RS15610,Fe(3+)-siderophore ABC transporter permease	I137_RS11365,Fe(3+)-siderophore ABC transporter permease	CJD41_RS17315,Fe(3+)-siderophore ABC transporter permease	VTCCBAA614_00981,ferric enterobactin transport protein FepD
559	SEN_RS02875,enterobactin transporter EntS	SPUCDC_RS11415,enterobactin transporter EntS	SPUL_RS11490,enterobactin transporter EntS	SG_RS02975,enterobactin transporter EntS	SEEG9184_RS17820,enterobactin transporter EntS	SEEP9120_RS15605,enterobactin transporter EntS	I137_RS11360,enterobactin transporter EntS	- , -	VTCCBAA614_00980,MFS family transport protein
560	SEN_RS02880,Fe2+-enterobactin ABC transporter substrate-binding protein	SPUCDC_RS11410,Fe2+-enterobactin ABC transporter substrate-binding protein	SPUL_RS11485,Fe2+-enterobactin ABC transporter substrate-binding protein	SG_RS02980,Fe2+-enterobactin ABC transporter substrate-binding protein	SEEG9184_RS17815,Fe2+-enterobactin ABC transporter substrate-binding protein	SEEP9120_RS15600,Fe2+-enterobactin ABC transporter substrate-binding protein	I137_RS11355,Fe2+-enterobactin ABC transporter substrate-binding protein	CJD41_RS17305,Fe2+-enterobactin ABC transporter substrate-binding protein	VTCCBAA614_00979,ferrienterobactin-binding periplasmic protein
561	SEN_RS02885,isochorismate synthase EntC	SPUCDC_RS11405,isochorismate synthase EntC	SPUL_RS11480,isochorismate synthase EntC	SG_RS02985,isochorismate synthase EntC	SEEG9184_RS17810,isochorismate synthase EntC	SEEP9120_RS15595,isochorismate synthase EntC	- , -	CJD41_RS17300,isochorismate synthase EntC	VTCCBAA614_00978,isochorismate synthase EntC
562	SEN_RS02890,(2,3-dihydroxybenzoyl)adenylate synthase	SPUCDC_RS11400,(2,3-dihydroxybenzoyl)adenylate synthase	SPUL_RS11475,(2,3-dihydroxybenzoyl)adenylate synthase	SG_RS02990,(2,3-dihydroxybenzoyl)adenylate synthase	SEEG9184_RS17805,(2,3-dihydroxybenzoyl)adenylate synthase	SEEP9120_RS15590,(2,3-dihydroxybenzoyl)adenylate synthase	I137_RS11345,(2,3-dihydroxybenzoyl)adenylate synthase	CJD41_RS17295,(2,3-dihydroxybenzoyl)adenylate synthase	VTCCBAA614_00977,enterobactin synthase subunit E
563	SEN_RS02895,isochorismatase	SPUCDC_RS11395,isochorismatase	SPUL_RS11470,isochorismatase	SG_RS02995,isochorismatase	SEEG9184_RS17800,isochorismatase	SEEP9120_RS15585,isochorismatase	I137_RS11340,isochorismatase	CJD41_RS17290,isochorismatase	VTCCBAA614_00976,isochorismatase
564	SEN_RS02900,2,3-dihydro-2,3-dihydroxybenzoate dehydrogenase	SPUCDC_RS11390,2,3-dihydro-2,3-dihydroxybenzoate dehydrogenase	SPUL_RS11465,2,3-dihydro-2,3-dihydroxybenzoate dehydrogenase	SG_RS03000,2,3-dihydro-2,3-dihydroxybenzoate dehydrogenase	SEEG9184_RS17795,2,3-dihydro-2,3-dihydroxybenzoate dehydrogenase	SEEP9120_RS15580,2,3-dihydro-2,3-dihydroxybenzoate dehydrogenase	I137_RS11335,2,3-dihydro-2,3-dihydroxybenzoate dehydrogenase	CJD41_RS17285,2,3-dihydro-2,3-dihydroxybenzoate dehydrogenase	VTCCBAA614_00975,2,3-dihydro-2,3-dihydroxybenzoate dehydrogenase
565	SEN_RS02905,proofreading thioesterase EntH	SPUCDC_RS11385,proofreading thioesterase EntH	SPUL_RS11460,proofreading thioesterase EntH	SG_RS03005,proofreading thioesterase EntH	SEEG9184_RS17790,proofreading thioesterase EntH	SEEP9120_RS15575,proofreading thioesterase EntH	I137_RS11330,proofreading thioesterase EntH	CJD41_RS17280,proofreading thioesterase EntH	VTCCBAA614_00974,Proofreading thio esterase in enterobactinbiosynthesis EntH
566	SEN_RS02910,carbon starvation protein CstA	SPUCDC_RS11380,carbon starvation protein CstA	SPUL_RS11455,carbon starvation protein CstA	SG_RS03010,carbon starvation protein CstA	SEEG9184_RS17785,carbon starvation protein CstA	SEEP9120_RS15570,carbon starvation protein CstA	I137_RS11325,carbon starvation protein CstA	CJD41_RS17275,carbon starvation protein CstA	VTCCBAA614_00973,carbon starvation protein A
567	SEN_RS02915,YbdD/YjiX family protein	SPUCDC_RS11375,YbdD/YjiX family protein	SPUL_RS11450,YbdD/YjiX family protein	SG_RS03015,YbdD/YjiX family protein	SEEG9184_RS17780,YbdD/YjiX family protein	SEEP9120_RS15565,YbdD/YjiX family protein	I137_RS11320,YbdD/YjiX family protein	CJD41_RS17270,YbdD/YjiX family protein	VTCCBAA614_00972,putative small protein yjiX
568	SEN_RS02920,oxidoreductase	SPUCDC_RS11370,oxidoreductase	SPUL_RS11445,oxidoreductase	SG_RS03020,oxidoreductase	SEEG9184_RS17775,oxidoreductase	SEEP9120_RS15560,oxidoreductase	I137_RS11315,oxidoreductase	CJD41_RS17265,oxidoreductase	VTCCBAA614_00971,oxidoreductase
569	SEN_RS02925,pyridoxal phosphate-dependent aminotransferase	SPUCDC_RS11365,pyridoxal phosphate-dependent aminotransferase	SPUL_RS11440,pyridoxal phosphate-dependent aminotransferase	SG_RS03025,pyridoxal phosphate-dependent aminotransferase	SEEG9184_RS17770,pyridoxal phosphate-dependent aminotransferase	SEEP9120_RS15555,pyridoxal phosphate-dependent aminotransferase	I137_RS11310,pyridoxal phosphate-dependent aminotransferase	CJD41_RS17260,pyridoxal phosphate-dependent aminotransferase	VTCCBAA614_00970,aminotransferase
570	SEN_RS02930,transcriptional regulator	SPUCDC_RS11360,ParB-like nuclease domain-containing protein	SPUL_RS11435,ParB-like nuclease domain-containing protein	SG_RS03030,ParB-like nuclease domain-containing protein	SEEG9184_RS17765,ParB-like nuclease domain-containing protein	SEEP9120_RS15550,ParB-like nuclease domain-containing protein	I137_RS11305,ParB-like nuclease domain-containing protein	CJD41_RS17255,ParB-like nuclease domain-containing protein	VTCCBAA614_00969,Co-activator of prophage gene expression IbrB
571	SEN_RS02935,phosphoadenosine phosphosulfate reductase	- , -	- , -	SG_RS03035,phosphoadenosine phosphosulfate reductase	SEEG9184_RS17760,phosphoadenosine phosphosulfate reductase	- , -	- , -	- , -	VTCCBAA614_00968,Co-activator of prophage gene expression IbrA
572	SEN_RS02940,LysR family transcriptional regulator	SPUCDC_RS11350,LysR family transcriptional regulator	SPUL_RS11425,LysR family transcriptional regulator	SG_RS03040,LysR family transcriptional regulator	SEEG9184_RS17755,LysR family transcriptional regulator	SEEP9120_RS15540,LysR family transcriptional regulator	I137_RS11295,LysR family transcriptional regulator	CJD41_RS17245,LysR family transcriptional regulator	VTCCBAA614_00967,LysR family transcriptional regulator
573	SEN_RS02945,thiol:disulfide interchange protein DsbG	SPUCDC_RS11345,thiol:disulfide interchange protein DsbG	SPUL_RS11420,thiol:disulfide interchange protein DsbG	SG_RS03045,thiol:disulfide interchange protein DsbG	SEEG9184_RS17745,thiol:disulfide interchange protein DsbG	SEEP9120_RS15535,thiol:disulfide interchange protein DsbG	I137_RS11290,thiol:disulfide interchange protein DsbG	CJD41_RS17235,thiol:disulfide interchange protein DsbG	VTCCBAA614_00966,disulfide isomerase/thiol-disulfide oxidase
574	SEN_RS02950,alkyl hydroperoxide reductase subunit C	SPUCDC_RS11340,alkyl hydroperoxide reductase subunit C	SPUL_RS11415,alkyl hydroperoxide reductase subunit C	SG_RS03050,alkyl hydroperoxide reductase subunit C	SEEG9184_RS17740,alkyl hydroperoxide reductase subunit C	SEEP9120_RS15530,alkyl hydroperoxide reductase subunit C	I137_RS11285,alkyl hydroperoxide reductase subunit C	CJD41_RS17230,alkyl hydroperoxide reductase subunit C	VTCCBAA614_00964,alkyl hydroperoxide reductase c22 protein
575	SEN_RS02955,alkyl hydroperoxide reductase subunit F	SPUCDC_RS11335,alkyl hydroperoxide reductase subunit F	SPUL_RS11410,alkyl hydroperoxide reductase subunit F	SG_RS03055,alkyl hydroperoxide reductase subunit F	SEEG9184_RS17735,alkyl hydroperoxide reductase subunit F	SEEP9120_RS15525,alkyl hydroperoxide reductase subunit F	I137_RS11280,alkyl hydroperoxide reductase subunit F	CJD41_RS17225,alkyl hydroperoxide reductase subunit F	VTCCBAA614_00963,reductase
576	SEN_RS02960,molecular chaperone	SPUCDC_RS11330,molecular chaperone	SPUL_RS11405,molecular chaperone	SG_RS03060,molecular chaperone	SEEG9184_RS17730,molecular chaperone	SEEP9120_RS15520,molecular chaperone	I137_RS11275,molecular chaperone	CJD41_RS17220,molecular chaperone	VTCCBAA614_00962,dehydrogenase
577	SEN_RS02965,molybdopterin-dependent oxidoreductase	SPUCDC_RS11325,molybdopterin-dependent oxidoreductase	SPUL_RS11400,molybdopterin-dependent oxidoreductase	SG_RS03065,molybdopterin-dependent oxidoreductase	SEEG9184_RS17725,molybdopterin-dependent oxidoreductase	SEEP9120_RS15515,molybdopterin-dependent oxidoreductase	I137_RS11270,molybdopterin-dependent oxidoreductase	CJD41_RS17215,molybdopterin-dependent oxidoreductase	VTCCBAA614_00961,molybdopterin-containing oxidoreductase catalytic subunit
578	SEN_RS02970,4Fe-4S dicluster domain-containing protein	SPUCDC_RS11320,4Fe-4S dicluster domain-containing protein	SPUL_RS11395,4Fe-4S dicluster domain-containing protein	SG_RS03070,4Fe-4S dicluster domain-containing protein	SEEG9184_RS17720,4Fe-4S dicluster domain-containing protein	SEEP9120_RS15510,4Fe-4S dicluster domain-containing protein	I137_RS11265,4Fe-4S dicluster domain-containing protein	CJD41_RS17210,4Fe-4S dicluster domain-containing protein	VTCCBAA614_00960,molybdopterin-containing oxidoreductase iron-sulfur subunit
579	SEN_RS02975,hydrogenase	SPUCDC_RS11315,hydrogenase	SPUL_RS11390,hydrogenase	SG_RS03075,hydrogenase	SEEG9184_RS17715,hydrogenase	SEEP9120_RS15505,hydrogenase	I137_RS11260,hydrogenase	CJD41_RS17205,hydrogenase	VTCCBAA614_00959,hydrogenase
580	SEN_RS02980,universal stress protein UspG	SPUCDC_RS11310,universal stress protein UspG	SPUL_RS11385,universal stress protein UspG	SG_RS03080,universal stress protein UspG	SEEG9184_RS17710,universal stress protein UspG	SEEP9120_RS15500,universal stress protein UspG	I137_RS11255,universal stress protein UspG	CJD41_RS17200,universal stress protein UspG	VTCCBAA614_00958,Universal stress protein G
581	SEN_RS02985,glutathione-dependent formaldehyde dehydrogenase	SPUCDC_RS11305,glutathione-dependent formaldehyde dehydrogenase	SPUL_RS11380,glutathione-dependent formaldehyde dehydrogenase	SG_RS03085,glutathione-dependent formaldehyde dehydrogenase	SEEG9184_RS17700,glutathione-dependent formaldehyde dehydrogenase	SEEP9120_RS15495,glutathione-dependent formaldehyde dehydrogenase	I137_RS11250,glutathione-dependent formaldehyde dehydrogenase	CJD41_RS17190,glutathione-dependent formaldehyde dehydrogenase	VTCCBAA614_00957,zinc-dependent alcohol dehydrogenase
582	SEN_RS02990,nucleoside diphosphate kinase regulator	SPUCDC_RS11300,nucleoside diphosphate kinase regulator	SPUL_RS11375,nucleoside diphosphate kinase regulator	SG_RS03090,nucleoside diphosphate kinase regulator	SEEG9184_RS17695,nucleoside diphosphate kinase regulator	SEEP9120_RS15490,nucleoside diphosphate kinase regulator	I137_RS11245,nucleoside diphosphate kinase regulator	CJD41_RS17185,nucleoside diphosphate kinase regulator	VTCCBAA614_00956,regulator of nucleoside diphosphate kinase
583	SEN_RS02995,ribonuclease I	SPUCDC_RS11295,ribonuclease I	SPUL_RS11370,ribonuclease I	SG_RS03095,ribonuclease I	SEEG9184_RS17685,ribonuclease I	SEEP9120_RS15485,ribonuclease I	I137_RS11240,ribonuclease I	CJD41_RS17180,ribonuclease I	VTCCBAA614_00954,ribonuclease I
584	SEN_RS03000,citrate/succinate antiporter CitT	SPUCDC_RS11290,citrate/succinate antiporter CitT	SPUL_RS11365,citrate/succinate antiporter CitT	SG_RS03100,citrate/succinate antiporter CitT	SEEG9184_RS17680,citrate/succinate antiporter CitT	SEEP9120_RS15480,citrate/succinate antiporter CitT	I137_RS11235,citrate/succinate antiporter CitT	CJD41_RS17175,citrate/succinate antiporter CitT	VTCCBAA614_00953,citrate carrier
585	SEN_RS03005,triphosphoribosyl-dephospho-CoA synthase CitG	SPUCDC_RS11285,triphosphoribosyl-dephospho-CoA synthase CitG	SPUL_RS11360,triphosphoribosyl-dephospho-CoA synthase CitG	SG_RS03105,triphosphoribosyl-dephospho-CoA synthase CitG	SEEG9184_RS17675,triphosphoribosyl-dephospho-CoA synthase CitG	SEEP9120_RS15475,triphosphoribosyl-dephospho-CoA synthase CitG	I137_RS11230,triphosphoribosyl-dephospho-CoA synthase CitG	- , -	VTCCBAA614_00952,Triphosphoribosyl-dephospho-CoA
586	SEN_RS03010,citrate lyase holo-[acyl-carrier protein] synthase	SPUCDC_RS11280,citrate lyase holo-[acyl-carrier protein] synthase	SPUL_RS11355,citrate lyase holo-[acyl-carrier protein] synthase	SG_RS03110,citrate lyase holo-[acyl-carrier protein] synthase	SEEG9184_RS17670,citrate lyase holo-[acyl-carrier protein] synthase	SEEP9120_RS15470,citrate lyase holo-[acyl-carrier protein] synthase	I137_RS11225,citrate lyase holo-[acyl-carrier protein] synthase	CJD41_RS17165,citrate lyase holo-[acyl-carrier protein] synthase	VTCCBAA614_00951,2-(5-triphosphoribosyl)-3-dephospho-CoA:apo- citrate lyase
587	SEN_RS03015,citrate lyase subunit alpha	SPUCDC_RS11275,citrate lyase subunit alpha	SPUL_RS11350,citrate lyase subunit alpha	SG_RS03115,citrate lyase subunit alpha	SEEG9184_RS17665,citrate lyase subunit alpha	SEEP9120_RS15465,citrate lyase subunit alpha	- , -	CJD41_RS17160,citrate lyase subunit alpha	VTCCBAA614_00950,citrate lyase subunit alpha
588	SEN_RS03020,citrate (pro-3S)-lyase subunit beta	SPUCDC_RS11270,citrate (pro-3S)-lyase subunit beta	SPUL_RS11345,citrate (pro-3S)-lyase subunit beta	SG_RS03120,citrate (pro-3S)-lyase subunit beta	SEEG9184_RS17660,citrate (pro-3S)-lyase subunit beta	SEEP9120_RS15460,citrate (pro-3S)-lyase subunit beta	I137_RS11215,citrate (pro-3S)-lyase subunit beta	CJD41_RS17155,citrate lyase subunit beta	VTCCBAA614_00949,citrate lyase subunit beta
589	SEN_RS03025,citrate lyase acyl carrier protein	SPUCDC_RS11265,citrate lyase acyl carrier protein	SPUL_RS11340,citrate lyase acyl carrier protein	SG_RS03125,citrate lyase acyl carrier protein	SEEG9184_RS17655,citrate lyase acyl carrier protein	SEEP9120_RS15455,citrate lyase acyl carrier protein	I137_RS11210,citrate lyase acyl carrier protein	CJD41_RS17150,citrate lyase acyl carrier protein	VTCCBAA614_00948,citrate lyase ACP
590	SEN_RS03030,[citrate (pro-3S)-lyase] ligase	SPUCDC_RS11260,[citrate (pro-3S)-lyase] ligase	SPUL_RS11335,[citrate (pro-3S)-lyase] ligase	SG_RS03130,[citrate (pro-3S)-lyase] ligase	SEEG9184_RS17650,[citrate (pro-3S)-lyase] ligase	SEEP9120_RS15450,[citrate (pro-3S)-lyase] ligase	I137_RS11205,[citrate (pro-3S)-lyase] ligase	CJD41_RS17145,[citrate (pro-3S)-lyase] ligase	VTCCBAA614_00947,citrate lyase synthetase
591	SEN_RS03035,sensor histidine kinase DpiB	SPUCDC_RS11255,sensor histidine kinase DpiB	SPUL_RS11330,sensor histidine kinase DpiB	SG_RS03135,sensor histidine kinase DpiB	SEEG9184_RS17645,sensor histidine kinase DpiB	SEEP9120_RS15445,sensor histidine kinase DpiB	I137_RS11200,sensor histidine kinase DpiB	CJD41_RS17140,sensor histidine kinase DpiB	VTCCBAA614_00946,sensor kinase
592	SEN_RS03040,two-component response regulator DpiA	SPUCDC_RS11250,two-component response regulator DpiA	SPUL_RS11325,two-component response regulator DpiA	SG_RS03140,two-component response regulator DpiA	SEEG9184_RS17640,two-component response regulator DpiA	SEEP9120_RS15440,two-component response regulator DpiA	I137_RS11195,two-component response regulator DpiA	CJD41_RS17135,two-component response regulator DpiA	- , -
593	SEN_RS03045,anaerobic C4-dicarboxylate transporter DcuC	SPUCDC_RS11245,anaerobic C4-dicarboxylate transporter DcuC	SPUL_RS11320,anaerobic C4-dicarboxylate transporter DcuC	SG_RS03145,anaerobic C4-dicarboxylate transporter DcuC	SEEG9184_RS17635,anaerobic C4-dicarboxylate transporter DcuC	SEEP9120_RS15435,anaerobic C4-dicarboxylate transporter DcuC	I137_RS11190,anaerobic C4-dicarboxylate transporter DcuC	- , -	VTCCBAA614_00945,C4-dicarboxylate transporter DcuC
594	SEN_RS03050,lipid IV(A) palmitoyltransferase PagP	SPUCDC_RS11240,lipid IV(A) palmitoyltransferase PagP	SPUL_RS11315,lipid IV(A) palmitoyltransferase PagP	SG_RS03150,lipid IV(A) palmitoyltransferase PagP	SEEG9184_RS17630,lipid IV(A) palmitoyltransferase PagP	SEEP9120_RS15430,lipid IV(A) palmitoyltransferase PagP	I137_RS11185,lipid IV(A) palmitoyltransferase PagP	CJD41_RS17120,lipid IV(A) palmitoyltransferase PagP	VTCCBAA614_00944,phospholipid:lipid A palmitoyltransferase
595	SEN_RS03055,transcription antiterminator/RNA stability regulator CspE	SPUCDC_RS11235,transcription antiterminator/RNA stability regulator CspE	SPUL_RS11310,transcription antiterminator/RNA stability regulator CspE	SG_RS03155,transcription antiterminator/RNA stability regulator CspE	SEEG9184_RS17625,transcription antiterminator/RNA stability regulator CspE	SEEP9120_RS15425,transcription antiterminator/RNA stability regulator CspE	I137_RS11180,transcription antiterminator/RNA stability regulator CspE	CJD41_RS17115,transcription antiterminator/RNA stability regulator CspE	VTCCBAA614_00943,RNA chaperone/anti-terminator
596	SEN_RS03060,fluoride efflux transporter CrcB	SPUCDC_RS11230,fluoride efflux transporter CrcB	SPUL_RS11305,fluoride efflux transporter CrcB	SG_RS03160,fluoride efflux transporter CrcB	SEEG9184_RS17620,fluoride efflux transporter CrcB	SEEP9120_RS15420,fluoride efflux transporter CrcB	I137_RS11175,fluoride efflux transporter CrcB	CJD41_RS17110,fluoride efflux transporter CrcB	VTCCBAA614_00941,CrcB protein
597	SEN_RS03065,deaminated glutathione amidase	SPUCDC_RS11225,deaminated glutathione amidase	SPUL_RS11300,deaminated glutathione amidase	SG_RS03165,deaminated glutathione amidase	SEEG9184_RS17615,deaminated glutathione amidase	SEEP9120_RS15415,deaminated glutathione amidase	I137_RS11170,deaminated glutathione amidase	CJD41_RS17105,deaminated glutathione amidase	VTCCBAA614_00940,hydrolase
598	SEN_RS03070,twin-arginine translocase subunit TatE	SPUCDC_RS11220,twin-arginine translocase subunit TatE	SPUL_RS11295,twin-arginine translocase subunit TatE	SG_RS03170,twin-arginine translocase subunit TatE	SEEG9184_RS17610,twin-arginine translocase subunit TatE	SEEP9120_RS15410,twin-arginine translocase subunit TatE	I137_RS11165,twin-arginine translocase subunit TatE	CJD41_RS17100,twin-arginine translocase subunit TatE	VTCCBAA614_00939,sec-independent protein translocase protein TatE
599	SEN_RS03075,lipoyl synthase	SPUCDC_RS11215,lipoyl synthase	SPUL_RS11290,lipoyl synthase	SG_RS03175,lipoyl synthase	SEEG9184_RS17605,lipoyl synthase	SEEP9120_RS15405,lipoyl synthase	I137_RS11160,lipoyl synthase	CJD41_RS17095,lipoyl synthase	VTCCBAA614_00938,lipoic acid synthetase
600	SEN_RS03080,DNA-binding transcriptional regulator	SPUCDC_RS11210,DNA-binding transcriptional regulator	SPUL_RS11285,DNA-binding transcriptional regulator	SG_RS03180,DNA-binding transcriptional regulator	SEEG9184_RS17600,DNA-binding transcriptional regulator	SEEP9120_RS15400,DNA-binding transcriptional regulator	I137_RS11155,DNA-binding transcriptional regulator	CJD41_RS17090,DNA-binding transcriptional regulator	VTCCBAA614_00937,LysR family transcriptional regulator
601	SEN_RS03085,lipoyl(octanoyl) transferase LipB	SPUCDC_RS11205,lipoyl(octanoyl) transferase LipB	SPUL_RS11280,lipoyl(octanoyl) transferase LipB	SG_RS03185,lipoyl(octanoyl) transferase LipB	SEEG9184_RS17595,lipoyl(octanoyl) transferase LipB	SEEP9120_RS15395,lipoyl(octanoyl) transferase LipB	I137_RS11150,lipoyl(octanoyl) transferase LipB	CJD41_RS17085,lipoyl(octanoyl) transferase LipB	VTCCBAA614_00936,lipoate-protein ligase B
602	SEN_RS03090,DUF493 family protein	SPUCDC_RS11200,DUF493 family protein	SPUL_RS11275,DUF493 family protein	SG_RS03190,DUF493 family protein	SEEG9184_RS17590,DUF493 family protein	SEEP9120_RS15390,DUF493 family protein	I137_RS11145,DUF493 family protein	CJD41_RS17080,DUF493 family protein	VTCCBAA614_00935,putative lipoate regulatory protein YbeD
603	SEN_RS03095,D-alanyl-D-alanine carboxypeptidase DacA	SPUCDC_RS11195,D-alanyl-D-alanine carboxypeptidase DacA	SPUL_RS11270,D-alanyl-D-alanine carboxypeptidase DacA	SG_RS03195,D-alanyl-D-alanine carboxypeptidase DacA	SEEG9184_RS17585,D-alanyl-D-alanine carboxypeptidase DacA	SEEP9120_RS15385,D-alanyl-D-alanine carboxypeptidase DacA	I137_RS11140,D-alanyl-D-alanine carboxypeptidase DacA	CJD41_RS17075,D-alanyl-D-alanine carboxypeptidase DacA	VTCCBAA614_00934,D-alanyl-D-alanine carboxypeptidase dacA
604	SEN_RS03100,endolytic peptidoglycan transglycosylase RlpA	SPUCDC_RS11190,endolytic peptidoglycan transglycosylase RlpA	SPUL_RS11265,endolytic peptidoglycan transglycosylase RlpA	SG_RS03200,endolytic peptidoglycan transglycosylase RlpA	SEEG9184_RS17580,endolytic peptidoglycan transglycosylase RlpA	SEEP9120_RS15380,endolytic peptidoglycan transglycosylase RlpA	- , -	CJD41_RS17070,endolytic peptidoglycan transglycosylase RlpA	VTCCBAA614_00933,rare lipoprotein A
605	SEN_RS03105,peptidoglycan glycosyltransferase MrdB	SPUCDC_RS11185,peptidoglycan glycosyltransferase MrdB	SPUL_RS11260,peptidoglycan glycosyltransferase MrdB	SG_RS03205,peptidoglycan glycosyltransferase MrdB	SEEG9184_RS17575,peptidoglycan glycosyltransferase MrdB	SEEP9120_RS15375,peptidoglycan glycosyltransferase MrdB	I137_RS11130,peptidoglycan glycosyltransferase MrdB	CJD41_RS17065,peptidoglycan glycosyltransferase MrdB	VTCCBAA614_00932,rod shape-determining protein RodA
606	SEN_RS03110,peptidoglycan DD-transpeptidase MrdA	SPUCDC_RS11180,peptidoglycan DD-transpeptidase MrdA	SPUL_RS11255,peptidoglycan DD-transpeptidase MrdA	SG_RS03210,peptidoglycan DD-transpeptidase MrdA	SEEG9184_RS17570,peptidoglycan DD-transpeptidase MrdA	SEEP9120_RS15370,peptidoglycan DD-transpeptidase MrdA	I137_RS11125,peptidoglycan DD-transpeptidase MrdA	CJD41_RS17060,peptidoglycan DD-transpeptidase MrdA	VTCCBAA614_00931,penicillin-binding protein 2
607	SEN_RS03115,23S rRNA (pseudouridine(1915)-N(3))-methyltransferase RlmH	SPUCDC_RS11175,23S rRNA (pseudouridine(1915)-N(3))-methyltransferase RlmH	SPUL_RS11250,23S rRNA (pseudouridine(1915)-N(3))-methyltransferase RlmH	SG_RS03215,23S rRNA (pseudouridine(1915)-N(3))-methyltransferase RlmH	SEEG9184_RS17565,23S rRNA (pseudouridine(1915)-N(3))-methyltransferase RlmH	SEEP9120_RS15365,23S rRNA (pseudouridine(1915)-N(3))-methyltransferase RlmH	I137_RS11120,23S rRNA (pseudouridine(1915)-N(3))-methyltransferase RlmH	CJD41_RS17055,23S rRNA (pseudouridine(1915)-N(3))-methyltransferase RlmH	VTCCBAA614_00930,LSU methyl transferase RlmH
608	SEN_RS03120,ribosome silencing factor	SPUCDC_RS11170,ribosome silencing factor	SPUL_RS11245,ribosome silencing factor	SG_RS03220,ribosome silencing factor	SEEG9184_RS17560,ribosome silencing factor	SEEP9120_RS15360,ribosome silencing factor	I137_RS11115,ribosome silencing factor	CJD41_RS17050,ribosome silencing factor	VTCCBAA614_00929,ribosome-associated protein
609	SEN_RS03130,adenosylcobalamin/alpha-ribazole phosphatase	SPUCDC_RS11160,adenosylcobalamin/alpha-ribazole phosphatase	SPUL_RS11235,adenosylcobalamin/alpha-ribazole phosphatase	SG_RS03230,adenosylcobalamin/alpha-ribazole phosphatase	SEEG9184_RS17555,adenosylcobalamin/alpha-ribazole phosphatase	SEEP9120_RS15350,adenosylcobalamin/alpha-ribazole phosphatase	I137_RS11105,adenosylcobalamin/alpha-ribazole phosphatase	CJD41_RS17045,adenosylcobalamin/alpha-ribazole phosphatase	VTCCBAA614_00928,alpha-ribazole-5-phosphate phosphatase
610	SEN_RS03135,threonine-phosphate decarboxylase	SPUCDC_RS11155,threonine-phosphate decarboxylase	SPUL_RS11230,threonine-phosphate decarboxylase	- , -	- , -	SEEP9120_RS15345,threonine-phosphate decarboxylase	I137_RS11100,threonine-phosphate decarboxylase	CJD41_RS17040,threonine-phosphate decarboxylase	VTCCBAA614_00927,threonine-phosphate decarboxylase
611	SEN_RS03140,nicotinate-nucleotide adenylyltransferase	SPUCDC_RS11150,nicotinate-nucleotide adenylyltransferase	SPUL_RS11225,nicotinate-nucleotide adenylyltransferase	SG_RS03240,nicotinate-nucleotide adenylyltransferase	SEEG9184_RS17545,nicotinate-nucleotide adenylyltransferase	SEEP9120_RS15340,nicotinate-nucleotide adenylyltransferase	I137_RS11095,nicotinate-nucleotide adenylyltransferase	CJD41_RS17035,nicotinate-nucleotide adenylyltransferase	VTCCBAA614_00926,nicotinate-nucleotide adenylyltransferase
612	SEN_RS03145,DNA polymerase III subunit delta	SPUCDC_RS11145,DNA polymerase III subunit delta	SPUL_RS11220,DNA polymerase III subunit delta	SG_RS03245,DNA polymerase III subunit delta	SEEG9184_RS17540,DNA polymerase III subunit delta	SEEP9120_RS15335,DNA polymerase III subunit delta	I137_RS11090,DNA polymerase III subunit delta	CJD41_RS17030,DNA polymerase III subunit delta	VTCCBAA614_00925,DNA polymerase III subunit delta
613	SEN_RS03150,LPS assembly lipoprotein LptE	SPUCDC_RS11140,LPS assembly lipoprotein LptE	SPUL_RS11215,LPS assembly lipoprotein LptE	SG_RS03250,LPS assembly lipoprotein LptE	SEEG9184_RS17535,LPS assembly lipoprotein LptE	SEEP9120_RS15330,LPS assembly lipoprotein LptE	- , -	CJD41_RS17025,LPS assembly lipoprotein LptE	VTCCBAA614_00924,rare lipoprotein B
614	SEN_RS03155,leucine--tRNA ligase	SPUCDC_RS11135,leucine--tRNA ligase	SPUL_RS11210,leucine--tRNA ligase	SG_RS03255,leucine--tRNA ligase	SEEG9184_RS17530,leucine--tRNA ligase	SEEP9120_RS15325,leucine--tRNA ligase	- , -	CJD41_RS17020,leucine--tRNA ligase	VTCCBAA614_00923,leucyl-tRNA synthetase
615	SEN_RS03160,UxaA family hydrolase	SPUCDC_RS11130,UxaA family hydrolase	SPUL_RS11205,UxaA family hydrolase	SG_RS03260,UxaA family hydrolase	SEEG9184_RS17525,UxaA family hydrolase	SEEP9120_RS15320,UxaA family hydrolase	I137_RS11075,UxaA family hydrolase	CJD41_RS17015,UxaA family hydrolase	VTCCBAA614_00922,D-galactarate dehydratase
616	SEN_RS03165,UxaA family hydrolase	SPUCDC_RS11125,UxaA family hydrolase	SPUL_RS11200,UxaA family hydrolase	SG_RS03265,UxaA family hydrolase	SEEG9184_RS17520,UxaA family hydrolase	SEEP9120_RS15315,UxaA family hydrolase	I137_RS11070,UxaA family hydrolase	CJD41_RS17010,UxaA family hydrolase	VTCCBAA614_00921,hydrolase, UxaA family
617	SEN_RS03170,2-keto-3-deoxygluconate permease 2	SPUCDC_RS11120,2-keto-3-deoxygluconate permease 2	SPUL_RS11195,2-keto-3-deoxygluconate permease 2	SG_RS03270,2-keto-3-deoxygluconate permease 2	SEEG9184_RS17515,2-keto-3-deoxygluconate permease 2	SEEP9120_RS15310,2-keto-3-deoxygluconate permease 2	I137_RS11065,2-keto-3-deoxygluconate permease 2	CJD41_RS17005,2-keto-3-deoxygluconate permease 2	VTCCBAA614_00920,2-keto-3-deoxygluconate permease
618	SEN_RS03175,sigma-54-dependent transcriptional regulator	SPUCDC_RS11115,sigma-54-dependent transcriptional regulator	SPUL_RS11190,sigma-54-dependent transcriptional regulator	- , -	- , -	SEEP9120_RS15305,sigma-54-dependent transcriptional regulator	I137_RS11060,sigma-54-dependent transcriptional regulator	CJD41_RS17000,sigma-54-dependent transcriptional regulator	VTCCBAA614_00918,Propionate catabolism operon regulatory protein PrpR
619	SEN_RS03180,zinc ribbon-containing protein	SPUCDC_RS11110,zinc ribbon-containing protein	SPUL_RS11185,zinc ribbon-containing protein	SG_RS03280,zinc ribbon-containing protein	SEEG9184_RS17505,zinc ribbon-containing protein	SEEP9120_RS15300,zinc ribbon-containing protein	I137_RS11055,zinc ribbon-containing protein	CJD41_RS16995,zinc ribbon-containing protein	VTCCBAA614_00917,protein ybeL
620	SEN_RS03185,sel1 repeat family protein	- , -	- , -	- , -	- , -	- , -	- , -	- , -	VTCCBAA614_00916,tetratricopeptide repeat family protein
621	SEN_RS03190,DUF1266 domain-containing protein	SPUCDC_RS11100,DUF1266 domain-containing protein	SPUL_RS11175,DUF1266 domain-containing protein	SG_RS03290,DUF1266 domain-containing protein	SEEG9184_RS17495,DUF1266 domain-containing protein	SEEP9120_RS15290,DUF1266 domain-containing protein	I137_RS11045,DUF1266 domain-containing protein	CJD41_RS16985,DUF1266 domain-containing protein	VTCCBAA614_00915,protein ybeU
622	SEN_RS03195,J domain-containing protein	SPUCDC_RS11095,J domain-containing protein	SPUL_RS11170,J domain-containing protein	SG_RS03295,J domain-containing protein	SEEG9184_RS17490,J domain-containing protein	SEEP9120_RS15285,J domain-containing protein	- , -	CJD41_RS16980,J domain-containing protein	VTCCBAA614_00914,molecular chaperone
623	SEN_RS03200,DUF1266 domain-containing protein	SPUCDC_RS11090,DUF1266 domain-containing protein	SPUL_RS11165,DUF1266 domain-containing protein	SG_RS03300,DUF1266 domain-containing protein	SEEG9184_RS17485,DUF1266 domain-containing protein	SEEP9120_RS15280,DUF1266 domain-containing protein	I137_RS11035,DUF1266 domain-containing protein	CJD41_RS16975,DUF1266 domain-containing protein	VTCCBAA614_00913,putative protein ybeR
624	SEN_RS03205,J domain-containing protein	SPUCDC_RS11085,J domain-containing protein	SPUL_RS11160,J domain-containing protein	SG_RS03305,J domain-containing protein	SEEG9184_RS17480,J domain-containing protein	SEEP9120_RS15275,J domain-containing protein	I137_RS11030,J domain-containing protein	CJD41_RS16970,J domain-containing protein	VTCCBAA614_00912,DnaJ domain protein
625	SEN_RS03210,molecular chaperone HscC	SPUCDC_RS11080,molecular chaperone HscC	SPUL_RS11155,molecular chaperone HscC	SG_RS03310,molecular chaperone HscC	SEEG9184_RS17475,molecular chaperone HscC	SEEP9120_RS15270,molecular chaperone HscC	I137_RS11025,molecular chaperone HscC	CJD41_RS16965,molecular chaperone HscC	VTCCBAA614_00911,molecular chaperone HscC
626	SEN_RS24195,hypothetical protein	SPUCDC_RS11075,hypothetical protein	SPUL_RS11150,hypothetical protein	SG_RS03315,hypothetical protein	SEEG9184_RS17470,hypothetical protein	SEEP9120_RS15265,hypothetical protein	I137_RS11020,hypothetical protein	CJD41_RS16960,hypothetical protein	VTCCBAA614_00910,putative cytoplasmic protein
627	SEN_RS24200,hypothetical protein	- , -	- , -	- , -	- , -	- , -	- , -	- , -	- , -
628	SEN_RS03220,pyrimidine-specific ribonucleoside hydrolase RihA	SPUCDC_RS11070,pyrimidine-specific ribonucleoside hydrolase RihA	SPUL_RS11145,pyrimidine-specific ribonucleoside hydrolase RihA	SG_RS03320,pyrimidine-specific ribonucleoside hydrolase RihA	SEEG9184_RS17465,pyrimidine-specific ribonucleoside hydrolase RihA	SEEP9120_RS15260,pyrimidine-specific ribonucleoside hydrolase RihA	I137_RS11015,pyrimidine-specific ribonucleoside hydrolase RihA	CJD41_RS16955,pyrimidine-specific ribonucleoside hydrolase RihA	VTCCBAA614_00909,nucleoside hydrolase
629	SEN_RS03225,glutamate/aspartate ABC transporter ATP binding protein GltL	SPUCDC_RS11065,glutamate/aspartate ABC transporter ATP binding protein GltL	SPUL_RS11140,glutamate/aspartate ABC transporter ATP binding protein GltL	SG_RS03325,glutamate/aspartate ABC transporter ATP binding protein GltL	SEEG9184_RS17460,glutamate/aspartate ABC transporter ATP binding protein GltL	SEEP9120_RS15255,glutamate/aspartate ABC transporter ATP binding protein GltL	I137_RS11010,glutamate/aspartate ABC transporter ATP binding protein GltL	CJD41_RS16950,glutamate/aspartate ABC transporter ATP binding protein GltL	VTCCBAA614_00908,glutamate/aspartate transport ATP-binding protein GltL
630	SEN_RS03230,glutamate/aspartate ABC transporter permease GltK	SPUCDC_RS11060,glutamate/aspartate ABC transporter permease GltK	SPUL_RS11135,glutamate/aspartate ABC transporter permease GltK	SG_RS03330,glutamate/aspartate ABC transporter permease GltK	SEEG9184_RS17455,glutamate/aspartate ABC transporter permease GltK	SEEP9120_RS15250,glutamate/aspartate ABC transporter permease GltK	I137_RS11005,glutamate/aspartate ABC transporter permease GltK	CJD41_RS16945,glutamate/aspartate ABC transporter permease GltK	VTCCBAA614_00907,glutamate/aspartate transporter permease GltK
631	SEN_RS03235,glutamate/aspartate ABC transporter permease GltJ	SPUCDC_RS11055,glutamate/aspartate ABC transporter permease GltJ	SPUL_RS11130,glutamate/aspartate ABC transporter permease GltJ	SG_RS03335,glutamate/aspartate ABC transporter permease GltJ	SEEG9184_RS17450,glutamate/aspartate ABC transporter permease GltJ	SEEP9120_RS15245,glutamate/aspartate ABC transporter permease GltJ	I137_RS11000,glutamate/aspartate ABC transporter permease GltJ	CJD41_RS16940,glutamate/aspartate ABC transporter permease GltJ	VTCCBAA614_00906,glutamate/aspartate transporter permease GltJ
632	SEN_RS03240,amino acid ABC transporter substrate-binding protein	SPUCDC_RS11050,amino acid ABC transporter substrate-binding protein	SPUL_RS11125,amino acid ABC transporter substrate-binding protein	- , -	SEEG9184_RS17445,amino acid ABC transporter substrate-binding protein	SEEP9120_RS15240,amino acid ABC transporter substrate-binding protein	I137_RS10995,amino acid ABC transporter substrate-binding protein	CJD41_RS16935,amino acid ABC transporter substrate-binding protein	VTCCBAA614_00904,ABC transporter periplasmic binding protein
633	SEN_RS03245,apolipoprotein N-acyltransferase	SPUCDC_RS11045,apolipoprotein N-acyltransferase	SPUL_RS11120,apolipoprotein N-acyltransferase	SG_RS03345,apolipoprotein N-acyltransferase	SEEG9184_RS17440,apolipoprotein N-acyltransferase	SEEP9120_RS15235,apolipoprotein N-acyltransferase	I137_RS10990,apolipoprotein N-acyltransferase	CJD41_RS16930,apolipoprotein N-acyltransferase	VTCCBAA614_00903,apolipoprotein N-acyltransferase
634	SEN_RS03250,CNNM family magnesium/cobalt transport protein CorC	SPUCDC_RS11040,CNNM family magnesium/cobalt transport protein CorC	SPUL_RS11115,CNNM family magnesium/cobalt transport protein CorC	SG_RS03350,CNNM family magnesium/cobalt transport protein CorC	SEEG9184_RS17435,CNNM family magnesium/cobalt transport protein CorC	SEEP9120_RS15230,CNNM family magnesium/cobalt transport protein CorC	I137_RS10985,CNNM family magnesium/cobalt transport protein CorC	CJD41_RS16925,CNNM family magnesium/cobalt transport protein CorC	VTCCBAA614_00902,hemolysin-like protein
635	SEN_RS03255,rRNA maturation RNase YbeY	SPUCDC_RS11035,rRNA maturation RNase YbeY	SPUL_RS11110,rRNA maturation RNase YbeY	SG_RS03355,rRNA maturation RNase YbeY	SEEG9184_RS17430,rRNA maturation RNase YbeY	SEEP9120_RS15225,rRNA maturation RNase YbeY	I137_RS10980,rRNA maturation RNase YbeY	CJD41_RS16920,rRNA maturation RNase YbeY	VTCCBAA614_00901,metal-binding heat shock protein
636	SEN_RS03260,PhoH family protein	SPUCDC_RS11030,PhoH family protein	SPUL_RS11105,PhoH family protein	SG_RS03360,PhoH family protein	SEEG9184_RS17425,PhoH family protein	SEEP9120_RS15220,PhoH family protein	I137_RS10975,PhoH family protein	CJD41_RS16915,PhoH family protein	VTCCBAA614_00900,phosphate starvation-inducible protein, ATP-binding
637	SEN_RS03265,tRNA (N6-isopentenyl adenosine(37)-C2)-methylthiotransferase MiaB	SPUCDC_RS11025,tRNA (N6-isopentenyl adenosine(37)-C2)-methylthiotransferase MiaB	SPUL_RS11100,tRNA (N6-isopentenyl adenosine(37)-C2)-methylthiotransferase MiaB	SG_RS03365,tRNA (N6-isopentenyl adenosine(37)-C2)-methylthiotransferase MiaB	SEEG9184_RS17420,tRNA (N6-isopentenyl adenosine(37)-C2)-methylthiotransferase MiaB	SEEP9120_RS15215,tRNA (N6-isopentenyl adenosine(37)-C2)-methylthiotransferase MiaB	I137_RS10970,tRNA (N6-isopentenyl adenosine(37)-C2)-methylthiotransferase MiaB	CJD41_RS16910,tRNA (N6-isopentenyl adenosine(37)-C2)-methylthiotransferase MiaB	VTCCBAA614_00899,MiaB protein
638	SEN_RS03270,2-octaprenyl-3-methyl-6-methoxy-1,4-benzoquinol hydroxylase	SPUCDC_RS11020,2-octaprenyl-3-methyl-6-methoxy-1,4-benzoquinol hydroxylase	SPUL_RS11095,2-octaprenyl-3-methyl-6-methoxy-1,4-benzoquinol hydroxylase	SG_RS03370,2-octaprenyl-3-methyl-6-methoxy-1,4-benzoquinol hydroxylase	SEEG9184_RS17415,2-octaprenyl-3-methyl-6-methoxy-1,4-benzoquinol hydroxylase	SEEP9120_RS15210,2-octaprenyl-3-methyl-6-methoxy-1,4-benzoquinol hydroxylase	- , -	CJD41_RS16905,2-octaprenyl-3-methyl-6-methoxy-1,4-benzoquinol hydroxylase	VTCCBAA614_00898,2-octaprenyl-3-methyl-6-methoxy-1,4-benzoquinol hydroxylase
639	SEN_RS03275,hypothetical protein	SPUCDC_RS11015,hypothetical protein	SPUL_RS11090,hypothetical protein	SG_RS03375,hypothetical protein	SEEG9184_RS17410,hypothetical protein	SEEP9120_RS15205,hypothetical protein	I137_RS10960,hypothetical protein	CJD41_RS16900,hypothetical protein	VTCCBAA614_00897,membrane protein
640	SEN_RS03315,asparagine synthase B	SPUCDC_RS10980,asparagine synthase B	SPUL_RS11055,asparagine synthase B	SG_RS03410,asparagine synthase B	SEEG9184_RS17375,asparagine synthase B	SEEP9120_RS15170,asparagine synthase B	- , -	CJD41_RS16870,asparagine synthase B	VTCCBAA614_00891,asparagine synthetase B
641	SEN_RS03320,ribonucleotide monophosphatase NagD	SPUCDC_RS10975,ribonucleotide monophosphatase NagD	SPUL_RS11050,ribonucleotide monophosphatase NagD	SG_RS03415,ribonucleotide monophosphatase NagD	SEEG9184_RS17365,ribonucleotide monophosphatase NagD	SEEP9120_RS15165,ribonucleotide monophosphatase NagD	I137_RS10920,ribonucleotide monophosphatase NagD	CJD41_RS16865,ribonucleotide monophosphatase NagD	VTCCBAA614_00890,NagD protein
642	SEN_RS03325,DNA-binding transcriptional regulator NagC	SPUCDC_RS10970,DNA-binding transcriptional regulator NagC	SPUL_RS11045,DNA-binding transcriptional regulator NagC	SG_RS03420,DNA-binding transcriptional regulator NagC	SEEG9184_RS17360,DNA-binding transcriptional regulator NagC	SEEP9120_RS15160,DNA-binding transcriptional regulator NagC	I137_RS10915,DNA-binding transcriptional regulator NagC	CJD41_RS16860,DNA-binding transcriptional regulator NagC	VTCCBAA614_00889,N-acetylglucosamine repressor
643	SEN_RS03330,N-acetylglucosamine-6-phosphate deacetylase	SPUCDC_RS10965,N-acetylglucosamine-6-phosphate deacetylase	SPUL_RS11040,N-acetylglucosamine-6-phosphate deacetylase	SG_RS03425,N-acetylglucosamine-6-phosphate deacetylase	SEEG9184_RS17355,N-acetylglucosamine-6-phosphate deacetylase	SEEP9120_RS15155,N-acetylglucosamine-6-phosphate deacetylase	I137_RS10910,N-acetylglucosamine-6-phosphate deacetylase	CJD41_RS16855,N-acetylglucosamine-6-phosphate deacetylase	VTCCBAA614_00888,N-acetylglucosamine-6-phosphate deacetylase
644	SEN_RS03335,glucosamine-6-phosphate deaminase	SPUCDC_RS10960,glucosamine-6-phosphate deaminase	SPUL_RS11035,glucosamine-6-phosphate deaminase	SG_RS03430,glucosamine-6-phosphate deaminase	SEEG9184_RS17350,glucosamine-6-phosphate deaminase	SEEP9120_RS15150,glucosamine-6-phosphate deaminase	I137_RS10905,glucosamine-6-phosphate deaminase	CJD41_RS16850,glucosamine-6-phosphate deaminase	VTCCBAA614_00887,glucosamine-6-phosphate isomerase
645	SEN_RS03340,PTS N-acetyl glucosamine transporter subunit IIABC	SPUCDC_RS10955,PTS N-acetyl glucosamine transporter subunit IIABC	SPUL_RS11030,PTS N-acetyl glucosamine transporter subunit IIABC	SG_RS03435,PTS N-acetyl glucosamine transporter subunit IIABC	SEEG9184_RS17345,PTS N-acetyl glucosamine transporter subunit IIABC	SEEP9120_RS15145,PTS N-acetyl glucosamine transporter subunit IIABC	- , -	CJD41_RS16845,PTS N-acetyl glucosamine transporter subunit IIABC	VTCCBAA614_00886,pts system, N-acetylglucosamine-specific IIABC component
646	SEN_RS03345,glutamine--tRNA ligase	SPUCDC_RS10950,glutamine--tRNA ligase	SPUL_RS11025,glutamine--tRNA ligase	SG_RS03440,glutamine--tRNA ligase	SEEG9184_RS17340,glutamine--tRNA ligase	SEEP9120_RS15140,glutamine--tRNA ligase	I137_RS10895,glutamine--tRNA ligase	CJD41_RS16840,glutamine--tRNA ligase	VTCCBAA614_00885,glutaminyl-tRNA synthetase
647	SEN_RS03350,chitoporin	- , -	- , -	SG_RS03445,chitoporin	SEEG9184_RS17335,chitoporin	- , -	I137_RS10890,chitoporin	CJD41_RS16835,chitoporin	VTCCBAA614_00884,outer membrane protein
648	SEN_RS03355,hypothetical protein	SPUCDC_RS10940,hypothetical protein	SPUL_RS11015,hypothetical protein	SG_RS03450,hypothetical protein	SEEG9184_RS17330,hypothetical protein	SEEP9120_RS15130,hypothetical protein	I137_RS10885,hypothetical protein	CJD41_RS16830,hypothetical protein	VTCCBAA614_00883,putative lipoprotein
649	SEN_RS03360,tricarballylate/proton symporter TcuC	SPUCDC_RS10935,tricarballylate/proton symporter TcuC	SPUL_RS11010,tricarballylate/proton symporter TcuC	SG_RS03455,tricarballylate/proton symporter TcuC	SEEG9184_RS17325,tricarballylate/proton symporter TcuC	SEEP9120_RS15125,tricarballylate/proton symporter TcuC	I137_RS10880,tricarballylate/proton symporter TcuC	CJD41_RS16825,tricarballylate/proton symporter TcuC	VTCCBAA614_00882,citrate-proton symporter
650	SEN_RS03365,tricarballylate utilization protein TcuB	SPUCDC_RS10930,tricarballylate utilization protein TcuB	SPUL_RS11005,tricarballylate utilization protein TcuB	SG_RS03460,tricarballylate utilization protein TcuB	SEEG9184_RS17320,tricarballylate utilization protein TcuB	SEEP9120_RS15120,tricarballylate utilization protein TcuB	I137_RS10875,tricarballylate utilization protein TcuB	CJD41_RS16820,tricarballylate utilization protein TcuB	VTCCBAA614_00881,citrate utilization protein B
651	SEN_RS03370,FAD-dependent tricarballylate dehydrogenase TcuA	SPUCDC_RS10925,FAD-dependent tricarballylate dehydrogenase TcuA	SPUL_RS11000,FAD-dependent tricarballylate dehydrogenase TcuA	SG_RS03465,FAD-dependent tricarballylate dehydrogenase TcuA	SEEG9184_RS17315,FAD-dependent tricarballylate dehydrogenase TcuA	SEEP9120_RS15115,FAD-dependent tricarballylate dehydrogenase TcuA	I137_RS10870,FAD-dependent tricarballylate dehydrogenase TcuA	CJD41_RS16815,FAD-dependent tricarballylate dehydrogenase TcuA	VTCCBAA614_00880,TcuA: flavoprotein used to oxidizetricarballylate to cis-aconitate
652	SEN_RS03375,tricarballylate utilization LysR family transcriptional regulator TcuR	SPUCDC_RS10920,tricarballylate utilization LysR family transcriptional regulator TcuR	SPUL_RS10995,tricarballylate utilization LysR family transcriptional regulator TcuR	SG_RS03470,tricarballylate utilization LysR family transcriptional regulator TcuR	SEEG9184_RS17310,tricarballylate utilization LysR family transcriptional regulator TcuR	SEEP9120_RS15110,tricarballylate utilization LysR family transcriptional regulator TcuR	I137_RS10865,tricarballylate utilization LysR family transcriptional regulator TcuR	CJD41_RS16810,tricarballylate utilization LysR family transcriptional regulator TcuR	VTCCBAA614_00879,LysR family transcriptional regulator
653	SEN_RS03380,ferric iron uptake transcriptional regulator	SPUCDC_RS10915,ferric iron uptake transcriptional regulator	SPUL_RS10990,ferric iron uptake transcriptional regulator	SG_RS03475,ferric iron uptake transcriptional regulator	SEEG9184_RS17305,ferric iron uptake transcriptional regulator	SEEP9120_RS15105,ferric iron uptake transcriptional regulator	I137_RS10860,ferric iron uptake transcriptional regulator	CJD41_RS16805,ferric iron uptake transcriptional regulator	VTCCBAA614_00878,ferric uptake regulation protein
654	SEN_RS03385,flavodoxin FldA	SPUCDC_RS10910,flavodoxin FldA	SPUL_RS10985,flavodoxin FldA	SG_RS03480,flavodoxin FldA	SEEG9184_RS17300,flavodoxin FldA	SEEP9120_RS15100,flavodoxin FldA	I137_RS10855,flavodoxin FldA	CJD41_RS16800,flavodoxin FldA	VTCCBAA614_00876,Flavodoxin 1
655	SEN_RS03390,LexA regulated protein	SPUCDC_RS10905,LexA regulated protein	SPUL_RS10980,LexA regulated protein	SG_RS03485,LexA regulated protein	SEEG9184_RS17295,LexA regulated protein	SEEP9120_RS15095,LexA regulated protein	I137_RS10850,LexA regulated protein	CJD41_RS16795,LexA regulated protein	VTCCBAA614_00875,putative protein ybfE
656	SEN_RS03395,esterase	SPUCDC_RS10900,esterase	SPUL_RS10975,esterase	SG_RS03490,esterase	SEEG9184_RS17290,esterase	SEEP9120_RS15090,esterase	I137_RS10845,esterase	CJD41_RS16790,esterase	VTCCBAA614_00874,esterase/lipase YbfF
657	SEN_RS03400,replication initiation negative regulator SeqA	SPUCDC_RS24340,replication initiation negative regulator SeqA	SPUL_RS24260,replication initiation negative regulator SeqA	SG_RS03495,replication initiation negative regulator SeqA	SEEG9184_RS23860,replication initiation negative regulator SeqA	SEEP9120_RS25330,replication initiation negative regulator SeqA	I137_RS10840,replication initiation negative regulator SeqA	CJD41_RS16785,replication initiation negative regulator SeqA	VTCCBAA614_00873,replication initiation regulator SeqA
658	SEN_RS03405,alpha-D-glucose phosphate-specific phosphoglucomutase	SPUCDC_RS10890,alpha-D-glucose phosphate-specific phosphoglucomutase	SPUL_RS10965,alpha-D-glucose phosphate-specific phosphoglucomutase	SG_RS03500,alpha-D-glucose phosphate-specific phosphoglucomutase	SEEG9184_RS17285,alpha-D-glucose phosphate-specific phosphoglucomutase	SEEP9120_RS15080,alpha-D-glucose phosphate-specific phosphoglucomutase	I137_RS10835,alpha-D-glucose phosphate-specific phosphoglucomutase	CJD41_RS16780,alpha-D-glucose phosphate-specific phosphoglucomutase	VTCCBAA614_00872,phosphoglucomutase
659	SEN_RS03410,pyridoxamine 5-phosphate oxidase family protein	SPUCDC_RS10885,pyridoxamine 5-phosphate oxidase family protein	SPUL_RS10960,pyridoxamine 5-phosphate oxidase family protein	SG_RS03505,pyridoxamine 5-phosphate oxidase family protein	SEEG9184_RS17280,pyridoxamine 5-phosphate oxidase family protein	SEEP9120_RS15075,pyridoxamine 5-phosphate oxidase family protein	I137_RS10830,pyridoxamine 5-phosphate oxidase family protein	CJD41_RS16775,pyridoxamine 5-phosphate oxidase family protein	VTCCBAA614_00871,putative 5-nitroimidazole antibiotic resistance
660	SEN_RS03415,putrescine-ornithine antiporter	SPUCDC_RS10880,putrescine-ornithine antiporter	SPUL_RS10955,putrescine-ornithine antiporter	SG_RS03510,putrescine-ornithine antiporter	SEEG9184_RS17275,putrescine-ornithine antiporter	SEEP9120_RS15070,putrescine-ornithine antiporter	I137_RS10825,putrescine-ornithine antiporter	CJD41_RS16770,putrescine-ornithine antiporter	VTCCBAA614_00870,putrescine-ornithine antiporter
661	SEN_RS03420,ornithine decarboxylase SpeF	SPUCDC_RS10875,ornithine decarboxylase SpeF	SPUL_RS10950,ornithine decarboxylase SpeF	SG_RS03515,ornithine decarboxylase SpeF	SEEG9184_RS17270,ornithine decarboxylase SpeF	SEEP9120_RS15065,ornithine decarboxylase SpeF	I137_RS10820,ornithine decarboxylase SpeF	CJD41_RS16765,ornithine decarboxylase SpeF	VTCCBAA614_00869,ornithine decarboxylase, inducible
662	SEN_RS24595,DUF2618 domain-containing protein	SPUCDC_RS24335,DUF2618 domain-containing protein	- , -	SG_RS24460,DUF2618 domain-containing protein	SEEG9184_RS23855,DUF2618 domain-containing protein	SEEP9120_RS25325,DUF2618 domain-containing protein	I137_RS23405,DUF2618 domain-containing protein	CJD41_RS16760,DUF2618 domain-containing protein	VTCCBAA614_00868,hypothetical protein
663	SEN_RS03430,two-component system response regulator KdpE	SPUCDC_RS10865,two-component system response regulator KdpE	SPUL_RS10940,two-component system response regulator KdpE	SG_RS03525,two-component system response regulator KdpE	SEEG9184_RS17265,two-component system response regulator KdpE	SEEP9120_RS15055,two-component system response regulator KdpE	I137_RS10810,two-component system response regulator KdpE	CJD41_RS16755,two-component system response regulator KdpE	VTCCBAA614_00867,KDP operon transcriptional regulator
664	SEN_RS03435,two-component system sensor histidine kinase KdbD	SPUCDC_RS10860,two-component system sensor histidine kinase KdbD	- , -	SG_RS03530,two-component system sensor histidine kinase KdbD	SEEG9184_RS17260,two-component system sensor histidine kinase KdbD	SEEP9120_RS15050,two-component system sensor histidine kinase KdbD	I137_RS10805,two-component system sensor histidine kinase KdbD	CJD41_RS16750,two-component system sensor histidine kinase KdbD	VTCCBAA614_00866,sensor protein KdpD
665	SEN_RS03440,potassium-transporting ATPase subunit KdpC	SPUCDC_RS10855,potassium-transporting ATPase subunit KdpC	SPUL_RS10930,potassium-transporting ATPase subunit KdpC	SG_RS03535,potassium-transporting ATPase subunit KdpC	SEEG9184_RS17255,potassium-transporting ATPase subunit KdpC	SEEP9120_RS15045,potassium-transporting ATPase subunit KdpC	- , -	CJD41_RS16745,potassium-transporting ATPase subunit KdpC	VTCCBAA614_00865,potassium-transporting ATPase subunit C
666	SEN_RS03445,potassium-transporting ATPase subunit KdpB	SPUCDC_RS10850,potassium-transporting ATPase subunit KdpB	SPUL_RS10925,potassium-transporting ATPase subunit KdpB	SG_RS03540,potassium-transporting ATPase subunit KdpB	SEEG9184_RS17250,potassium-transporting ATPase subunit KdpB	SEEP9120_RS15040,potassium-transporting ATPase subunit KdpB	I137_RS10795,potassium-transporting ATPase subunit KdpB	CJD41_RS16740,potassium-transporting ATPase subunit KdpB	VTCCBAA614_00864,potassium-transporting ATPase subunit B
667	SEN_RS03450,potassium-transporting ATPase subunit KdpA	SPUCDC_RS10845,potassium-transporting ATPase subunit KdpA	- , -	SG_RS03545,potassium-transporting ATPase subunit KdpA	SEEG9184_RS17245,potassium-transporting ATPase subunit KdpA	SEEP9120_RS15035,potassium-transporting ATPase subunit KdpA	I137_RS10790,potassium-transporting ATPase subunit KdpA	CJD41_RS16735,potassium-transporting ATPase subunit KdpA	VTCCBAA614_00863,potassium-transporting ATPase A chain
668	SEN_RS03455,K(+)-transporting ATPase subunit F	SPUCDC_RS10840,K(+)-transporting ATPase subunit F	SPUL_RS10915,K(+)-transporting ATPase subunit F	SG_RS03550,K(+)-transporting ATPase subunit F	SEEG9184_RS23505,K(+)-transporting ATPase subunit F	SEEP9120_RS15030,K(+)-transporting ATPase subunit F	I137_RS10785,K(+)-transporting ATPase subunit F	CJD41_RS16730,K(+)-transporting ATPase subunit F	- , -
669	SEN_RS03460,YbfA family protein	SPUCDC_RS10835,YbfA family protein	SPUL_RS10910,YbfA family protein	SG_RS03555,YbfA family protein	SEEG9184_RS17235,YbfA family protein	SEEP9120_RS15025,YbfA family protein	I137_RS10780,YbfA family protein	CJD41_RS16725,YbfA family protein	VTCCBAA614_00862,putative periplasmic protein
670	SEN_RS03465,deoxyribodipyrimidine photo-lyase	SPUCDC_RS10830,deoxyribodipyrimidine photo-lyase	SPUL_RS10905,deoxyribodipyrimidine photo-lyase	SG_RS03560,deoxyribodipyrimidine photo-lyase	SEEG9184_RS17230,deoxyribodipyrimidine photo-lyase	SEEP9120_RS15020,deoxyribodipyrimidine photo-lyase	I137_RS10775,deoxyribodipyrimidine photo-lyase	CJD41_RS16720,deoxyribodipyrimidine photo-lyase	VTCCBAA614_00861,deoxyribodipyrimidine photolyase
671	SEN_RS03470,MFS transporter	SPUCDC_RS10825,MFS transporter	SPUL_RS10900,MFS transporter	SG_RS03565,MFS transporter	SEEG9184_RS17225,MFS transporter	SEEP9120_RS15015,MFS transporter	I137_RS10770,MFS transporter	- , -	VTCCBAA614_00860,peptide ABC transporter permease
672	SEN_RS03475,type 2 GTP cyclohydrolase I	SPUCDC_RS10820,type 2 GTP cyclohydrolase I	SPUL_RS10895,type 2 GTP cyclohydrolase I	SG_RS03570,type 2 GTP cyclohydrolase I	SEEG9184_RS17215,type 2 GTP cyclohydrolase I	SEEP9120_RS15010,type 2 GTP cyclohydrolase I	I137_RS10765,type 2 GTP cyclohydrolase I	CJD41_RS16705,type 2 GTP cyclohydrolase I	VTCCBAA614_00859,putative hydrolase-oxidase
673	SEN_RS03480,5-oxoprolinase subunit PxpB	SPUCDC_RS10815,5-oxoprolinase subunit PxpB	SPUL_RS10890,5-oxoprolinase subunit PxpB	SG_RS03575,5-oxoprolinase subunit PxpB	SEEG9184_RS17210,5-oxoprolinase subunit PxpB	SEEP9120_RS15005,5-oxoprolinase subunit PxpB	I137_RS10760,5-oxoprolinase subunit PxpB	CJD41_RS16700,5-oxoprolinase subunit PxpB	VTCCBAA614_00858,Allophanate hydrolase 2 subunit 1
674	SEN_RS03485,biotin-dependent carboxyltransferase family protein	SPUCDC_RS10810,biotin-dependent carboxyltransferase family protein	SPUL_RS10885,biotin-dependent carboxyltransferase family protein	SG_RS03580,biotin-dependent carboxyltransferase family protein	SEEG9184_RS17205,biotin-dependent carboxyltransferase family protein	SEEP9120_RS15000,biotin-dependent carboxyltransferase family protein	I137_RS10755,biotin-dependent carboxyltransferase family protein	CJD41_RS16695,biotin-dependent carboxyltransferase family protein	VTCCBAA614_00857,Allophanate hydrolase 2 subunit 2
675	SEN_RS03490,5-oxoprolinase subunit PxpA	SPUCDC_RS10805,5-oxoprolinase subunit PxpA	SPUL_RS10880,5-oxoprolinase subunit PxpA	SG_RS03585,5-oxoprolinase subunit PxpA	SEEG9184_RS17200,5-oxoprolinase subunit PxpA	SEEP9120_RS14995,5-oxoprolinase subunit PxpA	I137_RS10750,5-oxoprolinase subunit PxpA	CJD41_RS16690,5-oxoprolinase subunit PxpA	VTCCBAA614_00856,LamB/YcsF family protein
676	SEN_RS03495,endonuclease VIII	SPUCDC_RS10800,endonuclease VIII	SPUL_RS10875,endonuclease VIII	SG_RS03590,endonuclease VIII	SEEG9184_RS17195,endonuclease VIII	SEEP9120_RS14990,endonuclease VIII	- , -	CJD41_RS16685,endonuclease VIII	VTCCBAA614_00855,endonuclease VIII
677	SEN_RS03500,AbrB family transcriptional regulator	SPUCDC_RS10795,AbrB family transcriptional regulator	SPUL_RS10870,AbrB family transcriptional regulator	SG_RS03595,AbrB family transcriptional regulator	SEEG9184_RS17190,AbrB family transcriptional regulator	SEEP9120_RS14985,AbrB family transcriptional regulator	I137_RS10740,AbrB family transcriptional regulator	CJD41_RS16680,AbrB family transcriptional regulator	VTCCBAA614_00854,Putative transport protein
678	SEN_RS03505,citrate synthase	SPUCDC_RS10790,citrate synthase	SPUL_RS10865,citrate synthase	SG_RS03600,citrate synthase	SEEG9184_RS17185,citrate synthase	SEEP9120_RS14980,citrate synthase	I137_RS10735,citrate synthase	CJD41_RS16675,citrate synthase	VTCCBAA614_00853,citrate synthase
679	SEN_RS03515,succinate dehydrogenase cytochrome b556 subunit	SPUCDC_RS10780,succinate dehydrogenase cytochrome b556 subunit	SPUL_RS10855,succinate dehydrogenase cytochrome b556 subunit	SG_RS03610,succinate dehydrogenase cytochrome b556 subunit	SEEG9184_RS17170,succinate dehydrogenase cytochrome b556 subunit	SEEP9120_RS14970,succinate dehydrogenase cytochrome b556 subunit	- , -	CJD41_RS16670,succinate dehydrogenase cytochrome b556 subunit	VTCCBAA614_00852,Succinate dehydrogenase cytochrome b-556subunit
680	SEN_RS03520,succinate dehydrogenase membrane anchor subunit	SPUCDC_RS10775,succinate dehydrogenase membrane anchor subunit	SPUL_RS10850,succinate dehydrogenase membrane anchor subunit	SG_RS03615,succinate dehydrogenase membrane anchor subunit	SEEG9184_RS17165,succinate dehydrogenase membrane anchor subunit	SEEP9120_RS14965,succinate dehydrogenase membrane anchor subunit	I137_RS10720,succinate dehydrogenase membrane anchor subunit	CJD41_RS16665,succinate dehydrogenase membrane anchor subunit	VTCCBAA614_00851,succinate dehydrogenase hydrophobic membrane anchor protein
681	SEN_RS03525,succinate dehydrogenase flavoprotein subunit	SPUCDC_RS10770,succinate dehydrogenase flavoprotein subunit	SPUL_RS10845,succinate dehydrogenase flavoprotein subunit	SG_RS03620,succinate dehydrogenase flavoprotein subunit	SEEG9184_RS17160,succinate dehydrogenase flavoprotein subunit	SEEP9120_RS14960,succinate dehydrogenase flavoprotein subunit	- , -	CJD41_RS16660,succinate dehydrogenase flavoprotein subunit	VTCCBAA614_00850,succinate dehydrogenase flavoprotein subunit
682	SEN_RS03530,succinate dehydrogenase iron-sulfur subunit	SPUCDC_RS10765,succinate dehydrogenase iron-sulfur subunit	SPUL_RS10840,succinate dehydrogenase iron-sulfur subunit	SG_RS03625,succinate dehydrogenase iron-sulfur subunit	SEEG9184_RS17155,succinate dehydrogenase iron-sulfur subunit	SEEP9120_RS14955,succinate dehydrogenase iron-sulfur subunit	I137_RS10710,succinate dehydrogenase iron-sulfur subunit	CJD41_RS16655,succinate dehydrogenase iron-sulfur subunit	VTCCBAA614_00849,succinate dehydrogenase iron-sulfur protein
683	SEN_RS03535,2-oxoglutarate dehydrogenase E1 component	SPUCDC_RS10760,2-oxoglutarate dehydrogenase E1 component	SPUL_RS10835,2-oxoglutarate dehydrogenase E1 component	SG_RS03630,2-oxoglutarate dehydrogenase E1 component	SEEG9184_RS17150,2-oxoglutarate dehydrogenase E1 component	- , -	- , -	CJD41_RS16650,2-oxoglutarate dehydrogenase E1 component	VTCCBAA614_00848,2-oxoglutarate dehydrogenase E1 component
684	SEN_RS03540,2-oxoglutarate dehydrogenase complex dihydrolipoyllysine-residue succinyltransferase	SPUCDC_RS10755,2-oxoglutarate dehydrogenase complex dihydrolipoyllysine-residue succinyltransferase	SPUL_RS10830,2-oxoglutarate dehydrogenase complex dihydrolipoyllysine-residue succinyltransferase	SG_RS03635,2-oxoglutarate dehydrogenase complex dihydrolipoyllysine-residue succinyltransferase	SEEG9184_RS17145,2-oxoglutarate dehydrogenase complex dihydrolipoyllysine-residue succinyltransferase	SEEP9120_RS14945,2-oxoglutarate dehydrogenase complex dihydrolipoyllysine-residue succinyltransferase	I137_RS10700,2-oxoglutarate dehydrogenase complex dihydrolipoyllysine-residue succinyltransferase	CJD41_RS16645,2-oxoglutarate dehydrogenase complex dihydrolipoyllysine-residue succinyltransferase	VTCCBAA614_00847,dihydrolipoamide succinyltransferase component (E2)
685	SEN_RS03545,ADP-forming succinate--CoA ligase subunit beta	SPUCDC_RS10750,ADP-forming succinate--CoA ligase subunit beta	SPUL_RS10825,ADP-forming succinate--CoA ligase subunit beta	SG_RS03640,ADP-forming succinate--CoA ligase subunit beta	SEEG9184_RS17140,ADP-forming succinate--CoA ligase subunit beta	SEEP9120_RS14940,ADP-forming succinate--CoA ligase subunit beta	I137_RS10695,ADP-forming succinate--CoA ligase subunit beta	CJD41_RS16640,ADP-forming succinate--CoA ligase subunit beta	VTCCBAA614_00845,succinyl-CoA synthetase subunit beta
686	SEN_RS03550,succinate--CoA ligase subunit alpha	SPUCDC_RS10745,succinate--CoA ligase subunit alpha	SPUL_RS10820,succinate--CoA ligase subunit alpha	SG_RS03645,succinate--CoA ligase subunit alpha	SEEG9184_RS17135,succinate--CoA ligase subunit alpha	SEEP9120_RS14935,succinate--CoA ligase subunit alpha	I137_RS10690,succinate--CoA ligase subunit alpha	CJD41_RS16635,succinate--CoA ligase subunit alpha	VTCCBAA614_00844,succinyl-CoA synthetase subunit alpha
687	SEN_RS03560,cytochrome ubiquinol oxidase subunit I	SPUCDC_RS10735,cytochrome ubiquinol oxidase subunit I	SPUL_RS10810,cytochrome ubiquinol oxidase subunit I	SG_RS03655,cytochrome ubiquinol oxidase subunit I	SEEG9184_RS17130,cytochrome ubiquinol oxidase subunit I	SEEP9120_RS14925,cytochrome ubiquinol oxidase subunit I	- , -	CJD41_RS16630,cytochrome ubiquinol oxidase subunit I	VTCCBAA614_00842,Cytochrome d ubiquinol oxidase subunit 1
688	SEN_RS03565,cytochrome d ubiquinol oxidase subunit II	SPUCDC_RS10730,cytochrome d ubiquinol oxidase subunit II	SPUL_RS10805,cytochrome d ubiquinol oxidase subunit II	SG_RS03660,cytochrome d ubiquinol oxidase subunit II	SEEG9184_RS17125,cytochrome d ubiquinol oxidase subunit II	SEEP9120_RS14920,cytochrome d ubiquinol oxidase subunit II	I137_RS10675,cytochrome d ubiquinol oxidase subunit II	CJD41_RS16625,cytochrome d ubiquinol oxidase subunit II	VTCCBAA614_00841,cytochrome d ubiquinol oxidase subunit II
689	SEN_RS03570,cytochrome bd-I oxidase subunit CydX	SPUCDC_RS10725,cytochrome bd-I oxidase subunit CydX	SPUL_RS10800,cytochrome bd-I oxidase subunit CydX	SG_RS03665,cytochrome bd-I oxidase subunit CydX	SEEG9184_RS17120,cytochrome bd-I oxidase subunit CydX	SEEP9120_RS14915,cytochrome bd-I oxidase subunit CydX	I137_RS10670,cytochrome bd-I oxidase subunit CydX	CJD41_RS16620,cytochrome bd-I oxidase subunit CydX	VTCCBAA614_00840,putative outer membrane lipoprotein
690	SEN_RS03575,cyd operon protein YbgE	SPUCDC_RS10720,cyd operon protein YbgE	SPUL_RS10795,cyd operon protein YbgE	- , -	- , -	SEEP9120_RS14910,cyd operon protein YbgE	I137_RS10665,cyd operon protein YbgE	CJD41_RS16615,cyd operon protein YbgE	VTCCBAA614_00839,cyd operon protein YbgE
691	SEN_RS03580,tol-pal system-associated acyl-CoA thioesterase	SPUCDC_RS10715,tol-pal system-associated acyl-CoA thioesterase	SPUL_RS10790,tol-pal system-associated acyl-CoA thioesterase	SG_RS03675,tol-pal system-associated acyl-CoA thioesterase	SEEG9184_RS17110,tol-pal system-associated acyl-CoA thioesterase	SEEP9120_RS14905,tol-pal system-associated acyl-CoA thioesterase	I137_RS10660,tol-pal system-associated acyl-CoA thioesterase	CJD41_RS16610,tol-pal system-associated acyl-CoA thioesterase	VTCCBAA614_00838,4-hydroxybenzoyl-CoA thio esterase family activesite
692	SEN_RS03585,Tol-Pal system protein TolQ	SPUCDC_RS10710,Tol-Pal system protein TolQ	SPUL_RS10785,Tol-Pal system protein TolQ	SG_RS03680,Tol-Pal system protein TolQ	SEEG9184_RS17105,Tol-Pal system protein TolQ	SEEP9120_RS14900,Tol-Pal system protein TolQ	I137_RS10655,Tol-Pal system protein TolQ	CJD41_RS16605,Tol-Pal system protein TolQ	VTCCBAA614_00837,TolQ protein
693	SEN_RS03590,colicin uptake protein TolR	SPUCDC_RS10705,colicin uptake protein TolR	SPUL_RS10780,colicin uptake protein TolR	SG_RS03685,colicin uptake protein TolR	SEEG9184_RS17100,colicin uptake protein TolR	SEEP9120_RS14895,colicin uptake protein TolR	I137_RS10650,colicin uptake protein TolR	CJD41_RS16600,colicin uptake protein TolR	VTCCBAA614_00836,tolR protein
694	SEN_RS03595,cell envelope integrity protein TolA	SPUCDC_RS10700,cell envelope integrity protein TolA	SPUL_RS10775,cell envelope integrity protein TolA	SG_RS03690,cell envelope integrity protein TolA	SEEG9184_RS17095,cell envelope integrity protein TolA	SEEP9120_RS14890,cell envelope integrity protein TolA	I137_RS10645,cell envelope integrity protein TolA	CJD41_RS16595,cell envelope integrity protein TolA	- , -
695	SEN_RS03600,Tol-Pal system protein TolB	SPUCDC_RS10695,Tol-Pal system protein TolB	SPUL_RS10770,Tol-Pal system protein TolB	SG_RS03695,Tol-Pal system protein TolB	SEEG9184_RS17090,Tol-Pal system protein TolB	SEEP9120_RS14885,Tol-Pal system protein TolB	I137_RS10640,Tol-Pal system protein TolB	CJD41_RS16590,Tol-Pal system protein TolB	VTCCBAA614_04600,translocation protein TolB
696	SEN_RS03605,peptidoglycan-associated lipoprotein Pal	SPUCDC_RS10690,peptidoglycan-associated lipoprotein Pal	SPUL_RS10765,peptidoglycan-associated lipoprotein Pal	SG_RS03700,peptidoglycan-associated lipoprotein Pal	SEEG9184_RS17085,peptidoglycan-associated lipoprotein Pal	SEEP9120_RS14880,peptidoglycan-associated lipoprotein Pal	I137_RS10635,peptidoglycan-associated lipoprotein Pal	CJD41_RS16585,peptidoglycan-associated lipoprotein Pal	VTCCBAA614_04599,Peptidoglycan-associated lipoprotein
697	SEN_RS03610,cell division protein CpoB	SPUCDC_RS10685,cell division protein CpoB	SPUL_RS10760,cell division protein CpoB	SG_RS03705,cell division protein CpoB	SEEG9184_RS17080,cell division protein CpoB	SEEP9120_RS14875,cell division protein CpoB	I137_RS10630,cell division protein CpoB	CJD41_RS16580,cell division protein CpoB	VTCCBAA614_04598,Putative periplasmic protein contains a proteinprenylyl transferase domain protein
698	SEN_RS03640,quinolinate synthase NadA	SPUCDC_RS10670,quinolinate synthase NadA	SPUL_RS10750,quinolinate synthase NadA	SG_RS03725,quinolinate synthase NadA	SEEG9184_RS17055,quinolinate synthase NadA	SEEP9120_RS14860,quinolinate synthase NadA	I137_RS10615,quinolinate synthase NadA	CJD41_RS16555,quinolinate synthase NadA	VTCCBAA614_04592,quinolinate synthetase
699	SEN_RS03645,nicotinamide riboside transporter PnuC	SPUCDC_RS10665,nicotinamide riboside transporter PnuC	SPUL_RS10745,nicotinamide riboside transporter PnuC	SG_RS03730,nicotinamide riboside transporter PnuC	SEEG9184_RS17050,nicotinamide riboside transporter PnuC	SEEP9120_RS14855,nicotinamide riboside transporter PnuC	- , -	CJD41_RS16550,nicotinamide riboside transporter PnuC	VTCCBAA614_04591,nicotinamide riboside transporter PnuC
700	SEN_RS03650,CDF family zinc transporter ZitB	SPUCDC_RS10660,CDF family zinc transporter ZitB	SPUL_RS10740,CDF family zinc transporter ZitB	SG_RS03735,CDF family zinc transporter ZitB	SEEG9184_RS17045,CDF family zinc transporter ZitB	SEEP9120_RS14850,CDF family zinc transporter ZitB	I137_RS10605,CDF family zinc transporter ZitB	CJD41_RS16545,CDF family zinc transporter ZitB	VTCCBAA614_04590,zinc transporter ZitB
701	SEN_RS03655,hypothetical protein	SPUCDC_RS10655,hypothetical protein	SPUL_RS10735,hypothetical protein	SG_RS03740,hypothetical protein	SEEG9184_RS17040,hypothetical protein	SEEP9120_RS14845,hypothetical protein	I137_RS10600,hypothetical protein	CJD41_RS16540,hypothetical protein	VTCCBAA614_04589,putative secreted protein
702	SEN_RS03660,3-deoxy-7-phosphoheptulonate synthase AroG	SPUCDC_RS10650,3-deoxy-7-phosphoheptulonate synthase AroG	SPUL_RS10730,3-deoxy-7-phosphoheptulonate synthase AroG	SG_RS03745,3-deoxy-7-phosphoheptulonate synthase AroG	SEEG9184_RS17035,3-deoxy-7-phosphoheptulonate synthase AroG	SEEP9120_RS14840,3-deoxy-7-phosphoheptulonate synthase AroG	I137_RS10595,3-deoxy-7-phosphoheptulonate synthase AroG	CJD41_RS16535,3-deoxy-7-phosphoheptulonate synthase AroG	VTCCBAA614_04588,phospho-2-dehydro-3-deoxyheptonate aldolase
703	SEN_RS03665,fumarate hydratase subunit beta	SPUCDC_RS10645,fumarate hydratase subunit beta	SPUL_RS10725,fumarate hydratase subunit beta	SG_RS03750,fumarate hydratase subunit beta	SEEG9184_RS17030,fumarate hydratase subunit beta	SEEP9120_RS14835,fumarate hydratase subunit beta	I137_RS10590,fumarate hydratase subunit beta	CJD41_RS16530,fumarate hydratase subunit beta	VTCCBAA614_04587,hydro-lyase, tartrate/fumarate family, beta subunit
704	SEN_RS03670,fumarate hydratase	SPUCDC_RS10640,fumarate hydratase	SPUL_RS10720,fumarate hydratase	SG_RS03755,fumarate hydratase	SEEG9184_RS17025,fumarate hydratase	SEEP9120_RS14830,fumarate hydratase	I137_RS10585,fumarate hydratase	CJD41_RS16525,fumarate hydratase	VTCCBAA614_04586,fumarate hydratase
705	SEN_RS03675,LysR family transcriptional regulator	SPUCDC_RS10635,LysR family transcriptional regulator	SPUL_RS10715,LysR family transcriptional regulator	SG_RS03760,LysR family transcriptional regulator	SEEG9184_RS17020,LysR family transcriptional regulator	SEEP9120_RS14825,LysR family transcriptional regulator	I137_RS10580,LysR family transcriptional regulator	CJD41_RS16520,LysR family transcriptional regulator	VTCCBAA614_04584,LysR family transcriptional regulator
706	SEN_RS03680,LysR family transcriptional regulator	- , -	- , -	SG_RS03765,LysR family transcriptional regulator	SEEG9184_RS17015,LysR family transcriptional regulator	SEEP9120_RS14820,LysR family transcriptional regulator	I137_RS10575,LysR family transcriptional regulator	CJD41_RS16515,LysR family transcriptional regulator	VTCCBAA614_04583,LysR family transcriptional regulator
707	SEN_RS03690,oxaloacetate decarboxylase subunit gamma	SPUCDC_RS10620,oxaloacetate decarboxylase subunit gamma	- , -	- , -	- , -	SEEP9120_RS14810,oxaloacetate decarboxylase subunit gamma	I137_RS10565,oxaloacetate decarboxylase subunit gamma	- , -	- , -
708	SEN_RS03705,hypothetical protein	SPUCDC_RS10605,hypothetical protein	SPUL_RS10685,hypothetical protein	SG_RS03790,hypothetical protein	SEEG9184_RS16990,hypothetical protein	SEEP9120_RS14795,hypothetical protein	I137_RS10550,hypothetical protein	CJD41_RS16490,hypothetical protein	VTCCBAA614_01181,membrane protein
709	SEN_RS03710,iron ABC transporter permease	SPUCDC_RS10600,iron ABC transporter permease	SPUL_RS10680,iron ABC transporter permease	SG_RS03795,iron ABC transporter permease	SEEG9184_RS16985,iron ABC transporter permease	SEEP9120_RS14790,iron ABC transporter permease	I137_RS10545,iron ABC transporter permease	CJD41_RS16485,iron ABC transporter permease	VTCCBAA614_01180,iron ABC transporter permease
710	SEN_RS03715,ABC transporter ATP-binding protein	SPUCDC_RS10595,ABC transporter ATP-binding protein	SPUL_RS10675,ABC transporter ATP-binding protein	SG_RS03800,ABC transporter ATP-binding protein	SEEG9184_RS16980,ABC transporter ATP-binding protein	SEEP9120_RS14785,ABC transporter ATP-binding protein	I137_RS10540,ABC transporter ATP-binding protein	CJD41_RS16480,ABC transporter ATP-binding protein	VTCCBAA614_01179,ABC transporter ATP-binding protein
711	SEN_RS03720,2,3-diphosphoglycerate-dependent phosphoglycerate mutase	SPUCDC_RS10590,2,3-diphosphoglycerate-dependent phosphoglycerate mutase	SPUL_RS10670,2,3-diphosphoglycerate-dependent phosphoglycerate mutase	SG_RS03805,2,3-diphosphoglycerate-dependent phosphoglycerate mutase	SEEG9184_RS16975,2,3-diphosphoglycerate-dependent phosphoglycerate mutase	SEEP9120_RS14780,2,3-diphosphoglycerate-dependent phosphoglycerate mutase	I137_RS10535,2,3-diphosphoglycerate-dependent phosphoglycerate mutase	CJD41_RS16475,2,3-diphosphoglycerate-dependent phosphoglycerate mutase	VTCCBAA614_01178,phosphoglyceromutase
712	SEN_RS03725,galactose-1-epimerase	SPUCDC_RS10585,galactose-1-epimerase	SPUL_RS10665,galactose-1-epimerase	SG_RS03810,galactose-1-epimerase	SEEG9184_RS16965,galactose-1-epimerase	SEEP9120_RS14775,galactose-1-epimerase	I137_RS10530,galactose-1-epimerase	CJD41_RS16465,galactose-1-epimerase	VTCCBAA614_01177,aldose 1-epimerase
713	SEN_RS03730,galactokinase	SPUCDC_RS10580,galactokinase	SPUL_RS10660,galactokinase	SG_RS03815,galactokinase	SEEG9184_RS16960,galactokinase	SEEP9120_RS14770,galactokinase	I137_RS10525,galactokinase	CJD41_RS16460,galactokinase	VTCCBAA614_01176,galactokinase
714	SEN_RS03735,galactose-1-phosphate uridylyltransferase	SPUCDC_RS10575,galactose-1-phosphate uridylyltransferase	SPUL_RS10655,galactose-1-phosphate uridylyltransferase	SG_RS03820,galactose-1-phosphate uridylyltransferase	SEEG9184_RS16955,galactose-1-phosphate uridylyltransferase	SEEP9120_RS14765,galactose-1-phosphate uridylyltransferase	I137_RS10520,galactose-1-phosphate uridylyltransferase	CJD41_RS16455,galactose-1-phosphate uridylyltransferase	VTCCBAA614_01175,galactose-1-phosphate uridylyltransferase
715	SEN_RS03740,UDP-glucose 4-epimerase GalE	SPUCDC_RS10570,UDP-glucose 4-epimerase GalE	SPUL_RS10650,UDP-glucose 4-epimerase GalE	SG_RS03825,UDP-glucose 4-epimerase GalE	SEEG9184_RS16950,UDP-glucose 4-epimerase GalE	SEEP9120_RS14760,UDP-glucose 4-epimerase GalE	I137_RS10515,UDP-glucose 4-epimerase GalE	CJD41_RS16450,UDP-glucose 4-epimerase GalE	VTCCBAA614_01174,UDP-glucose 4-epimerase
716	SEN_RS03745,DUF2167 domain-containing protein	SPUCDC_RS10565,DUF2167 domain-containing protein	SPUL_RS10645,DUF2167 domain-containing protein	SG_RS03830,DUF2167 domain-containing protein	SEEG9184_RS16945,DUF2167 domain-containing protein	SEEP9120_RS14755,DUF2167 domain-containing protein	I137_RS10510,DUF2167 domain-containing protein	CJD41_RS16445,DUF2167 domain-containing protein	VTCCBAA614_01173,membrane protein
717	SEN_RS03750,molybdate ABC transporter ATP-binding protein ModF	SPUCDC_RS10560,molybdate ABC transporter ATP-binding protein ModF	SPUL_RS10640,molybdate ABC transporter ATP-binding protein ModF	SG_RS03835,molybdate ABC transporter ATP-binding protein ModF	SEEG9184_RS16940,molybdate ABC transporter ATP-binding protein ModF	SEEP9120_RS14750,molybdate ABC transporter ATP-binding protein ModF	I137_RS10505,molybdate ABC transporter ATP-binding protein ModF	CJD41_RS16440,molybdate ABC transporter ATP-binding protein ModF	VTCCBAA614_01172,Putative molybdenum transport ATP-binding protein modF
718	SEN_RS03755,molybdenum-dependent transcriptional regulator	SPUCDC_RS10555,molybdenum-dependent transcriptional regulator	SPUL_RS10635,molybdenum-dependent transcriptional regulator	SG_RS03840,molybdenum-dependent transcriptional regulator	SEEG9184_RS16935,molybdenum-dependent transcriptional regulator	SEEP9120_RS14745,molybdenum-dependent transcriptional regulator	I137_RS10500,molybdenum-dependent transcriptional regulator	CJD41_RS16435,molybdenum-dependent transcriptional regulator	VTCCBAA614_01171,molybdenum transport protein ModE
719	SEN_RS03760,multidrug efflux pump-associated protein, AcrZ family	SPUCDC_RS10550,multidrug efflux pump-associated protein, AcrZ family	SPUL_RS10630,multidrug efflux pump-associated protein, AcrZ family	SG_RS03845,multidrug efflux pump-associated protein, AcrZ family	SEEG9184_RS16930,multidrug efflux pump-associated protein, AcrZ family	SEEP9120_RS14740,multidrug efflux pump-associated protein, AcrZ family	I137_RS10495,multidrug efflux pump-associated protein, AcrZ family	CJD41_RS16430,multidrug efflux pump-associated protein, AcrZ family	VTCCBAA614_01170,membrane protein
720	SEN_RS03765,molybdate ABC transporter substrate-binding protein	SPUCDC_RS10545,molybdate ABC transporter substrate-binding protein	SPUL_RS10625,molybdate ABC transporter substrate-binding protein	SG_RS03850,molybdate ABC transporter substrate-binding protein	SEEG9184_RS16925,molybdate ABC transporter substrate-binding protein	SEEP9120_RS14735,molybdate ABC transporter substrate-binding protein	I137_RS10490,molybdate ABC transporter substrate-binding protein	CJD41_RS16425,molybdate ABC transporter substrate-binding protein	VTCCBAA614_01169,molybdate-binding periplasmic protein
721	SEN_RS03770,molybdate ABC transporter permease subunit	SPUCDC_RS10540,molybdate ABC transporter permease subunit	SPUL_RS10620,molybdate ABC transporter permease subunit	SG_RS03855,molybdate ABC transporter permease subunit	SEEG9184_RS16920,molybdate ABC transporter permease subunit	SEEP9120_RS14730,molybdate ABC transporter permease subunit	I137_RS10485,molybdate ABC transporter permease subunit	CJD41_RS16420,molybdate ABC transporter permease subunit	VTCCBAA614_01168,molybdenum transporter permease ModB
722	SEN_RS03775,molybdenum ABC transporter ATP-binding protein ModC	SPUCDC_RS10535,molybdenum ABC transporter ATP-binding protein ModC	SPUL_RS10615,molybdenum ABC transporter ATP-binding protein ModC	SG_RS03860,molybdenum ABC transporter ATP-binding protein ModC	SEEG9184_RS16915,molybdenum ABC transporter ATP-binding protein ModC	SEEP9120_RS14725,molybdenum ABC transporter ATP-binding protein ModC	I137_RS10480,molybdenum ABC transporter ATP-binding protein ModC	CJD41_RS16415,molybdenum ABC transporter ATP-binding protein ModC	VTCCBAA614_01167,molybdenum transport ATP-binding protein ModC
723	SEN_RS03780,pyridoxal phosphatase	SPUCDC_RS10530,pyridoxal phosphatase	SPUL_RS10610,pyridoxal phosphatase	SG_RS03865,pyridoxal phosphatase	SEEG9184_RS16910,pyridoxal phosphatase	SEEP9120_RS14720,pyridoxal phosphatase	I137_RS10475,pyridoxal phosphatase	CJD41_RS16410,pyridoxal phosphatase	VTCCBAA614_01166,Putative phosphatase
724	SEN_RS03785,6-phosphogluconolactonase	SPUCDC_RS10525,6-phosphogluconolactonase	SPUL_RS10605,6-phosphogluconolactonase	SG_RS03870,6-phosphogluconolactonase	SEEG9184_RS16905,6-phosphogluconolactonase	SEEP9120_RS14715,6-phosphogluconolactonase	I137_RS10470,6-phosphogluconolactonase	CJD41_RS16405,6-phosphogluconolactonase	VTCCBAA614_01165,6-phosphogluconolactonase
725	SEN_RS03790,putative acyl-CoA thioester hydrolase	SPUCDC_RS10520,putative acyl-CoA thioester hydrolase	SPUL_RS10600,putative acyl-CoA thioester hydrolase	SG_RS03875,putative acyl-CoA thioester hydrolase	SEEG9184_RS16900,putative acyl-CoA thioester hydrolase	SEEP9120_RS14710,putative acyl-CoA thioester hydrolase	I137_RS10465,putative acyl-CoA thioester hydrolase	CJD41_RS16400,putative acyl-CoA thioester hydrolase	VTCCBAA614_01164,pectinesterase
726	SEN_RS03795,imidazolonepropionase	SPUCDC_RS10515,imidazolonepropionase	SPUL_RS10595,imidazolonepropionase	SG_RS03880,imidazolonepropionase	SEEG9184_RS16895,imidazolonepropionase	SEEP9120_RS14705,imidazolonepropionase	I137_RS10460,imidazolonepropionase	CJD41_RS16395,imidazolonepropionase	VTCCBAA614_01163,imidazolonepropionase
727	SEN_RS03800,formimidoylglutamase	SPUCDC_RS10510,formimidoylglutamase	SPUL_RS10590,formimidoylglutamase	SG_RS03885,formimidoylglutamase	SEEG9184_RS16890,formimidoylglutamase	SEEP9120_RS14700,formimidoylglutamase	- , -	CJD41_RS16390,formimidoylglutamase	VTCCBAA614_01162,formimidoylglutamase
728	SEN_RS03805,histidine utilization repressor	SPUCDC_RS10505,histidine utilization repressor	SPUL_RS10585,histidine utilization repressor	SG_RS03890,histidine utilization repressor	SEEG9184_RS16885,histidine utilization repressor	SEEP9120_RS14695,histidine utilization repressor	I137_RS10450,histidine utilization repressor	CJD41_RS16385,histidine utilization repressor	VTCCBAA614_01161,histidine utilization repressor
729	SEN_RS03810,urocanate hydratase	SPUCDC_RS10500,urocanate hydratase	SPUL_RS10580,urocanate hydratase	SG_RS03895,urocanate hydratase	SEEG9184_RS16880,urocanate hydratase	SEEP9120_RS14690,urocanate hydratase	- , -	CJD41_RS16380,urocanate hydratase	VTCCBAA614_01160,urocanate hydratase
730	SEN_RS03815,histidine ammonia-lyase	SPUCDC_RS10495,histidine ammonia-lyase	SPUL_RS10575,histidine ammonia-lyase	SG_RS03900,histidine ammonia-lyase	SEEG9184_RS16875,histidine ammonia-lyase	SEEP9120_RS14685,histidine ammonia-lyase	I137_RS10440,histidine ammonia-lyase	CJD41_RS16375,histidine ammonia-lyase	VTCCBAA614_01159,histidine ammonia-lyase
731	SEN_RS03820,kinase inhibitor	SPUCDC_RS10490,kinase inhibitor	SPUL_RS10570,kinase inhibitor	SG_RS03905,kinase inhibitor	SEEG9184_RS16870,kinase inhibitor	SEEP9120_RS14680,kinase inhibitor	I137_RS10435,kinase inhibitor	CJD41_RS16370,kinase inhibitor	VTCCBAA614_01158,hypothetical protein
732	SEN_RS03825,adenosylmethionine--8-amino-7-oxononanoate transaminase	SPUCDC_RS10485,adenosylmethionine--8-amino-7-oxononanoate transaminase	SPUL_RS10565,adenosylmethionine--8-amino-7-oxononanoate transaminase	SG_RS03910,adenosylmethionine--8-amino-7-oxononanoate transaminase	SEEG9184_RS16865,adenosylmethionine--8-amino-7-oxononanoate transaminase	SEEP9120_RS14675,adenosylmethionine--8-amino-7-oxononanoate transaminase	I137_RS10430,adenosylmethionine--8-amino-7-oxononanoate transaminase	CJD41_RS16365,adenosylmethionine--8-amino-7-oxononanoate transaminase	VTCCBAA614_01157,adenosylmethionine--8-amino-7-oxononanoate aminotransferase
733	SEN_RS03830,biotin synthase BioB	SPUCDC_RS10480,biotin synthase BioB	SPUL_RS10560,biotin synthase BioB	SG_RS03915,biotin synthase BioB	SEEG9184_RS16860,biotin synthase BioB	SEEP9120_RS14670,biotin synthase BioB	I137_RS10425,biotin synthase BioB	CJD41_RS16360,biotin synthase BioB	VTCCBAA614_01156,biotin synthetase
734	SEN_RS03835,8-amino-7-oxononanoate synthase	SPUCDC_RS10475,8-amino-7-oxononanoate synthase	SPUL_RS10555,8-amino-7-oxononanoate synthase	SG_RS03920,8-amino-7-oxononanoate synthase	SEEG9184_RS16855,8-amino-7-oxononanoate synthase	SEEP9120_RS14665,8-amino-7-oxononanoate synthase	I137_RS10420,8-amino-7-oxononanoate synthase	CJD41_RS16355,8-amino-7-oxononanoate synthase	VTCCBAA614_01155,8-amino-7-oxononanoate synthase
735	SEN_RS03840,malonyl-ACP O-methyltransferase BioC	SPUCDC_RS10470,malonyl-ACP O-methyltransferase BioC	SPUL_RS10550,malonyl-ACP O-methyltransferase BioC	SG_RS03925,malonyl-ACP O-methyltransferase BioC	SEEG9184_RS16850,malonyl-ACP O-methyltransferase BioC	SEEP9120_RS14660,malonyl-ACP O-methyltransferase BioC	- , -	CJD41_RS16350,malonyl-ACP O-methyltransferase BioC	VTCCBAA614_01154,biotin biosynthesis protein BioC
736	SEN_RS03845,ATP-dependent dethiobiotin synthetase BioD	SPUCDC_RS10465,ATP-dependent dethiobiotin synthetase BioD	SPUL_RS10545,ATP-dependent dethiobiotin synthetase BioD	SG_RS03930,ATP-dependent dethiobiotin synthetase BioD	SEEG9184_RS16845,ATP-dependent dethiobiotin synthetase BioD	SEEP9120_RS14655,ATP-dependent dethiobiotin synthetase BioD	I137_RS10410,ATP-dependent dethiobiotin synthetase BioD	CJD41_RS16345,ATP-dependent dethiobiotin synthetase BioD	VTCCBAA614_01153,dithiobiotin synthetase
737	SEN_RS22975,hypothetical protein	SPUCDC_RS23015,hypothetical protein	SPUL_RS23240,hypothetical protein	SG_RS22745,hypothetical protein	SEEG9184_RS16840,hypothetical protein	SEEP9120_RS24070,hypothetical protein	I137_RS23390,hypothetical protein	CJD41_RS16340,hypothetical protein	- , -
738	SEN_RS03850,excinuclease ABC subunit B	SPUCDC_RS10460,excinuclease ABC subunit B	SPUL_RS10540,excinuclease ABC subunit B	SG_RS03935,excinuclease ABC subunit B	SEEG9184_RS16835,excinuclease ABC subunit B	SEEP9120_RS14650,excinuclease ABC subunit B	I137_RS10405,excinuclease ABC subunit B	CJD41_RS16335,excinuclease ABC subunit B	VTCCBAA614_01152,excision nuclease ABC subunit B
739	SEN_RS03855,hypothetical protein	SPUCDC_RS10455,hypothetical protein	SPUL_RS10535,hypothetical protein	SG_RS03940,hypothetical protein	SEEG9184_RS23500,hypothetical protein	SEEP9120_RS14645,hypothetical protein	I137_RS10400,hypothetical protein	CJD41_RS16330,hypothetical protein	- , -
740	SEN_RS03865,uridine diphosphate-N-acetylglucosamine-binding protein YvcK	SPUCDC_RS10445,uridine diphosphate-N-acetylglucosamine-binding protein YvcK	SPUL_RS10525,uridine diphosphate-N-acetylglucosamine-binding protein YvcK	SG_RS03950,uridine diphosphate-N-acetylglucosamine-binding protein YvcK	SEEG9184_RS16825,uridine diphosphate-N-acetylglucosamine-binding protein YvcK	SEEP9120_RS14635,uridine diphosphate-N-acetylglucosamine-binding protein YvcK	I137_RS10390,uridine diphosphate-N-acetylglucosamine-binding protein YvcK	CJD41_RS16320,uridine diphosphate-N-acetylglucosamine-binding protein YvcK	VTCCBAA614_01148,protein YbhK
741	SEN_RS03870,GTP 3,8-cyclase MoaA	SPUCDC_RS10440,GTP 3,8-cyclase MoaA	SPUL_RS10520,GTP 3,8-cyclase MoaA	SG_RS03955,GTP 3,8-cyclase MoaA	SEEG9184_RS16820,GTP 3,8-cyclase MoaA	SEEP9120_RS14630,GTP 3,8-cyclase MoaA	I137_RS10385,GTP 3,8-cyclase MoaA	CJD41_RS16315,GTP 3,8-cyclase MoaA	VTCCBAA614_01146,molybdenum cofactor biosynthesis protein A
742	SEN_RS03875,molybdenum cofactor biosynthesis protein B	SPUCDC_RS10435,molybdenum cofactor biosynthesis protein B	SPUL_RS10515,molybdenum cofactor biosynthesis protein B	SG_RS03960,molybdenum cofactor biosynthesis protein B	SEEG9184_RS16815,molybdenum cofactor biosynthesis protein B	SEEP9120_RS14625,molybdenum cofactor biosynthesis protein B	I137_RS10380,molybdenum cofactor biosynthesis protein B	CJD41_RS16310,molybdenum cofactor biosynthesis protein B	VTCCBAA614_01145,molybdenum cofactor biosynthesis protein B
743	SEN_RS03880,cyclic pyranopterin monophosphate synthase MoaC	SPUCDC_RS10430,cyclic pyranopterin monophosphate synthase MoaC	SPUL_RS10510,cyclic pyranopterin monophosphate synthase MoaC	SG_RS03965,cyclic pyranopterin monophosphate synthase MoaC	SEEG9184_RS16810,cyclic pyranopterin monophosphate synthase MoaC	SEEP9120_RS14620,cyclic pyranopterin monophosphate synthase MoaC	I137_RS10375,cyclic pyranopterin monophosphate synthase MoaC	CJD41_RS16305,cyclic pyranopterin monophosphate synthase MoaC	VTCCBAA614_01144,molybdenum cofactor biosynthesis protein C
744	SEN_RS03885,molybdopterin synthase sulfur carrier subunit	SPUCDC_RS10425,molybdopterin synthase sulfur carrier subunit	SPUL_RS10505,molybdopterin synthase sulfur carrier subunit	SG_RS03970,molybdopterin synthase sulfur carrier subunit	SEEG9184_RS16805,molybdopterin synthase sulfur carrier subunit	SEEP9120_RS14615,molybdopterin synthase sulfur carrier subunit	I137_RS10370,molybdopterin synthase sulfur carrier subunit	CJD41_RS16300,molybdopterin synthase sulfur carrier subunit	VTCCBAA614_01143,molybdopterin converting factor subunit 1
745	SEN_RS03890,molybdopterin synthase catalytic subunit MoaE	SPUCDC_RS10420,molybdopterin synthase catalytic subunit MoaE	SPUL_RS10500,molybdopterin synthase catalytic subunit MoaE	SG_RS03975,molybdopterin synthase catalytic subunit MoaE	SEEG9184_RS16800,molybdopterin synthase catalytic subunit MoaE	SEEP9120_RS14610,molybdopterin synthase catalytic subunit MoaE	I137_RS10365,molybdopterin synthase catalytic subunit MoaE	CJD41_RS16295,molybdopterin synthase catalytic subunit MoaE	VTCCBAA614_01142,molybdopterin converting factor, subunit 2
746	SEN_RS03895,Bax inhibitor-1/YccA family protein	SPUCDC_RS10415,Bax inhibitor-1/YccA family protein	SPUL_RS10495,Bax inhibitor-1/YccA family protein	SG_RS03980,Bax inhibitor-1/YccA family protein	SEEG9184_RS16795,Bax inhibitor-1/YccA family protein	SEEP9120_RS14605,Bax inhibitor-1/YccA family protein	I137_RS10360,Bax inhibitor-1/YccA family protein	CJD41_RS16290,Bax inhibitor-1/YccA family protein	VTCCBAA614_01141,membrane protein
747	SEN_RS03900,membrane protein	SPUCDC_RS10410,hypothetical protein	SPUL_RS10490,hypothetical protein	SG_RS03985,membrane protein	SEEG9184_RS16785,membrane protein	SEEP9120_RS14600,hypothetical protein	I137_RS10355,hypothetical protein	CJD41_RS16280,hypothetical protein	VTCCBAA614_01140,membrane protein
748	SEN_RS03905,hypothetical protein	SPUCDC_RS10405,hypothetical protein	SPUL_RS10485,hypothetical protein	SG_RS03990,hypothetical protein	SEEG9184_RS16780,hypothetical protein	SEEP9120_RS14595,hypothetical protein	I137_RS10350,hypothetical protein	CJD41_RS16275,hypothetical protein	VTCCBAA614_01139,membrane protein
749	SEN_RS03910,hypothetical protein	SPUCDC_RS10400,hypothetical protein	SPUL_RS10480,hypothetical protein	SG_RS03995,hypothetical protein	SEEG9184_RS16775,hypothetical protein	SEEP9120_RS14590,hypothetical protein	I137_RS10345,hypothetical protein	CJD41_RS16270,hypothetical protein	VTCCBAA614_01138,membrane protein
750	SEN_RS03915,UPF0104 family protein	SPUCDC_RS10395,UPF0104 family protein	SPUL_RS10475,UPF0104 family protein	SG_RS04000,UPF0104 family protein	SEEG9184_RS16770,UPF0104 family protein	SEEP9120_RS14585,UPF0104 family protein	I137_RS10340,UPF0104 family protein	CJD41_RS16265,UPF0104 family protein	VTCCBAA614_01137,Inner membrane protein YbhQ
751	SEN_RS03920,cardiolipin synthase ClsB	SPUCDC_RS10390,cardiolipin synthase ClsB	SPUL_RS10470,cardiolipin synthase ClsB	SG_RS04005,cardiolipin synthase ClsB	SEEG9184_RS16765,cardiolipin synthase ClsB	SEEP9120_RS14580,cardiolipin synthase ClsB	I137_RS10335,cardiolipin synthase ClsB	CJD41_RS16260,cardiolipin synthase ClsB	VTCCBAA614_01136,phospholipase
752	SEN_RS03925,endonuclease/exonuclease/phosphatase family protein	SPUCDC_RS10385,endonuclease/exonuclease/phosphatase family protein	SPUL_RS10465,endonuclease/exonuclease/phosphatase family protein	SG_RS04010,endonuclease/exonuclease/phosphatase family protein	SEEG9184_RS16760,endonuclease/exonuclease/phosphatase family protein	SEEP9120_RS14575,endonuclease/exonuclease/phosphatase family protein	- , -	CJD41_RS16255,endonuclease/exonuclease/phosphatase family protein	VTCCBAA614_01135,Endonuclease/Exonuclease/ phosphatase family protein
753	SEN_RS03930,membrane protein	SPUCDC_RS10380,membrane protein	SPUL_RS10460,membrane protein	SG_RS04015,membrane protein	SEEG9184_RS16755,membrane protein	SEEP9120_RS14570,membrane protein	I137_RS10325,membrane protein	CJD41_RS16250,membrane protein	VTCCBAA614_01134,putative inner membrane protein
754	SEN_RS03935,ABC transporter permease	SPUCDC_RS10375,ABC transporter permease	SPUL_RS10455,ABC transporter permease	SG_RS04020,ABC transporter permease	SEEG9184_RS16750,ABC transporter permease	SEEP9120_RS14565,ABC transporter permease	I137_RS10320,ABC transporter permease	CJD41_RS16245,ABC transporter permease	VTCCBAA614_01133,ABC transport system permease component YbhR
755	SEN_RS03940,ABC transporter permease	SPUCDC_RS10370,ABC transporter permease	- , -	SG_RS04025,ABC transporter permease	SEEG9184_RS16745,ABC transporter permease	SEEP9120_RS14560,ABC transporter permease	I137_RS10315,ABC transporter permease	CJD41_RS16240,ABC transporter permease	VTCCBAA614_01132,ABC transport system permease component YbhS
756	SEN_RS03945,ABC transporter ATP-binding protein	SPUCDC_RS10365,ABC transporter ATP-binding protein	SPUL_RS10445,ABC transporter ATP-binding protein	SG_RS04030,ABC transporter ATP-binding protein	SEEG9184_RS16740,ABC transporter ATP-binding protein	SEEP9120_RS14555,ABC transporter ATP-binding protein	I137_RS10310,ABC transporter ATP-binding protein	CJD41_RS16235,ABC transporter ATP-binding protein	VTCCBAA614_01131,putative ABC transporter ATP-binding protein
757	SEN_RS03950,secretion protein HlyD	SPUCDC_RS10360,secretion protein HlyD	SPUL_RS10440,secretion protein HlyD	SG_RS04035,secretion protein HlyD	SEEG9184_RS16735,secretion protein HlyD	SEEP9120_RS14550,secretion protein HlyD	I137_RS10305,secretion protein HlyD	- , -	VTCCBAA614_01130,HlyD family secretion protein
758	SEN_RS03955,transcriptional regulator	SPUCDC_RS10355,transcriptional regulator	SPUL_RS10435,transcriptional regulator	SG_RS04040,transcriptional regulator	SEEG9184_RS16730,transcriptional regulator	SEEP9120_RS14545,transcriptional regulator	I137_RS10300,transcriptional regulator	CJD41_RS16225,transcriptional regulator	VTCCBAA614_01129,HTH-type transcriptional regulator ybiH
759	SEN_RS03960,ATP-dependent RNA helicase RhlE	SPUCDC_RS10350,ATP-dependent RNA helicase RhlE	SPUL_RS10430,ATP-dependent RNA helicase RhlE	SG_RS04045,ATP-dependent RNA helicase RhlE	SEEG9184_RS16725,ATP-dependent RNA helicase RhlE	SEEP9120_RS14540,ATP-dependent RNA helicase RhlE	I137_RS10295,ATP-dependent RNA helicase RhlE	CJD41_RS16220,ATP-dependent RNA helicase RhlE	VTCCBAA614_01128,ATP-dependent RNA helicase rhlE
760	SEN_RS03965,ATP-dependent DNA helicase DinG	- , -	- , -	- , -	- , -	- , -	- , -	CJD41_RS16215,ATP-dependent DNA helicase DinG	VTCCBAA614_01126,ATP-dependent helicase
761	SEN_RS03970,DNA-binding protein YbiB	SPUCDC_RS10340,DNA-binding protein YbiB	SPUL_RS10420,DNA-binding protein YbiB	SG_RS04055,DNA-binding protein YbiB	SEEG9184_RS16715,DNA-binding protein YbiB	SEEP9120_RS14530,DNA-binding protein YbiB	I137_RS10285,DNA-binding protein YbiB	CJD41_RS16210,DNA-binding protein YbiB	VTCCBAA614_01125,glycosyl transferase
762	SEN_RS03975,DUF1471 domain-containing protein	SPUCDC_RS10335,DUF1471 domain-containing protein	SPUL_RS10415,DUF1471 domain-containing protein	SG_RS04060,DUF1471 domain-containing protein	SEEG9184_RS16710,DUF1471 domain-containing protein	SEEP9120_RS14525,DUF1471 domain-containing protein	I137_RS10280,DUF1471 domain-containing protein	CJD41_RS16205,DUF1471 domain-containing protein	VTCCBAA614_01124,putative exported protein
763	SEN_RS03985,DksA/TraR family C4-type zinc finger protein	SPUCDC_RS10325,DksA/TraR family C4-type zinc finger protein	SPUL_RS10405,DksA/TraR family C4-type zinc finger protein	SG_RS04070,DksA/TraR family C4-type zinc finger protein	SEEG9184_RS16705,DksA/TraR family C4-type zinc finger protein	SEEP9120_RS14515,DksA/TraR family C4-type zinc finger protein	I137_RS10270,DksA/TraR family C4-type zinc finger protein	CJD41_RS16200,DksA/TraR family C4-type zinc finger protein	VTCCBAA614_01123,protein YbiI
764	SEN_RS03990,23S rRNA (adenine(1618)-N(6))-methyltransferase RlmF	SPUCDC_RS10320,23S rRNA (adenine(1618)-N(6))-methyltransferase RlmF	SPUL_RS10400,23S rRNA (adenine(1618)-N(6))-methyltransferase RlmF	SG_RS04075,23S rRNA (adenine(1618)-N(6))-methyltransferase RlmF	SEEG9184_RS16700,23S rRNA (adenine(1618)-N(6))-methyltransferase RlmF	SEEP9120_RS14510,23S rRNA (adenine(1618)-N(6))-methyltransferase RlmF	I137_RS10265,23S rRNA (adenine(1618)-N(6))-methyltransferase RlmF	CJD41_RS16195,23S rRNA (adenine(1618)-N(6))-methyltransferase RlmF	VTCCBAA614_01122,putative SAM-dependent methyltransferase
765	SEN_RS03995,mechanosensitive channel protein	SPUCDC_RS10315,mechanosensitive channel protein	SPUL_RS10395,mechanosensitive channel protein	SG_RS04080,mechanosensitive channel protein	SEEG9184_RS16695,mechanosensitive channel protein	SEEP9120_RS14505,mechanosensitive channel protein	I137_RS10260,mechanosensitive channel protein	CJD41_RS16190,mechanosensitive channel protein	VTCCBAA614_01121,Potassium efflux system KefA protein
766	SEN_RS04000,glutamine ABC transporter ATP-binding protein GlnQ	SPUCDC_RS10310,glutamine ABC transporter ATP-binding protein GlnQ	SPUL_RS10390,glutamine ABC transporter ATP-binding protein GlnQ	SG_RS04085,glutamine ABC transporter ATP-binding protein GlnQ	SEEG9184_RS16690,glutamine ABC transporter ATP-binding protein GlnQ	SEEP9120_RS14500,glutamine ABC transporter ATP-binding protein GlnQ	I137_RS10255,glutamine ABC transporter ATP-binding protein GlnQ	CJD41_RS16185,glutamine ABC transporter ATP-binding protein GlnQ	VTCCBAA614_01120,glutamine transport ATP-binding protein GlnQ
767	SEN_RS04005,glutamine ABC transporter permease GlnP	SPUCDC_RS10305,glutamine ABC transporter permease GlnP	SPUL_RS10385,glutamine ABC transporter permease GlnP	SG_RS04090,glutamine ABC transporter permease GlnP	SEEG9184_RS16685,glutamine ABC transporter permease GlnP	SEEP9120_RS14495,glutamine ABC transporter permease GlnP	I137_RS10250,glutamine ABC transporter permease GlnP	CJD41_RS16180,glutamine ABC transporter permease GlnP	VTCCBAA614_01119,glutamine transporter permease GlnP
768	SEN_RS04010,glutamine ABC transporter substrate-binding protein GlnH	SPUCDC_RS10300,glutamine ABC transporter substrate-binding protein GlnH	SPUL_RS10380,glutamine ABC transporter substrate-binding protein GlnH	- , -	- , -	SEEP9120_RS14490,glutamine ABC transporter substrate-binding protein GlnH	I137_RS10245,glutamine ABC transporter substrate-binding protein GlnH	CJD41_RS16175,glutamine ABC transporter substrate-binding protein GlnH	VTCCBAA614_01118,glutamine-binding periplasmic protein
769	SEN_RS04015,DNA starvation/stationary phase protection protein Dps	SPUCDC_RS10295,DNA starvation/stationary phase protection protein Dps	SPUL_RS10375,DNA starvation/stationary phase protection protein Dps	SG_RS04100,DNA starvation/stationary phase protection protein Dps	SEEG9184_RS16675,DNA starvation/stationary phase protection protein Dps	SEEP9120_RS14485,DNA starvation/stationary phase protection protein Dps	I137_RS10240,DNA starvation/stationary phase protection protein Dps	CJD41_RS16170,DNA starvation/stationary phase protection protein Dps	VTCCBAA614_01117,DNA protection during starvation protein
770	SEN_RS04020,threonine/homoserine exporter RhtA	SPUCDC_RS10290,threonine/homoserine exporter RhtA	SPUL_RS10370,threonine/homoserine exporter RhtA	SG_RS04105,threonine/homoserine exporter RhtA	SEEG9184_RS16670,threonine/homoserine exporter RhtA	SEEP9120_RS14480,threonine/homoserine exporter RhtA	I137_RS10235,threonine/homoserine exporter RhtA	CJD41_RS16165,threonine/homoserine exporter RhtA	VTCCBAA614_01116,Putative DMT superfamily metabolite efflux protein precursor
771	SEN_RS04025,outer membrane protein OmpX	SPUCDC_RS10285,outer membrane protein OmpX	SPUL_RS10365,outer membrane protein OmpX	SG_RS04110,outer membrane protein OmpX	SEEG9184_RS16665,outer membrane protein OmpX	SEEP9120_RS14475,outer membrane protein OmpX	I137_RS10230,outer membrane protein OmpX	CJD41_RS16160,outer membrane protein OmpX	VTCCBAA614_01115,Outer membrane protein X
772	SEN_RS04030,phosphoethanolamine transferase	SPUCDC_RS10280,phosphoethanolamine transferase	SPUL_RS10360,phosphoethanolamine transferase	SG_RS04115,phosphoethanolamine transferase	SEEG9184_RS16660,phosphoethanolamine transferase	SEEP9120_RS14470,phosphoethanolamine transferase	I137_RS10225,phosphoethanolamine transferase	CJD41_RS16155,phosphoethanolamine transferase	VTCCBAA614_01114,Putative integral membrane protein
773	SEN_RS22985,manganase accumulation protein MntS	SPUCDC_RS23005,manganase accumulation protein MntS	SPUL_RS23230,manganase accumulation protein MntS	SG_RS22755,manganase accumulation protein MntS	SEEG9184_RS16655,manganase accumulation protein MntS	SEEP9120_RS24060,manganase accumulation protein MntS	I137_RS23385,manganase accumulation protein MntS	CJD41_RS16150,manganase accumulation protein MntS	VTCCBAA614_01113,Hypothetical protein
774	SEN_RS04035,transcriptional regulator MntR	SPUCDC_RS10275,transcriptional regulator MntR	SPUL_RS10355,transcriptional regulator MntR	SG_RS04120,transcriptional regulator MntR	SEEG9184_RS16650,transcriptional regulator MntR	SEEP9120_RS14465,transcriptional regulator MntR	I137_RS10220,transcriptional regulator MntR	CJD41_RS16145,manganese-binding transcriptional regulator MntR	VTCCBAA614_01112,transcriptional regulator (iron dependent repressor family)
775	SEN_RS04040,anion transporter	SPUCDC_RS10270,anion transporter	SPUL_RS10350,anion transporter	SG_RS04125,anion transporter	SEEG9184_RS16645,anion transporter	SEEP9120_RS14460,anion transporter	I137_RS10215,anion transporter	CJD41_RS16140,anion transporter	VTCCBAA614_01111,membrane protein
776	SEN_RS04045,L,D-transpeptidase	SPUCDC_RS10265,L,D-transpeptidase	SPUL_RS10345,L,D-transpeptidase	SG_RS04130,L,D-transpeptidase	SEEG9184_RS16640,L,D-transpeptidase	SEEP9120_RS14455,L,D-transpeptidase	- , -	CJD41_RS16135,L,D-transpeptidase	VTCCBAA614_01110,LD-transpeptidase YbiS
777	SEN_RS04050,ABC-F family ATPase	SPUCDC_RS10260,ABC-F family ATPase	SPUL_RS10340,ABC-F family ATPase	SG_RS04135,ABC-F family ATPase	SEEG9184_RS16635,ABC-F family ATPase	SEEP9120_RS14450,ABC-F family ATPase	- , -	CJD41_RS16130,ABC-F family ATPase	VTCCBAA614_01109,heme ABC transporter ATP-binding protein
778	SEN_RS04055,DUF4261 domain-containing protein	- , -	- , -	SG_RS04145,DUF4261 domain-containing protein	SEEG9184_RS16625,DUF4261 domain-containing protein	- , -	- , -	- , -	VTCCBAA614_01106,membrane protein
779	SEN_RS04065,DUF1479 domain-containing protein	SPUCDC_RS10255,DUF1479 domain-containing protein	SPUL_RS10335,DUF1479 domain-containing protein	SG_RS04155,DUF1479 domain-containing protein	SEEG9184_RS16615,DUF1479 domain-containing protein	SEEP9120_RS14445,DUF1479 domain-containing protein	I137_RS10200,DUF1479 domain-containing protein	CJD41_RS16125,DUF1479 domain-containing protein	VTCCBAA614_01103,hypothetical protein
780	SEN_RS04070,HAD family hydrolase	SPUCDC_RS10250,HAD family hydrolase	SPUL_RS10330,HAD family hydrolase	SG_RS04160,HAD family hydrolase	SEEG9184_RS16610,HAD family hydrolase	SEEP9120_RS14440,HAD family hydrolase	I137_RS10195,HAD family hydrolase	CJD41_RS16120,HAD family hydrolase	VTCCBAA614_01102,hydrolase (HAD superfamily)
781	SEN_RS04075,glycyl radical protein	SPUCDC_RS10245,glycyl radical protein	SPUL_RS10325,glycyl radical protein	SG_RS04165,glycyl radical protein	SEEG9184_RS16605,glycyl radical protein	SEEP9120_RS14435,glycyl radical protein	I137_RS10190,glycyl radical protein	CJD41_RS16115,glycyl radical protein	VTCCBAA614_01101,formate acetyltransferase 3
782	SEN_RS04080,glycyl-radical enzyme activating protein	SPUCDC_RS10240,glycyl-radical enzyme activating protein	SPUL_RS10320,glycyl-radical enzyme activating protein	SG_RS04170,glycyl-radical enzyme activating protein	SEEG9184_RS16600,glycyl-radical enzyme activating protein	SEEP9120_RS14430,glycyl-radical enzyme activating protein	I137_RS10185,glycyl-radical enzyme activating protein	CJD41_RS16110,glycyl-radical enzyme activating protein	VTCCBAA614_01100,pyruvate formate-lyase 3-activating enzyme
783	SEN_RS04085,molybdopterin-synthase adenylyltransferase MoeB	SPUCDC_RS10235,molybdopterin-synthase adenylyltransferase MoeB	SPUL_RS10315,molybdopterin-synthase adenylyltransferase MoeB	SG_RS04175,molybdopterin-synthase adenylyltransferase MoeB	SEEG9184_RS16595,molybdopterin-synthase adenylyltransferase MoeB	SEEP9120_RS14425,molybdopterin-synthase adenylyltransferase MoeB	I137_RS10180,molybdopterin-synthase adenylyltransferase MoeB	CJD41_RS16105,molybdopterin-synthase adenylyltransferase MoeB	VTCCBAA614_01099,molybdopterin biosynthesis MoeB protein
784	SEN_RS04090,molybdopterin molybdotransferase MoeA	SPUCDC_RS10230,molybdopterin molybdotransferase MoeA	SPUL_RS10310,molybdopterin molybdotransferase MoeA	SG_RS04180,molybdopterin molybdotransferase MoeA	SEEG9184_RS16590,molybdopterin molybdotransferase MoeA	SEEP9120_RS14420,molybdopterin molybdotransferase MoeA	I137_RS10175,molybdopterin molybdotransferase MoeA	CJD41_RS16100,molybdopterin molybdotransferase MoeA	VTCCBAA614_01098,molybdopterin biosynthesis protein MoeA
785	SEN_RS04095,beta-aspartyl-peptidase	SPUCDC_RS10225,beta-aspartyl-peptidase	SPUL_RS10305,beta-aspartyl-peptidase	SG_RS04185,beta-aspartyl-peptidase	SEEG9184_RS16585,beta-aspartyl-peptidase	SEEP9120_RS14415,beta-aspartyl-peptidase	I137_RS10170,beta-aspartyl-peptidase	CJD41_RS16095,beta-aspartyl-peptidase	VTCCBAA614_01097,isoaspartyl peptidase
786	SEN_RS04100,glutathione ABC transporter ATP-binding protein GsiA	SPUCDC_RS10220,glutathione ABC transporter ATP-binding protein GsiA	SPUL_RS10300,glutathione ABC transporter ATP-binding protein GsiA	SG_RS04190,glutathione ABC transporter ATP-binding protein GsiA	SEEG9184_RS16580,glutathione ABC transporter ATP-binding protein GsiA	SEEP9120_RS14410,glutathione ABC transporter ATP-binding protein GsiA	I137_RS10165,glutathione ABC transporter ATP-binding protein GsiA	CJD41_RS16090,glutathione ABC transporter ATP-binding protein GsiA	VTCCBAA614_01096,glutathione transporter ATP-binding protein
787	SEN_RS04105,glutathione ABC transporter substrate-binding protein GsiB	SPUCDC_RS10215,glutathione ABC transporter substrate-binding protein GsiB	SPUL_RS10295,glutathione ABC transporter substrate-binding protein GsiB	SG_RS04195,glutathione ABC transporter substrate-binding protein GsiB	SEEG9184_RS16575,glutathione ABC transporter substrate-binding protein GsiB	SEEP9120_RS14405,glutathione ABC transporter substrate-binding protein GsiB	I137_RS10160,glutathione ABC transporter substrate-binding protein GsiB	CJD41_RS16085,glutathione ABC transporter substrate-binding protein GsiB	VTCCBAA614_01095,ABC transporter periplasmic binding protein
788	SEN_RS04110,glutathione ABC transporter permease GsiC	SPUCDC_RS10210,glutathione ABC transporter permease GsiC	SPUL_RS10290,glutathione ABC transporter permease GsiC	SG_RS04200,glutathione ABC transporter permease GsiC	SEEG9184_RS16570,glutathione ABC transporter permease GsiC	SEEP9120_RS14400,glutathione ABC transporter permease GsiC	I137_RS10155,glutathione ABC transporter permease GsiC	CJD41_RS16080,glutathione ABC transporter permease GsiC	VTCCBAA614_01094,ABC transporter permease
789	SEN_RS04115,glutathione ABC transporter permease GsiD	SPUCDC_RS10205,glutathione ABC transporter permease GsiD	SPUL_RS10285,glutathione ABC transporter permease GsiD	SG_RS04205,glutathione ABC transporter permease GsiD	SEEG9184_RS16565,glutathione ABC transporter permease GsiD	SEEP9120_RS14395,glutathione ABC transporter permease GsiD	I137_RS10150,ABC transporter permease subunit	CJD41_RS16075,glutathione ABC transporter permease GsiD	VTCCBAA614_01093,ABC transporter permease
790	SEN_RS04120,30S ribosomal protein S12 methylthiotransferase RimO	SPUCDC_RS10200,30S ribosomal protein S12 methylthiotransferase RimO	SPUL_RS10280,30S ribosomal protein S12 methylthiotransferase RimO	SG_RS04210,30S ribosomal protein S12 methylthiotransferase RimO	SEEG9184_RS16560,30S ribosomal protein S12 methylthiotransferase RimO	SEEP9120_RS14390,30S ribosomal protein S12 methylthiotransferase RimO	I137_RS10145,30S ribosomal protein S12 methylthiotransferase RimO	CJD41_RS16070,30S ribosomal protein S12 methylthiotransferase RimO	VTCCBAA614_01092,Ribosomal protein S12p Asp88 methylthio transferase
791	SEN_RS04125,biofilm formation regulator BssR	SPUCDC_RS10195,biofilm formation regulator BssR	SPUL_RS10275,biofilm formation regulator BssR	SG_RS04215,biofilm formation regulator BssR	SEEG9184_RS16555,biofilm formation regulator BssR	SEEP9120_RS14385,biofilm formation regulator BssR	I137_RS10140,biofilm formation regulator BssR	CJD41_RS16065,biofilm formation regulator BssR	VTCCBAA614_01091,biofilm regulator BssR
792	SEN_RS04130,CoA ester lyase	SPUCDC_RS10190,CoA ester lyase	SPUL_RS10270,CoA ester lyase	SG_RS04220,CoA ester lyase	SEEG9184_RS16545,CoA ester lyase	SEEP9120_RS14380,CoA ester lyase	I137_RS10135,CoA ester lyase	CJD41_RS16060,CoA ester lyase	VTCCBAA614_01090,Pyruvate Kinase
793	SEN_RS04135,electron transfer flavoprotein subunit beta/FixA family protein	SPUCDC_RS10185,electron transfer flavoprotein subunit beta/FixA family protein	SPUL_RS10265,electron transfer flavoprotein subunit beta/FixA family protein	SG_RS04225,electron transfer flavoprotein subunit beta/FixA family protein	SEEG9184_RS16540,electron transfer flavoprotein subunit beta/FixA family protein	SEEP9120_RS14375,electron transfer flavoprotein subunit beta/FixA family protein	I137_RS10130,electron transfer flavoprotein subunit beta/FixA family protein	CJD41_RS16055,electron transfer flavoprotein subunit beta/FixA family protein	VTCCBAA614_01089,electron transfer flavoprotein subunit beta
794	SEN_RS04140,electron transfer flavoprotein subunit alpha	SPUCDC_RS10180,electron transfer flavoprotein subunit alpha	SPUL_RS10260,electron transfer flavoprotein subunit alpha	SG_RS04230,electron transfer flavoprotein subunit alpha	SEEG9184_RS16535,electron transfer flavoprotein subunit alpha	SEEP9120_RS14370,electron transfer flavoprotein subunit alpha	I137_RS10125,electron transfer flavoprotein subunit alpha	CJD41_RS16050,electron transfer flavoprotein subunit alpha	VTCCBAA614_01088,electron transfer flavoprotein subunit alpha
795	SEN_RS04145,hypothetical protein	SPUCDC_RS10175,hypothetical protein	SPUL_RS10255,hypothetical protein	- , -	- , -	- , -	I137_RS10120,hypothetical protein	CJD41_RS16045,hypothetical protein	VTCCBAA614_01087,MaoC like domain protein
796	SEN_RS04150,acyl-CoA/acyl-ACP dehydrogenase	SPUCDC_RS10170,acyl-CoA/acyl-ACP dehydrogenase	SPUL_RS10250,acyl-CoA/acyl-ACP dehydrogenase	SG_RS04240,acyl-CoA/acyl-ACP dehydrogenase	SEEG9184_RS16525,acyl-CoA/acyl-ACP dehydrogenase	SEEP9120_RS14360,acyl-CoA/acyl-ACP dehydrogenase	I137_RS10115,acyl-CoA/acyl-ACP dehydrogenase	CJD41_RS16040,acyl-CoA/acyl-ACP dehydrogenase	VTCCBAA614_01086,acyl-CoA dehydrogenase
797	SEN_RS04155,electron transfer flavoprotein-ubiquinone oxidoreductase	SPUCDC_RS10165,electron transfer flavoprotein-ubiquinone oxidoreductase	SPUL_RS10245,electron transfer flavoprotein-ubiquinone oxidoreductase	SG_RS04245,electron transfer flavoprotein-ubiquinone oxidoreductase	- , -	SEEP9120_RS14355,electron transfer flavoprotein-ubiquinone oxidoreductase	I137_RS10110,electron transfer flavoprotein-ubiquinone oxidoreductase	CJD41_RS16030,electron transfer flavoprotein-ubiquinone oxidoreductase	VTCCBAA614_01084,dehydrogenase
798	SEN_RS04160,LysR family transcriptional regulator	SPUCDC_RS10160,LysR family transcriptional regulator	SPUL_RS10240,LysR family transcriptional regulator	SG_RS04250,LysR family transcriptional regulator	- , -	SEEP9120_RS14350,LysR family transcriptional regulator	I137_RS10105,LysR family transcriptional regulator	CJD41_RS16025,LysR family transcriptional regulator	VTCCBAA614_01083,LysR family transcriptional regulator
799	SEN_RS04165,GntP family permease	SPUCDC_RS10155,GntP family permease	SPUL_RS10235,GntP family permease	SG_RS04255,GntP family permease	- , -	SEEP9120_RS14345,GntP family permease	I137_RS10100,GntP family permease	CJD41_RS16020,GntP family permease	VTCCBAA614_01082,membrane protein
800	SEN_RS24215,sugar dehydrogenase	- , -	SPUL_RS24245,sugar dehydrogenase	SG_RS24025,sugar dehydrogenase	- , -	- , -	- , -	- , -	VTCCBAA614_01080,dehydrogenase
801	SEN_RS04180,glutathione S-transferase family protein	SPUCDC_RS10140,glutathione S-transferase family protein	SPUL_RS10220,glutathione S-transferase family protein	SG_RS04270,glutathione S-transferase family protein	- , -	SEEP9120_RS14330,glutathione S-transferase family protein	I137_RS10085,glutathione S-transferase family protein	CJD41_RS16005,glutathione S-transferase family protein	VTCCBAA614_01079,glutathione s-transferase family protein
802	SEN_RS04185,serine-type D-Ala-D-Ala carboxypeptidase	SPUCDC_RS10135,serine-type D-Ala-D-Ala carboxypeptidase	- , -	SG_RS04275,serine-type D-Ala-D-Ala carboxypeptidase	- , -	SEEP9120_RS14325,serine-type D-Ala-D-Ala carboxypeptidase	I137_RS10080,serine-type D-Ala-D-Ala carboxypeptidase	CJD41_RS16000,serine-type D-Ala-D-Ala carboxypeptidase	VTCCBAA614_01078,D-alanyl-D-alanine carboxypeptidase fraction C
803	SEN_RS04190,DNA-binding transcriptional repressor DeoR	SPUCDC_RS10130,DNA-binding transcriptional repressor DeoR	SPUL_RS10210,DNA-binding transcriptional repressor DeoR	SG_RS04280,DNA-binding transcriptional repressor DeoR	- , -	SEEP9120_RS14320,DNA-binding transcriptional repressor DeoR	I137_RS10075,DNA-binding transcriptional repressor DeoR	CJD41_RS15995,DNA-binding transcriptional repressor DeoR	VTCCBAA614_01077,deoxyribose operon repressor
804	SEN_RS04195,undecaprenyl-diphosphate phosphatase	SPUCDC_RS10125,undecaprenyl-diphosphate phosphatase	SPUL_RS10205,undecaprenyl-diphosphate phosphatase	SG_RS04285,undecaprenyl-diphosphate phosphatase	- , -	SEEP9120_RS14315,undecaprenyl-diphosphate phosphatase	I137_RS10070,undecaprenyl-diphosphate phosphatase	CJD41_RS15990,undecaprenyl-diphosphate phosphatase	VTCCBAA614_01076,UDP pyrophosphate phosphatase
805	SEN_RS04200,MFS transporter	SPUCDC_RS10120,MFS transporter	SPUL_RS10200,MFS transporter	SG_RS04290,MFS transporter	- , -	SEEP9120_RS14310,MFS transporter	I137_RS10065,MFS transporter	CJD41_RS15985,MFS transporter	VTCCBAA614_01075,Multidrug translocase MdfA
806	SEN_RS04205,HAD family hydrolase	SPUCDC_RS10115,HAD family hydrolase	SPUL_RS10195,HAD family hydrolase	SG_RS04295,HAD family hydrolase	- , -	SEEP9120_RS14305,HAD family hydrolase	I137_RS10060,HAD family hydrolase	CJD41_RS15980,HAD family hydrolase	VTCCBAA614_01074,Protein ybjI
807	SEN_RS04210,MFS transporter	SPUCDC_RS10110,MFS transporter	SPUL_RS10190,MFS transporter	SG_RS04300,MFS transporter	- , -	SEEP9120_RS14300,MFS transporter	I137_RS10055,MFS transporter	CJD41_RS15975,MFS transporter	VTCCBAA614_01073,Putative transport protein/putative regulator
808	SEN_RS04215,TetR/AcrR family transcriptional regulator	SPUCDC_RS10105,TetR/AcrR family transcriptional regulator	SPUL_RS10185,TetR/AcrR family transcriptional regulator	SG_RS04305,TetR/AcrR family transcriptional regulator	- , -	SEEP9120_RS14295,TetR/AcrR family transcriptional regulator	I137_RS10050,TetR/AcrR family transcriptional regulator	CJD41_RS15970,TetR/AcrR family transcriptional regulator	VTCCBAA614_01072,TetR family transcriptional regulator
809	SEN_RS04220,transporter	SPUCDC_RS10100,transporter	SPUL_RS10180,transporter	SG_RS04310,transporter	- , -	SEEP9120_RS14290,transporter	I137_RS10045,transporter	CJD41_RS15960,transporter	VTCCBAA614_01070,transporter
810	SEN_RS04225,membrane protein	SPUCDC_RS10095,membrane protein	SPUL_RS10175,membrane protein	SG_RS04315,membrane protein	- , -	SEEP9120_RS14285,membrane protein	I137_RS10040,membrane protein	CJD41_RS15955,membrane protein	VTCCBAA614_01068,membrane protein
811	SEN_RS04230,glutaredoxin, GrxA family	SPUCDC_RS10090,glutaredoxin, GrxA family	SPUL_RS10170,glutaredoxin, GrxA family	SG_RS04320,glutaredoxin, GrxA family	- , -	SEEP9120_RS14280,glutaredoxin, GrxA family	I137_RS10035,glutaredoxin, GrxA family	CJD41_RS15950,glutaredoxin, GrxA family	VTCCBAA614_01067,glutaredoxin
812	SEN_RS04235,YbjC family protein	SPUCDC_RS10085,YbjC family protein	SPUL_RS10165,YbjC family protein	SG_RS04325,YbjC family protein	- , -	SEEP9120_RS14275,YbjC family protein	I137_RS10030,YbjC family protein	CJD41_RS15945,YbjC family protein	VTCCBAA614_01066,membrane protein
813	SEN_RS04245,30S ribosomal protein S6--L-glutamate ligase	SPUCDC_RS10075,30S ribosomal protein S6--L-glutamate ligase	SPUL_RS10155,30S ribosomal protein S6--L-glutamate ligase	SG_RS04335,30S ribosomal protein S6--L-glutamate ligase	- , -	SEEP9120_RS14265,30S ribosomal protein S6--L-glutamate ligase	I137_RS10020,30S ribosomal protein S6--L-glutamate ligase	CJD41_RS15935,30S ribosomal protein S6--L-glutamate ligase	VTCCBAA614_01064,ribosomal protein S6 modification protein
814	SEN_RS04250,YbjN domain-containing protein	SPUCDC_RS10070,YbjN domain-containing protein	SPUL_RS10150,YbjN domain-containing protein	SG_RS04340,YbjN domain-containing protein	- , -	SEEP9120_RS14260,YbjN domain-containing protein	I137_RS10015,YbjN domain-containing protein	CJD41_RS15930,YbjN domain-containing protein	VTCCBAA614_01063,putative sensory transduction regulator
815	SEN_RS04255,spermidine/putrescine ABC transporter substrate-binding protein PotF	SPUCDC_RS10065,spermidine/putrescine ABC transporter substrate-binding protein PotF	SPUL_RS10145,spermidine/putrescine ABC transporter substrate-binding protein PotF	SG_RS04345,spermidine/putrescine ABC transporter substrate-binding protein PotF	- , -	SEEP9120_RS14255,spermidine/putrescine ABC transporter substrate-binding protein PotF	I137_RS10010,spermidine/putrescine ABC transporter substrate-binding protein PotF	CJD41_RS15925,spermidine/putrescine ABC transporter substrate-binding protein PotF	VTCCBAA614_01062,putrescine ABC transporter periplasmic-binding protein
816	SEN_RS04260,putrescine ABC transporter ATP-binding subunit PotG	SPUCDC_RS10060,putrescine ABC transporter ATP-binding subunit PotG	SPUL_RS10140,putrescine ABC transporter ATP-binding subunit PotG	SG_RS04350,putrescine ABC transporter ATP-binding subunit PotG	- , -	SEEP9120_RS14250,putrescine ABC transporter ATP-binding subunit PotG	I137_RS10005,putrescine ABC transporter ATP-binding subunit PotG	CJD41_RS15920,putrescine ABC transporter ATP-binding subunit PotG	VTCCBAA614_01061,putrescine transport ATP-binding protein PotG
817	SEN_RS04265,putrescine ABC transporter permease PotH	SPUCDC_RS10055,putrescine ABC transporter permease PotH	SPUL_RS10135,putrescine ABC transporter permease PotH	SG_RS04355,putrescine ABC transporter permease PotH	- , -	SEEP9120_RS14245,putrescine ABC transporter permease PotH	I137_RS10000,putrescine ABC transporter permease PotH	CJD41_RS15915,putrescine ABC transporter permease PotH	VTCCBAA614_01060,putrescine transporter permease PotH
818	SEN_RS04270,putrescine ABC transporter permease PotI	SPUCDC_RS10050,putrescine ABC transporter permease PotI	SPUL_RS10130,putrescine ABC transporter permease PotI	SG_RS04360,putrescine ABC transporter permease PotI	- , -	SEEP9120_RS14240,putrescine ABC transporter permease PotI	I137_RS09995,putrescine ABC transporter permease PotI	CJD41_RS15910,putrescine ABC transporter permease PotI	VTCCBAA614_01059,putrescine ABC transporter membrane protein
819	SEN_RS04275,YbjO family protein	SPUCDC_RS10045,YbjO family protein	SPUL_RS10125,YbjO family protein	SG_RS04365,YbjO family protein	- , -	SEEP9120_RS14235,YbjO family protein	I137_RS09990,YbjO family protein	CJD41_RS15905,YbjO family protein	VTCCBAA614_01058,putative membrane protein
820	SEN_RS04280,23S rRNA (uracil(747)-C(5))-methyltransferase RlmC	SPUCDC_RS10040,23S rRNA (uracil(747)-C(5))-methyltransferase RlmC	SPUL_RS10120,23S rRNA (uracil(747)-C(5))-methyltransferase RlmC	- , -	- , -	SEEP9120_RS14230,23S rRNA (uracil(747)-C(5))-methyltransferase RlmC	I137_RS09985,23S rRNA (uracil(747)-C(5))-methyltransferase RlmC	CJD41_RS15900,23S rRNA (uracil(747)-C(5))-methyltransferase RlmC	VTCCBAA614_01057,RNA methyltransferase
821	SEN_RS04285,PTS sugar transporter subunit IIC	SPUCDC_RS10035,PTS sugar transporter subunit IIC	SPUL_RS10115,PTS sugar transporter subunit IIC	SG_RS04375,PTS sugar transporter subunit IIC	- , -	SEEP9120_RS14225,PTS sugar transporter subunit IIC	I137_RS09980,PTS sugar transporter subunit IIC	CJD41_RS15895,PTS sugar transporter subunit IIC	VTCCBAA614_01056,PTS transport protein, component II
822	SEN_RS04290,PTS sugar transporter subunit IIB	SPUCDC_RS10030,PTS sugar transporter subunit IIB	SPUL_RS10110,PTS sugar transporter subunit IIB	SG_RS04380,PTS sugar transporter subunit IIB	- , -	SEEP9120_RS14220,PTS sugar transporter subunit IIB	I137_RS09975,PTS sugar transporter subunit IIB	CJD41_RS15890,PTS sugar transporter subunit IIB	VTCCBAA614_01055,phosphotransferase enzyme II, B component
823	SEN_RS04295,sulfatase-like hydrolase/transferase	SPUCDC_RS10025,sulfatase-like hydrolase/transferase	- , -	SG_RS04385,sulfatase-like hydrolase/transferase	- , -	SEEP9120_RS14215,sulfatase-like hydrolase/transferase	I137_RS09970,sulfatase-like hydrolase/transferase	CJD41_RS15885,sulfatase-like hydrolase/transferase	VTCCBAA614_01054,sulfatase
824	SEN_RS04300,arginine ABC transporter substrate-binding protein	SPUCDC_RS10020,arginine ABC transporter substrate-binding protein	SPUL_RS10100,arginine ABC transporter substrate-binding protein	SG_RS04390,arginine ABC transporter substrate-binding protein	SEEG9184_RS16505,arginine ABC transporter substrate-binding protein	SEEP9120_RS14210,arginine ABC transporter substrate-binding protein	I137_RS09965,arginine ABC transporter substrate-binding protein	CJD41_RS15875,arginine ABC transporter substrate-binding protein	VTCCBAA614_01053,arginine-binding periplasmic protein 2
825	SEN_RS04305,arginine ABC transporter permease ArtM	SPUCDC_RS10015,arginine ABC transporter permease ArtM	SPUL_RS10095,arginine ABC transporter permease ArtM	SG_RS04395,arginine ABC transporter permease ArtM	SEEG9184_RS16500,arginine ABC transporter permease ArtM	SEEP9120_RS14205,arginine ABC transporter permease ArtM	I137_RS09960,arginine ABC transporter permease ArtM	CJD41_RS15870,arginine ABC transporter permease ArtM	VTCCBAA614_01052,arginine transporter permease ArtM
826	SEN_RS04310,arginine ABC transporter permease ArtQ	SPUCDC_RS10010,arginine ABC transporter permease ArtQ	SPUL_RS10090,arginine ABC transporter permease ArtQ	SG_RS04400,arginine ABC transporter permease ArtQ	SEEG9184_RS16495,arginine ABC transporter permease ArtQ	SEEP9120_RS14200,arginine ABC transporter permease ArtQ	I137_RS09955,arginine ABC transporter permease ArtQ	CJD41_RS15865,arginine ABC transporter permease ArtQ	VTCCBAA614_01051,arginine transporter permease ArtQ
827	SEN_RS04315,arginine ABC transporter substrate-binding protein	SPUCDC_RS10005,arginine ABC transporter substrate-binding protein	SPUL_RS10085,arginine ABC transporter substrate-binding protein	SG_RS04405,arginine ABC transporter substrate-binding protein	SEEG9184_RS16490,arginine ABC transporter substrate-binding protein	SEEP9120_RS14195,arginine ABC transporter substrate-binding protein	I137_RS09950,arginine ABC transporter substrate-binding protein	CJD41_RS15860,arginine ABC transporter substrate-binding protein	VTCCBAA614_01050,arginine ABC transporter ATP-binding protein
828	SEN_RS04320,arginine ABC transporter ATP-binding protein ArtP	SPUCDC_RS10000,arginine ABC transporter ATP-binding protein ArtP	SPUL_RS10080,arginine ABC transporter ATP-binding protein ArtP	SG_RS04410,arginine ABC transporter ATP-binding protein ArtP	SEEG9184_RS16485,arginine ABC transporter ATP-binding protein ArtP	SEEP9120_RS14190,arginine ABC transporter ATP-binding protein ArtP	I137_RS09945,arginine ABC transporter ATP-binding protein ArtP	CJD41_RS15855,arginine ABC transporter ATP-binding protein ArtP	VTCCBAA614_01049,Glutamine transport ATP-binding protein GlnQ
829	SEN_RS04325,lipoprotein	SPUCDC_RS09995,lipoprotein	SPUL_RS10075,lipoprotein	SG_RS04415,lipoprotein	SEEG9184_RS16480,lipoprotein	SEEP9120_RS14185,lipoprotein	I137_RS09940,lipoprotein	CJD41_RS15850,lipoprotein	VTCCBAA614_01048,lipoprotein
830	SEN_RS04330,heavy metal-binding domain-containing protein	- , -	SPUL_RS10070,heavy metal-binding domain-containing protein	SG_RS04420,heavy metal-binding domain-containing protein	SEEG9184_RS16475,heavy metal-binding domain-containing protein	- , -	- , -	- , -	VTCCBAA614_01047,cytoplasmic protein
831	SEN_RS04335,N-acetylmuramoyl-L-alanine amidase	- , -	- , -	SG_RS04425,N-acetylmuramoyl-L-alanine amidase	SEEG9184_RS16470,N-acetylmuramoyl-L-alanine amidase	- , -	- , -	- , -	VTCCBAA614_01046,N-acetylmuramoyl-L-alanine amidase
832	SEN_RS04340,NAD(P)-dependent oxidoreductase	SPUCDC_RS09980,NAD(P)-dependent oxidoreductase	SPUL_RS10060,NAD(P)-dependent oxidoreductase	SG_RS04430,NAD(P)-dependent oxidoreductase	SEEG9184_RS16465,NAD(P)-dependent oxidoreductase	SEEP9120_RS14170,NAD(P)-dependent oxidoreductase	I137_RS09925,NAD(P)-dependent oxidoreductase	CJD41_RS15835,NAD(P)-dependent oxidoreductase	VTCCBAA614_01045,oxidoreductase
833	SEN_RS04345,SDR family oxidoreductase	SPUCDC_RS09975,SDR family oxidoreductase	SPUL_RS10055,SDR family oxidoreductase	SG_RS04435,SDR family oxidoreductase	SEEG9184_RS16460,SDR family oxidoreductase	SEEP9120_RS14165,SDR family oxidoreductase	I137_RS09920,SDR family oxidoreductase	CJD41_RS15830,SDR family oxidoreductase	VTCCBAA614_01044,NAD dependent epimerase/dehydratase family protein
834	SEN_RS04350,low-specificity L-threonine aldolase	SPUCDC_RS09970,low-specificity L-threonine aldolase	SPUL_RS10050,low-specificity L-threonine aldolase	SG_RS04440,low-specificity L-threonine aldolase	SEEG9184_RS16455,low-specificity L-threonine aldolase	SEEP9120_RS14160,low-specificity L-threonine aldolase	I137_RS09915,low-specificity L-threonine aldolase	CJD41_RS15825,low-specificity L-threonine aldolase	VTCCBAA614_01043,L-allo-threonine aldolase
835	SEN_RS04355,ubiquinone-dependent pyruvate dehydrogenase	SPUCDC_RS09965,ubiquinone-dependent pyruvate dehydrogenase	SPUL_RS10045,ubiquinone-dependent pyruvate dehydrogenase	SG_RS04445,ubiquinone-dependent pyruvate dehydrogenase	SEEG9184_RS16450,ubiquinone-dependent pyruvate dehydrogenase	SEEP9120_RS14155,ubiquinone-dependent pyruvate dehydrogenase	I137_RS09910,ubiquinone-dependent pyruvate dehydrogenase	CJD41_RS15820,ubiquinone-dependent pyruvate dehydrogenase	VTCCBAA614_01042,pyruvate dehydrogenase
836	SEN_RS04360,NADH oxidoreductase	SPUCDC_RS09960,NADH oxidoreductase	SPUL_RS10040,NADH oxidoreductase	SG_RS04450,NADH oxidoreductase	SEEG9184_RS16445,NADH oxidoreductase	SEEP9120_RS14150,NADH oxidoreductase	I137_RS09905,NADH oxidoreductase	CJD41_RS15815,NADH oxidoreductase	VTCCBAA614_01041,oxidoreductase
837	SEN_RS04365,hydroxylamine reductase	SPUCDC_RS09955,hydroxylamine reductase	SPUL_RS10035,hydroxylamine reductase	SG_RS04455,hydroxylamine reductase	SEEG9184_RS16440,hydroxylamine reductase	SEEP9120_RS14145,hydroxylamine reductase	I137_RS09900,hydroxylamine reductase	CJD41_RS15810,hydroxylamine reductase	VTCCBAA614_01040,Hydroxylamine reductase
838	SEN_RS04370,lysine exporter LysO family protein	SPUCDC_RS09950,lysine exporter LysO family protein	SPUL_RS10030,lysine exporter LysO family protein	SG_RS04460,lysine exporter LysO family protein	SEEG9184_RS16435,lysine exporter LysO family protein	SEEP9120_RS14140,lysine exporter LysO family protein	I137_RS09895,lysine exporter LysO family protein	CJD41_RS15805,lysine exporter LysO family protein	VTCCBAA614_01039,Surface protein
839	SEN_RS04375,ATP-dependent endonuclease	SPUCDC_RS09945,ATP-dependent endonuclease	SPUL_RS10025,ATP-dependent endonuclease	SG_RS04465,ATP-dependent endonuclease	SEEG9184_RS16425,ATP-dependent endonuclease	SEEP9120_RS14135,ATP-dependent endonuclease	I137_RS09890,ATP-dependent endonuclease	CJD41_RS15795,ATP-dependent endonuclease	VTCCBAA614_01038,putative ATP-dependent endonuclease of the OLDfamily YbjD subgroup
840	SEN_RS04380,DUF535 domain-containing protein	SPUCDC_RS09940,DUF535 domain-containing protein	SPUL_RS10020,DUF535 domain-containing protein	SG_RS04470,DUF535 domain-containing protein	SEEG9184_RS16420,DUF535 domain-containing protein	SEEP9120_RS14130,DUF535 domain-containing protein	I137_RS09885,DUF535 domain-containing protein	CJD41_RS15790,DUF535 domain-containing protein	VTCCBAA614_01037,virK protein
841	SEN_RS04385,macrolide transporter subunit MacA	SPUCDC_RS09935,macrolide transporter subunit MacA	SPUL_RS10015,macrolide transporter subunit MacA	SG_RS04475,macrolide transporter subunit MacA	SEEG9184_RS16415,macrolide transporter subunit MacA	SEEP9120_RS14125,macrolide transporter subunit MacA	I137_RS09880,macrolide transporter subunit MacA	CJD41_RS15785,macrolide transporter subunit MacA	VTCCBAA614_01036,Macrolide-specific efflux protein MacA
842	SEN_RS04390,macrolide ABC transporter ATP-binding protein/permease MacB	SPUCDC_RS09930,macrolide ABC transporter ATP-binding protein/permease MacB	SPUL_RS10010,macrolide ABC transporter ATP-binding protein/permease MacB	SG_RS04480,macrolide ABC transporter ATP-binding protein/permease MacB	SEEG9184_RS16410,macrolide ABC transporter ATP-binding protein/permease MacB	SEEP9120_RS14120,macrolide ABC transporter ATP-binding protein/permease MacB	- , -	CJD41_RS15780,macrolide ABC transporter ATP-binding protein/permease MacB	VTCCBAA614_01035,ABC transporter
843	SEN_RS04395,cold shock-like protein CspD	SPUCDC_RS09925,cold shock-like protein CspD	SPUL_RS10005,cold shock-like protein CspD	SG_RS04485,cold shock-like protein CspD	SEEG9184_RS16400,cold shock-like protein CspD	SEEP9120_RS14115,cold shock-like protein CspD	I137_RS09870,cold shock-like protein CspD	CJD41_RS15770,cold shock-like protein CspD	VTCCBAA614_01034,cold shock-like protein CspD
844	SEN_RS04400,ATP-dependent Clp protease adapter ClpS	SPUCDC_RS09920,ATP-dependent Clp protease adapter ClpS	SPUL_RS10000,ATP-dependent Clp protease adapter ClpS	SG_RS04490,ATP-dependent Clp protease adapter ClpS	SEEG9184_RS16395,ATP-dependent Clp protease adapter ClpS	SEEP9120_RS14110,ATP-dependent Clp protease adapter ClpS	I137_RS09865,ATP-dependent Clp protease adapter ClpS	CJD41_RS15765,ATP-dependent Clp protease adapter ClpS	VTCCBAA614_01033,ATP-dependent clp protease adaptor protein
845	SEN_RS04405,ATP-dependent Clp protease ATP-binding subunit ClpA	SPUCDC_RS09915,ATP-dependent Clp protease ATP-binding subunit ClpA	SPUL_RS09995,ATP-dependent Clp protease ATP-binding subunit ClpA	SG_RS04495,ATP-dependent Clp protease ATP-binding subunit ClpA	SEEG9184_RS16390,ATP-dependent Clp protease ATP-binding subunit ClpA	SEEP9120_RS14105,ATP-dependent Clp protease ATP-binding subunit ClpA	I137_RS09860,ATP-dependent Clp protease ATP-binding subunit ClpA	CJD41_RS15760,ATP-dependent Clp protease ATP-binding subunit ClpA	VTCCBAA614_01032,ATP-dependent Clp protease ATP-binding subunit
846	SEN_RS04410,hypothetical protein	SPUCDC_RS09910,hypothetical protein	SPUL_RS09990,hypothetical protein	SG_RS04500,hypothetical protein	SEEG9184_RS16385,hypothetical protein	SEEP9120_RS14100,hypothetical protein	I137_RS09855,hypothetical protein	CJD41_RS15755,hypothetical protein	VTCCBAA614_01031,hypothetical protein
847	SEN_RS04415,integrase	SPUCDC_RS09905,hypothetical protein	SPUL_RS09985,hypothetical protein	SG_RS04505,integrase	SEEG9184_RS16380,integrase	SEEP9120_RS14095,hypothetical protein	I137_RS09850,integrase	CJD41_RS15750,integrase	- , -
848	SEN_RS04430,hydrolase	SPUCDC_RS09890,hydrolase	SPUL_RS09970,hydrolase	SG_RS04520,hydrolase	SEEG9184_RS16365,hydrolase	SEEP9120_RS14080,hydrolase	I137_RS09835,hydrolase	CJD41_RS15735,hydrolase	VTCCBAA614_01029,Isochorismatase family protein
849	SEN_RS04435,pirin family protein	SPUCDC_RS09885,pirin family protein	SPUL_RS09965,pirin family protein	SG_RS04525,pirin family protein	SEEG9184_RS16360,pirin family protein	SEEP9120_RS14075,pirin family protein	I137_RS09830,pirin family protein	- , -	VTCCBAA614_01028,pirin-like protein
850	SEN_RS04440,LysR family transcriptional regulator	SPUCDC_RS09880,LysR family transcriptional regulator	SPUL_RS09960,LysR family transcriptional regulator	SG_RS04530,LysR family transcriptional regulator	SEEG9184_RS16355,LysR family transcriptional regulator	SEEP9120_RS14070,LysR family transcriptional regulator	I137_RS09825,LysR family transcriptional regulator	CJD41_RS15725,LysR family transcriptional regulator	VTCCBAA614_01027,LysR family transcriptional regulator
851	SEN_RS04445,translation initiation factor IF-1	SPUCDC_RS09875,translation initiation factor IF-1	SPUL_RS09955,translation initiation factor IF-1	SG_RS04535,translation initiation factor IF-1	SEEG9184_RS16350,translation initiation factor IF-1	SEEP9120_RS14065,translation initiation factor IF-1	I137_RS09820,translation initiation factor IF-1	CJD41_RS15720,translation initiation factor IF-1	VTCCBAA614_01026,initiation factor IF-1
852	SEN_RS04450,membrane protein	SPUCDC_RS09870,membrane protein	SPUL_RS09950,membrane protein	SG_RS04540,hypothetical protein	SEEG9184_RS16345,hypothetical protein	SEEP9120_RS14060,membrane protein	I137_RS09815,hypothetical protein	CJD41_RS15715,membrane protein	- , -
853	SEN_RS04455,leucyl/phenylalanyl-tRNA--protein transferase	SPUCDC_RS09865,leucyl/phenylalanyl-tRNA--protein transferase	SPUL_RS09945,leucyl/phenylalanyl-tRNA--protein transferase	SG_RS04545,leucyl/phenylalanyl-tRNA--protein transferase	SEEG9184_RS16340,leucyl/phenylalanyl-tRNA--protein transferase	SEEP9120_RS14055,leucyl/phenylalanyl-tRNA--protein transferase	I137_RS09810,leucyl/phenylalanyl-tRNA--protein transferase	CJD41_RS15710,leucyl/phenylalanyl-tRNA--protein transferase	VTCCBAA614_01025,leucyl/phenylalanyl-tRNA-protein transferase
854	SEN_RS04460,cysteine/glutathione ABC transporter ATP-binding protein/permease CydC	SPUCDC_RS09860,cysteine/glutathione ABC transporter ATP-binding protein/permease CydC	SPUL_RS09940,cysteine/glutathione ABC transporter ATP-binding protein/permease CydC	SG_RS04550,cysteine/glutathione ABC transporter ATP-binding protein/permease CydC	SEEG9184_RS16335,cysteine/glutathione ABC transporter ATP-binding protein/permease CydC	SEEP9120_RS14050,cysteine/glutathione ABC transporter ATP-binding protein/permease CydC	I137_RS09805,cysteine/glutathione ABC transporter ATP-binding protein/permease CydC	CJD41_RS15705,cysteine/glutathione ABC transporter ATP-binding protein/permease CydC	VTCCBAA614_01024,transport ATP-binding protein CydC
855	SEN_RS04465,cysteine/glutathione ABC transporter permease/ATP-binding protein CydD	SPUCDC_RS09855,cysteine/glutathione ABC transporter permease/ATP-binding protein CydD	SPUL_RS09935,cysteine/glutathione ABC transporter permease/ATP-binding protein CydD	SG_RS04555,cysteine/glutathione ABC transporter permease/ATP-binding protein CydD	SEEG9184_RS16330,cysteine/glutathione ABC transporter permease/ATP-binding protein CydD	SEEP9120_RS14045,cysteine/glutathione ABC transporter permease/ATP-binding protein CydD	I137_RS09800,cysteine/glutathione ABC transporter permease/ATP-binding protein CydD	CJD41_RS15700,cysteine/glutathione ABC transporter permease/ATP-binding protein CydD	VTCCBAA614_01023,cysteine/glutathione ABC transporter membrane/ATP-binding component
856	SEN_RS04470,thioredoxin-disulfide reductase	SPUCDC_RS09850,thioredoxin-disulfide reductase	SPUL_RS09930,thioredoxin-disulfide reductase	SG_RS04560,thioredoxin-disulfide reductase	SEEG9184_RS16325,thioredoxin-disulfide reductase	SEEP9120_RS14040,thioredoxin-disulfide reductase	I137_RS09795,thioredoxin-disulfide reductase	CJD41_RS15695,thioredoxin-disulfide reductase	VTCCBAA614_01022,thioredoxin reductase
857	SEN_RS04475,leucine-responsive transcriptional regulator Lrp	SPUCDC_RS09845,leucine-responsive transcriptional regulator Lrp	SPUL_RS09925,leucine-responsive transcriptional regulator Lrp	SG_RS04565,leucine-responsive transcriptional regulator Lrp	SEEG9184_RS16315,leucine-responsive transcriptional regulator Lrp	SEEP9120_RS14035,leucine-responsive transcriptional regulator Lrp	I137_RS09790,leucine-responsive transcriptional regulator Lrp	CJD41_RS15690,leucine-responsive transcriptional regulator Lrp	VTCCBAA614_01021,leucine-responsive regulatory protein
858	SEN_RS04480,DNA translocase FtsK	SPUCDC_RS09840,DNA translocase FtsK	SPUL_RS09920,DNA translocase FtsK	SG_RS04570,DNA translocase FtsK	SEEG9184_RS16310,DNA translocase FtsK	SEEP9120_RS14030,DNA translocase FtsK	I137_RS09785,DNA translocase FtsK	CJD41_RS15685,DNA translocase FtsK	VTCCBAA614_01020,cell division protein FtsK
859	SEN_RS04485,outer membrane lipoprotein chaperone LolA	SPUCDC_RS09835,outer membrane lipoprotein chaperone LolA	SPUL_RS09915,outer membrane lipoprotein chaperone LolA	SG_RS04575,outer membrane lipoprotein chaperone LolA	SEEG9184_RS16305,outer membrane lipoprotein chaperone LolA	SEEP9120_RS14025,outer membrane lipoprotein chaperone LolA	I137_RS09780,outer membrane lipoprotein chaperone LolA	CJD41_RS15680,outer membrane lipoprotein chaperone LolA	VTCCBAA614_01019,outer-membrane lipoprotein carrier protein
860	SEN_RS04490,replication-associated recombination protein A	SPUCDC_RS09830,replication-associated recombination protein A	- , -	SG_RS04580,replication-associated recombination protein A	SEEG9184_RS16300,replication-associated recombination protein A	SEEP9120_RS14020,replication-associated recombination protein A	I137_RS09775,replication-associated recombination protein A	CJD41_RS15675,replication-associated recombination protein A	VTCCBAA614_01018,Holliday junction DNA helicase
861	SEN_RS04495,serine--tRNA ligase	SPUCDC_RS09825,serine--tRNA ligase	SPUL_RS09905,serine--tRNA ligase	SG_RS04585,serine--tRNA ligase	SEEG9184_RS16295,serine--tRNA ligase	SEEP9120_RS14015,serine--tRNA ligase	I137_RS09770,serine--tRNA ligase	CJD41_RS15670,serine--tRNA ligase	VTCCBAA614_01017,seryl-tRNA synthetase
862	SEN_RS04500,dimethylsulfoxide reductase subunit A	- , -	- , -	SG_RS04590,dimethylsulfoxide reductase subunit A	SEEG9184_RS16290,dimethylsulfoxide reductase subunit A	- , -	- , -	- , -	VTCCBAA614_01015,anaerobic dimethyl sulfoxide reductase subunit A
863	SEN_RS04505,dimethylsulfoxide reductase subunit B	SPUCDC_RS09815,dimethylsulfoxide reductase subunit B	SPUL_RS09895,dimethylsulfoxide reductase subunit B	SG_RS04595,dimethylsulfoxide reductase subunit B	SEEG9184_RS16285,dimethylsulfoxide reductase subunit B	SEEP9120_RS14005,dimethylsulfoxide reductase subunit B	I137_RS09760,dimethylsulfoxide reductase subunit B	CJD41_RS15660,dimethylsulfoxide reductase subunit B	VTCCBAA614_01014,anaerobic dimethyl sulfoxide reductase subunit B
864	SEN_RS04510,dimethyl sulfoxide reductase anchor subunit	SPUCDC_RS09810,dimethyl sulfoxide reductase anchor subunit	SPUL_RS09890,dimethyl sulfoxide reductase anchor subunit	SG_RS04600,dimethyl sulfoxide reductase anchor subunit	SEEG9184_RS16280,dimethyl sulfoxide reductase anchor subunit	SEEP9120_RS14000,dimethyl sulfoxide reductase anchor subunit	I137_RS09755,dimethyl sulfoxide reductase anchor subunit	CJD41_RS15655,dimethyl sulfoxide reductase anchor subunit	VTCCBAA614_01013,anaerobic dimethyl sulfoxide reductase subunit C
865	SEN_RS04520,MFS transporter	SPUCDC_RS09800,MFS transporter	SPUL_RS09880,MFS transporter	SG_RS04610,MFS transporter	SEEG9184_RS16275,MFS transporter	SEEP9120_RS13990,MFS transporter	I137_RS09745,MFS transporter	CJD41_RS15650,MFS transporter	VTCCBAA614_01012,transport protein
866	SEN_RS04525,amino acid permease	SPUCDC_RS09795,amino acid permease	SPUL_RS09875,amino acid permease	SG_RS04615,amino acid permease	SEEG9184_RS16270,amino acid permease	SEEP9120_RS13985,amino acid permease	I137_RS09740,amino acid permease	CJD41_RS15645,amino acid permease	VTCCBAA614_01011,transport protein
867	SEN_RS04530,pyruvate formate lyase 1-activating protein	SPUCDC_RS09790,pyruvate formate lyase 1-activating protein	SPUL_RS09870,pyruvate formate lyase 1-activating protein	SG_RS04620,pyruvate formate lyase 1-activating protein	SEEG9184_RS16265,pyruvate formate lyase 1-activating protein	SEEP9120_RS13980,pyruvate formate lyase 1-activating protein	I137_RS09735,pyruvate formate lyase 1-activating protein	CJD41_RS15640,pyruvate formate lyase 1-activating protein	VTCCBAA614_01010,pyruvate formate-lyase activating enzyme
868	SEN_RS24225,hypothetical protein	SPUCDC_RS23960,hypothetical protein	SPUL_RS23190,hypothetical protein	SG_RS24030,cytoplasmic protein	SEEG9184_RS23495,cytoplasmic protein	SEEP9120_RS24975,hypothetical protein	I137_RS23365,hypothetical protein	CJD41_RS15635,cytoplasmic protein	VTCCBAA614_01009,putative cytoplasmic protein
869	SEN_RS04540,SPI-2 type III secretion system effector SopD2	SPUCDC_RS09780,SPI-2 type III secretion system effector SopD2	SPUL_RS09860,SPI-2 type III secretion system effector SopD2	SG_RS04630,SPI-2 type III secretion system effector SopD2	SEEG9184_RS16260,SPI-2 type III secretion system effector SopD2	SEEP9120_RS13975,SPI-2 type III secretion system effector SopD2	I137_RS09725,SPI-2 type III secretion system effector SopD2	CJD41_RS15630,SPI-2 type III secretion system effector SopD2	- , -
870	SEN_RS04545,formate C-acetyltransferase	SPUCDC_RS09775,formate C-acetyltransferase	SPUL_RS09855,formate C-acetyltransferase	SG_RS04635,formate C-acetyltransferase	SEEG9184_RS16255,formate C-acetyltransferase	SEEP9120_RS13970,formate C-acetyltransferase	I137_RS09720,formate C-acetyltransferase	CJD41_RS15625,formate C-acetyltransferase	VTCCBAA614_02452,formate acetyltransferase 1
871	SEN_RS04550,formate transporter FocA	SPUCDC_RS09770,formate transporter FocA	SPUL_RS09850,formate transporter FocA	SG_RS04640,formate transporter FocA	SEEG9184_RS16250,formate transporter FocA	SEEP9120_RS13965,formate transporter FocA	I137_RS09715,formate transporter FocA	CJD41_RS15620,formate transporter FocA	VTCCBAA614_02451,formate transporter
872	SEN_RS04555,30S ribosomal protein S12 methylthiotransferase accessory protein YcaO	SPUCDC_RS09765,30S ribosomal protein S12 methylthiotransferase accessory protein YcaO	SPUL_RS09845,30S ribosomal protein S12 methylthiotransferase accessory protein YcaO	SG_RS04645,30S ribosomal protein S12 methylthiotransferase accessory protein YcaO	SEEG9184_RS16245,30S ribosomal protein S12 methylthiotransferase accessory protein YcaO	SEEP9120_RS13960,30S ribosomal protein S12 methylthiotransferase accessory protein YcaO	I137_RS09710,30S ribosomal protein S12 methylthiotransferase accessory protein YcaO	CJD41_RS15615,30S ribosomal protein S12 methylthiotransferase accessory protein YcaO	VTCCBAA614_02450,hypothetical protein
873	SEN_RS04560,DUF421 domain-containing protein	SPUCDC_RS09760,DUF421 domain-containing protein	SPUL_RS09840,DUF421 domain-containing protein	SG_RS04650,DUF421 domain-containing protein	SEEG9184_RS16240,DUF421 domain-containing protein	SEEP9120_RS13955,DUF421 domain-containing protein	I137_RS09705,DUF421 domain-containing protein	CJD41_RS15610,DUF421 domain-containing protein	VTCCBAA614_02449,Putative inner membrane protein
874	SEN_RS04565,3-phosphoserine/phosphohydroxythreonine transaminase	SPUCDC_RS09755,3-phosphoserine/phosphohydroxythreonine transaminase	SPUL_RS09835,3-phosphoserine/phosphohydroxythreonine transaminase	SG_RS04655,3-phosphoserine/phosphohydroxythreonine transaminase	SEEG9184_RS16235,3-phosphoserine/phosphohydroxythreonine transaminase	SEEP9120_RS13950,3-phosphoserine/phosphohydroxythreonine transaminase	I137_RS09700,3-phosphoserine/phosphohydroxythreonine transaminase	CJD41_RS15605,3-phosphoserine/phosphohydroxythreonine transaminase	VTCCBAA614_02448,phosphoserine aminotransferase
875	SEN_RS04570,3-phosphoshikimate 1-carboxyvinyltransferase	SPUCDC_RS09750,3-phosphoshikimate 1-carboxyvinyltransferase	SPUL_RS09830,3-phosphoshikimate 1-carboxyvinyltransferase	SG_RS04660,3-phosphoshikimate 1-carboxyvinyltransferase	SEEG9184_RS16230,3-phosphoshikimate 1-carboxyvinyltransferase	SEEP9120_RS13945,3-phosphoshikimate 1-carboxyvinyltransferase	I137_RS09695,3-phosphoshikimate 1-carboxyvinyltransferase	CJD41_RS15600,3-phosphoshikimate 1-carboxyvinyltransferase	VTCCBAA614_02447,3-phosphoshikimate 1-carboxyvinyltransferase
876	SEN_RS04575,M48 family metallopeptidase	SPUCDC_RS09745,M48 family metallopeptidase	SPUL_RS09825,M48 family metallopeptidase	SG_RS04665,M48 family metallopeptidase	SEEG9184_RS16225,M48 family metallopeptidase	SEEP9120_RS13940,M48 family metallopeptidase	I137_RS09690,M48 family metallopeptidase	CJD41_RS15595,M48 family metallopeptidase	VTCCBAA614_02446,lipoprotein
877	SEN_RS04580,(d)CMP kinase	SPUCDC_RS09740,(d)CMP kinase	SPUL_RS09820,(d)CMP kinase	SG_RS04670,(d)CMP kinase	SEEG9184_RS16220,(d)CMP kinase	SEEP9120_RS13935,(d)CMP kinase	I137_RS09685,(d)CMP kinase	CJD41_RS15590,(d)CMP kinase	VTCCBAA614_02445,cytidylate kinase
878	SEN_RS04585,30S ribosomal protein S1	SPUCDC_RS09735,30S ribosomal protein S1	SPUL_RS09815,30S ribosomal protein S1	SG_RS04675,30S ribosomal protein S1	SEEG9184_RS16215,30S ribosomal protein S1	SEEP9120_RS13930,30S ribosomal protein S1	I137_RS09680,30S ribosomal protein S1	CJD41_RS15585,30S ribosomal protein S1	VTCCBAA614_02444,30S ribosomal protein S1
879	SEN_RS04590,integration host factor subunit beta	SPUCDC_RS09730,integration host factor subunit beta	SPUL_RS09810,integration host factor subunit beta	SG_RS04680,integration host factor subunit beta	SEEG9184_RS16210,integration host factor subunit beta	SEEP9120_RS13925,integration host factor subunit beta	I137_RS09675,integration host factor subunit beta	CJD41_RS15580,integration host factor subunit beta	VTCCBAA614_02443,integration host factor beta-subunit
880	SEN_RS04595,ComEC family protein	SPUCDC_RS09725,ComEC family protein	SPUL_RS09805,ComEC family protein	SG_RS04685,ComEC family protein	SEEG9184_RS16205,ComEC family protein	- , -	I137_RS09670,ComEC family protein	CJD41_RS15575,ComEC family protein	VTCCBAA614_02442,ComEC family competence protein
881	SEN_RS04600,lipid A ABC transporter ATP-binding protein/permease MsbA	SPUCDC_RS09720,lipid A ABC transporter ATP-binding protein/permease MsbA	SPUL_RS09800,lipid A ABC transporter ATP-binding protein/permease MsbA	SG_RS04690,lipid A ABC transporter ATP-binding protein/permease MsbA	SEEG9184_RS16200,lipid A ABC transporter ATP-binding protein/permease MsbA	SEEP9120_RS13915,lipid A ABC transporter ATP-binding protein/permease MsbA	I137_RS09665,lipid A ABC transporter ATP-binding protein/permease MsbA	CJD41_RS15570,lipid A ABC transporter ATP-binding protein/permease MsbA	VTCCBAA614_02441,transport ATP-binding protein MsbA
882	SEN_RS04605,tetraacyldisaccharide 4-kinase	SPUCDC_RS09715,tetraacyldisaccharide 4-kinase	SPUL_RS09795,tetraacyldisaccharide 4-kinase	SG_RS04695,tetraacyldisaccharide 4-kinase	SEEG9184_RS16195,tetraacyldisaccharide 4-kinase	SEEP9120_RS13910,tetraacyldisaccharide 4-kinase	I137_RS09660,tetraacyldisaccharide 4-kinase	CJD41_RS15565,tetraacyldisaccharide 4-kinase	VTCCBAA614_02440,tetraacyldisaccharide 4-kinase
883	SEN_RS04610,winged helix-turn-helix domain-containing protein	- , -	- , -	SG_RS04700,winged helix-turn-helix domain-containing protein	SEEG9184_RS16190,winged helix-turn-helix domain-containing protein	- , -	- , -	- , -	VTCCBAA614_02439,hypothetical protein
884	SEN_RS04615,protein YcaR	SPUCDC_RS09705,protein YcaR	SPUL_RS09785,protein YcaR	SG_RS04705,protein YcaR	SEEG9184_RS16185,protein YcaR	SEEP9120_RS13900,protein YcaR	I137_RS09650,protein YcaR	CJD41_RS15555,protein YcaR	VTCCBAA614_02438,Protein YcaR in KDO2-Lipid Abiosynthesis cluster
885	SEN_RS04620,3-deoxy-manno-octulosonate cytidylyltransferase	SPUCDC_RS09700,3-deoxy-manno-octulosonate cytidylyltransferase	SPUL_RS09780,3-deoxy-manno-octulosonate cytidylyltransferase	SG_RS04710,3-deoxy-manno-octulosonate cytidylyltransferase	SEEG9184_RS16180,3-deoxy-manno-octulosonate cytidylyltransferase	SEEP9120_RS13895,3-deoxy-manno-octulosonate cytidylyltransferase	I137_RS09645,3-deoxy-manno-octulosonate cytidylyltransferase	CJD41_RS15550,3-deoxy-manno-octulosonate cytidylyltransferase	VTCCBAA614_02437,3-deoxy-manno-octulosonate cytidylyltransferase
886	SEN_RS04625,YcbJ family phosphotransferase	SPUCDC_RS09695,YcbJ family phosphotransferase	SPUL_RS09775,YcbJ family phosphotransferase	SG_RS04715,YcbJ family phosphotransferase	SEEG9184_RS16175,YcbJ family phosphotransferase	SEEP9120_RS13890,YcbJ family phosphotransferase	I137_RS09640,YcbJ family phosphotransferase	CJD41_RS15545,YcbJ family phosphotransferase	VTCCBAA614_02436,hypothetical protein
887	SEN_RS04630,envelope biogenesis factor ElyC	SPUCDC_RS09690,envelope biogenesis factor ElyC	SPUL_RS09770,envelope biogenesis factor ElyC	SG_RS04720,envelope biogenesis factor ElyC	SEEG9184_RS16170,envelope biogenesis factor ElyC	SEEP9120_RS13885,envelope biogenesis factor ElyC	I137_RS09635,envelope biogenesis factor ElyC	CJD41_RS15540,envelope biogenesis factor ElyC	VTCCBAA614_02435,Membrane Protein Functionally coupled to the MukBEF Chromosome Partitioning Mechanism
888	SEN_RS04635,tRNA uridine 5-oxyacetic acid(34) methyltransferase CmoM	SPUCDC_RS09685,tRNA uridine 5-oxyacetic acid(34) methyltransferase CmoM	SPUL_RS09765,tRNA uridine 5-oxyacetic acid(34) methyltransferase CmoM	SG_RS04725,tRNA uridine 5-oxyacetic acid(34) methyltransferase CmoM	SEEG9184_RS16165,tRNA uridine 5-oxyacetic acid(34) methyltransferase CmoM	SEEP9120_RS13880,tRNA uridine 5-oxyacetic acid(34) methyltransferase CmoM	I137_RS09630,tRNA uridine 5-oxyacetic acid(34) methyltransferase CmoM	CJD41_RS15535,tRNA uridine 5-oxyacetic acid(34) methyltransferase CmoM	VTCCBAA614_02434,SmtA protein
889	SEN_RS04640,chromosome partition protein MukF	SPUCDC_RS09680,chromosome partition protein MukF	SPUL_RS09760,chromosome partition protein MukF	SG_RS04730,chromosome partition protein MukF	SEEG9184_RS16160,chromosome partition protein MukF	SEEP9120_RS13875,chromosome partition protein MukF	I137_RS09625,chromosome partition protein MukF	CJD41_RS15530,chromosome partition protein MukF	VTCCBAA614_02433,killing factor KicB
890	SEN_RS04645,chromosome partition protein MukE	SPUCDC_RS09675,chromosome partition protein MukE	SPUL_RS09755,chromosome partition protein MukE	SG_RS04735,chromosome partition protein MukE	SEEG9184_RS16155,chromosome partition protein MukE	SEEP9120_RS13870,chromosome partition protein MukE	I137_RS09620,chromosome partition protein MukE	CJD41_RS15525,chromosome partition protein MukE	VTCCBAA614_02432,condesin subunit E
891	SEN_RS04650,chromosome partition protein MukB	SPUCDC_RS09670,chromosome partition protein MukB	SPUL_RS09750,chromosome partition protein MukB	SG_RS04740,chromosome partition protein MukB	SEEG9184_RS16150,chromosome partition protein MukB	SEEP9120_RS13865,chromosome partition protein MukB	- , -	CJD41_RS15520,chromosome partition protein MukB	VTCCBAA614_02431,cell division protein
892	SEN_RS04655,L,D-transpeptidase	SPUCDC_RS09665,L,D-transpeptidase	SPUL_RS09745,L,D-transpeptidase	SG_RS04745,L,D-transpeptidase	SEEG9184_RS16145,L,D-transpeptidase	SEEP9120_RS13860,L,D-transpeptidase	I137_RS09610,L,D-transpeptidase	CJD41_RS15515,L,D-transpeptidase	VTCCBAA614_02430,L,D-transpeptidase YcbB
893	SEN_RS04660,YcbK family protein	SPUCDC_RS09660,YcbK family protein	SPUL_RS09740,YcbK family protein	SG_RS04750,YcbK family protein	SEEG9184_RS16135,YcbK family protein	SEEP9120_RS13855,YcbK family protein	I137_RS09605,YcbK family protein	CJD41_RS15505,YcbK family protein	VTCCBAA614_02429,exported protein
894	SEN_RS04665,MBL fold metallo-hydrolase	SPUCDC_RS09655,MBL fold metallo-hydrolase	SPUL_RS09735,MBL fold metallo-hydrolase	SG_RS04755,MBL fold metallo-hydrolase	SEEG9184_RS16130,MBL fold metallo-hydrolase	SEEP9120_RS13850,MBL fold metallo-hydrolase	I137_RS09600,MBL fold metallo-hydrolase	CJD41_RS15500,MBL fold metallo-hydrolase	VTCCBAA614_02428,putative metal-binding enzyme YcbL -like protein
895	SEN_RS04670,aspartate/tyrosine/aromatic aminotransferase	SPUCDC_RS09650,aspartate/tyrosine/aromatic aminotransferase	SPUL_RS09730,aspartate/tyrosine/aromatic aminotransferase	SG_RS04760,aspartate/tyrosine/aromatic aminotransferase	SEEG9184_RS16125,aspartate/tyrosine/aromatic aminotransferase	SEEP9120_RS13845,aspartate/tyrosine/aromatic aminotransferase	I137_RS09595,aspartate/tyrosine/aromatic aminotransferase	CJD41_RS15495,aspartate/tyrosine/aromatic aminotransferase	VTCCBAA614_02427,aspartate aminotransferase
896	SEN_RS04675,porin OmpF	SPUCDC_RS09645,porin OmpF	SPUL_RS09725,porin OmpF	SG_RS04765,porin OmpF	SEEG9184_RS16120,porin OmpF	SEEP9120_RS13840,porin OmpF	I137_RS09590,porin OmpF	CJD41_RS15490,porin OmpF	VTCCBAA614_02426,outer membrane protein 1a (IA;b;f), porin
897	SEN_RS04680,asparagine--tRNA ligase	SPUCDC_RS09640,asparagine--tRNA ligase	SPUL_RS09720,asparagine--tRNA ligase	SG_RS04770,asparagine--tRNA ligase	SEEG9184_RS16115,asparagine--tRNA ligase	SEEP9120_RS13835,asparagine--tRNA ligase	I137_RS09585,asparagine--tRNA ligase	CJD41_RS15485,asparagine--tRNA ligase	VTCCBAA614_02425,asparaginyl-tRNA synthetase
898	SEN_RS04685,Lrp/AsnC family transcriptional regulator	SPUCDC_RS09635,Lrp/AsnC family transcriptional regulator	SPUL_RS09715,Lrp/AsnC family transcriptional regulator	SG_RS04775,Lrp/AsnC family transcriptional regulator	SEEG9184_RS16110,Lrp/AsnC family transcriptional regulator	SEEP9120_RS13830,Lrp/AsnC family transcriptional regulator	I137_RS09580,Lrp/AsnC family transcriptional regulator	CJD41_RS15480,Lrp/AsnC family transcriptional regulator	VTCCBAA614_02424,DNA-binding protein
899	SEN_RS04690,diaminopropionate ammonia-lyase	SPUCDC_RS09630,diaminopropionate ammonia-lyase	SPUL_RS09710,diaminopropionate ammonia-lyase	SG_RS04780,diaminopropionate ammonia-lyase	SEEG9184_RS16100,diaminopropionate ammonia-lyase	SEEP9120_RS13825,diaminopropionate ammonia-lyase	I137_RS09575,diaminopropionate ammonia-lyase	CJD41_RS15470,diaminopropionate ammonia-lyase	VTCCBAA614_02423,diaminopropionate ammonia-lyase
900	SEN_RS04695,sodium:alanine symporter family protein	SPUCDC_RS09625,sodium:alanine symporter family protein	SPUL_RS09705,sodium:alanine symporter family protein	SG_RS04785,sodium:alanine symporter family protein	SEEG9184_RS16095,sodium:alanine symporter family protein	SEEP9120_RS13820,sodium:alanine symporter family protein	I137_RS09570,sodium:alanine symporter family protein	CJD41_RS15465,sodium:alanine symporter family protein	VTCCBAA614_02422,amino acid:proton symporter
901	SEN_RS04700,nicotinate phosphoribosyltransferase	SPUCDC_RS09620,nicotinate phosphoribosyltransferase	SPUL_RS09700,nicotinate phosphoribosyltransferase	SG_RS04790,nicotinate phosphoribosyltransferase	SEEG9184_RS16090,nicotinate phosphoribosyltransferase	SEEP9120_RS13815,nicotinate phosphoribosyltransferase	I137_RS09565,nicotinate phosphoribosyltransferase	CJD41_RS15460,nicotinate phosphoribosyltransferase	VTCCBAA614_02421,nicotinate phosphoribosyltransferase
902	SEN_RS04705,enterohemolysin	- , -	- , -	- , -	- , -	- , -	- , -	- , -	- , -
903	SEN_RS04710,hypothetical protein	- , -	- , -	- , -	- , -	- , -	- , -	- , -	- , -
904	SEN_RS04715,hypothetical protein	- , -	- , -	- , -	- , -	- , -	- , -	- , -	- , -
905	SEN_RS04720,tail fiber protein	- , -	SPUL_RS08240,tail protein	- , -	- , -	- , -	I137_RS08115,tail protein	- , -	- , -
906	SEN_RS04725,tail fiber assembly protein	- , -	SPUL_RS08235,tail fiber assembly protein	SG_RS06255,tail fiber assembly protein	SEEG9184_RS14600,tail fiber assembly protein	- , -	I137_RS08110,tail fiber assembly protein	CJD41_RS13955,tail fiber assembly protein	VTCCBAA614_00525,tail assembly protein
907	SEN_RS23035,phage tail protein	- , -	- , -	- , -	- , -	- , -	- , -	- , -	- , -
908	SEN_RS04735,SPI-2 type III secretion system effector SseI	- , -	- , -	- , -	- , -	- , -	- , -	- , -	- , -
909	SEN_RS04745,SOS response-associated peptidase	- , -	- , -	- , -	- , -	- , -	- , -	- , -	- , -
910	SEN_RS04755,hypothetical protein	- , -	- , -	- , -	- , -	- , -	- , -	- , -	- , -
911	SEN_RS04760,DinI-like family protein	- , -	- , -	- , -	- , -	- , -	- , -	- , -	- , -
912	SEN_RS04765,aminopeptidase N	SPUCDC_RS09615,aminopeptidase N	SPUL_RS09695,aminopeptidase N	SG_RS04795,aminopeptidase N	SEEG9184_RS16085,aminopeptidase N	SEEP9120_RS13810,aminopeptidase N	I137_RS09560,aminopeptidase N	CJD41_RS15455,aminopeptidase N	VTCCBAA614_02420,aminopeptidase N
913	SEN_RS04770,quinone-dependent dihydroorotate dehydrogenase	SPUCDC_RS09610,quinone-dependent dihydroorotate dehydrogenase	SPUL_RS09690,quinone-dependent dihydroorotate dehydrogenase	SG_RS04800,quinone-dependent dihydroorotate dehydrogenase	SEEG9184_RS16080,quinone-dependent dihydroorotate dehydrogenase	SEEP9120_RS13805,quinone-dependent dihydroorotate dehydrogenase	I137_RS09555,quinone-dependent dihydroorotate dehydrogenase	CJD41_RS15450,quinone-dependent dihydroorotate dehydrogenase	VTCCBAA614_02418,dihydroorotate dehydrogenase
914	SEN_RS04775,cell division protein ZapC	SPUCDC_RS09605,cell division protein ZapC	SPUL_RS09685,cell division protein ZapC	SG_RS04805,cell division protein ZapC	SEEG9184_RS16075,cell division protein ZapC	SEEP9120_RS13800,cell division protein ZapC	I137_RS09550,cell division protein ZapC	CJD41_RS15445,cell division protein ZapC	VTCCBAA614_02417,cell division protein ZapC
915	SEN_RS04780,MOSC domain-containing protein	SPUCDC_RS09600,MOSC domain-containing protein	SPUL_RS09680,MOSC domain-containing protein	SG_RS04810,MOSC domain-containing protein	SEEG9184_RS16070,MOSC domain-containing protein	SEEP9120_RS13795,MOSC domain-containing protein	I137_RS09545,MOSC domain-containing protein	CJD41_RS15440,MOSC domain-containing protein	VTCCBAA614_02416,Flavodoxin reductases (ferredoxin-NADPHreductases) family 1
916	SEN_RS04785,bifunctional 23S rRNA (guanine(2069)-N(7))-methyltransferase RlmK/23S rRNA (guanine(2445)-N(2))-methyltransferase RlmL	SPUCDC_RS09595,bifunctional 23S rRNA (guanine(2069)-N(7))-methyltransferase RlmK/23S rRNA (guanine(2445)-N(2))-methyltransferase RlmL	SPUL_RS09675,bifunctional 23S rRNA (guanine(2069)-N(7))-methyltransferase RlmK/23S rRNA (guanine(2445)-N(2))-methyltransferase RlmL	SG_RS04815,bifunctional 23S rRNA (guanine(2069)-N(7))-methyltransferase RlmK/23S rRNA (guanine(2445)-N(2))-methyltransferase RlmL	SEEG9184_RS16065,bifunctional 23S rRNA (guanine(2069)-N(7))-methyltransferase RlmK/23S rRNA (guanine(2445)-N(2))-methyltransferase RlmL	SEEP9120_RS13790,bifunctional 23S rRNA (guanine(2069)-N(7))-methyltransferase RlmK/23S rRNA (guanine(2445)-N(2))-methyltransferase RlmL	I137_RS09540,bifunctional 23S rRNA (guanine(2069)-N(7))-methyltransferase RlmK/23S rRNA (guanine(2445)-N(2))-methyltransferase RlmL	CJD41_RS15435,bifunctional 23S rRNA (guanine(2069)-N(7))-methyltransferase RlmK/23S rRNA (guanine(2445)-N(2))-methyltransferase RlmL	VTCCBAA614_02415,23S rRNA (guanine-N-2-) -methyl transferase rlmL
917	SEN_RS04790,ABC transporter ATP-binding protein	SPUCDC_RS09590,ABC transporter ATP-binding protein	SPUL_RS09670,ABC transporter ATP-binding protein	SG_RS04820,ABC transporter ATP-binding protein	SEEG9184_RS16060,ABC transporter ATP-binding protein	SEEP9120_RS13785,ABC transporter ATP-binding protein	I137_RS09535,ABC transporter ATP-binding protein	CJD41_RS15430,ABC transporter ATP-binding protein	VTCCBAA614_02414,ABC transporter ATP-binding protein
918	SEN_RS04795,membrane integrity-associated transporter subunit PqiA	SPUCDC_RS09585,membrane integrity-associated transporter subunit PqiA	SPUL_RS09665,membrane integrity-associated transporter subunit PqiA	SG_RS04825,membrane integrity-associated transporter subunit PqiA	SEEG9184_RS16055,membrane integrity-associated transporter subunit PqiA	SEEP9120_RS13780,membrane integrity-associated transporter subunit PqiA	I137_RS09530,membrane integrity-associated transporter subunit PqiA	CJD41_RS15425,membrane integrity-associated transporter subunit PqiA	VTCCBAA614_02413,paraquat-inducible protein A
919	SEN_RS04800,intermembrane transport protein PqiB	SPUCDC_RS09580,intermembrane transport protein PqiB	SPUL_RS09660,intermembrane transport protein PqiB	SG_RS04830,intermembrane transport protein PqiB	SEEG9184_RS16050,intermembrane transport protein PqiB	SEEP9120_RS13775,intermembrane transport protein PqiB	I137_RS09525,intermembrane transport protein PqiB	CJD41_RS15420,intermembrane transport protein PqiB	VTCCBAA614_02412,paraquat-inducible protein B
920	SEN_RS04805,membrane integrity-associated transporter subunit PqiC	SPUCDC_RS09575,membrane integrity-associated transporter subunit PqiC	SPUL_RS09655,membrane integrity-associated transporter subunit PqiC	SG_RS04835,membrane integrity-associated transporter subunit PqiC	SEEG9184_RS16045,membrane integrity-associated transporter subunit PqiC	SEEP9120_RS13770,membrane integrity-associated transporter subunit PqiC	I137_RS09520,membrane integrity-associated transporter subunit PqiC	CJD41_RS15415,membrane integrity-associated transporter subunit PqiC	VTCCBAA614_02411,lipoprotein
921	SEN_RS04810,ribosome modulation factor	SPUCDC_RS09570,ribosome modulation factor	SPUL_RS09650,ribosome modulation factor	SG_RS04840,ribosome modulation factor	SEEG9184_RS16040,ribosome modulation factor	SEEP9120_RS13765,ribosome modulation factor	I137_RS09515,ribosome modulation factor	CJD41_RS15410,ribosome modulation factor	- , -
922	SEN_RS04815,bifunctional 3-hydroxydecanoyl-ACP dehydratase/trans-2-decenoyl-ACP isomerase	SPUCDC_RS09565,bifunctional 3-hydroxydecanoyl-ACP dehydratase/trans-2-decenoyl-ACP isomerase	SPUL_RS09645,bifunctional 3-hydroxydecanoyl-ACP dehydratase/trans-2-decenoyl-ACP isomerase	SG_RS04845,bifunctional 3-hydroxydecanoyl-ACP dehydratase/trans-2-decenoyl-ACP isomerase	SEEG9184_RS16035,bifunctional 3-hydroxydecanoyl-ACP dehydratase/trans-2-decenoyl-ACP isomerase	SEEP9120_RS13760,bifunctional 3-hydroxydecanoyl-ACP dehydratase/trans-2-decenoyl-ACP isomerase	I137_RS09510,bifunctional 3-hydroxydecanoyl-ACP dehydratase/trans-2-decenoyl-ACP isomerase	CJD41_RS15405,bifunctional 3-hydroxydecanoyl-ACP dehydratase/trans-2-decenoyl-ACP isomerase	VTCCBAA614_02410,3-hydroxydecanoyl-[acyl-carrier-protein] dehydratase
923	SEN_RS04820,Lon protease family protein	SPUCDC_RS09560,Lon protease family protein	SPUL_RS09640,Lon protease family protein	SG_RS04850,Lon protease family protein	SEEG9184_RS16030,Lon protease family protein	SEEP9120_RS13755,Lon protease family protein	I137_RS09505,Lon protease family protein	CJD41_RS15400,Lon protease family protein	VTCCBAA614_02409,protease
924	SEN_RS04825,macrodomain Ter protein MatP	SPUCDC_RS09555,macrodomain Ter protein MatP	SPUL_RS09635,macrodomain Ter protein MatP	SG_RS04855,macrodomain Ter protein MatP	SEEG9184_RS16025,macrodomain Ter protein MatP	SEEP9120_RS13750,macrodomain Ter protein MatP	I137_RS09500,macrodomain Ter protein MatP	CJD41_RS15395,macrodomain Ter protein MatP	VTCCBAA614_02408,Ter macrodomain organizer matS-binding protein
925	SEN_RS04830,porin OmpA	SPUCDC_RS09550,porin OmpA	SPUL_RS09630,porin OmpA	SG_RS04860,porin OmpA	SEEG9184_RS16020,porin OmpA	SEEP9120_RS13745,porin OmpA	I137_RS09495,porin OmpA	CJD41_RS15390,porin OmpA	VTCCBAA614_02407,outer membrane protein A
926	SEN_RS04835,cell division inhibitor SulA	SPUCDC_RS09545,cell division inhibitor SulA	SPUL_RS09625,cell division inhibitor SulA	SG_RS04865,cell division inhibitor SulA	SEEG9184_RS16015,cell division inhibitor SulA	SEEP9120_RS13740,cell division inhibitor SulA	I137_RS09490,cell division inhibitor SulA	CJD41_RS15385,cell division inhibitor SulA	VTCCBAA614_02406,cell division inhibitor
927	SEN_RS04840,TfoX/Sxy family DNA transformation protein	SPUCDC_RS09540,TfoX/Sxy family DNA transformation protein	SPUL_RS09620,TfoX/Sxy family DNA transformation protein	SG_RS04870,TfoX/Sxy family DNA transformation protein	SEEG9184_RS16010,TfoX/Sxy family DNA transformation protein	SEEP9120_RS13735,TfoX/Sxy family DNA transformation protein	I137_RS09485,TfoX/Sxy family DNA transformation protein	CJD41_RS15380,TfoX/Sxy family DNA transformation protein	VTCCBAA614_02405,DNA transformation protein TfoX
928	SEN_RS04845,TIGR01666 family membrane protein	SPUCDC_RS09535,TIGR01666 family membrane protein	SPUL_RS09615,TIGR01666 family membrane protein	SG_RS04875,TIGR01666 family membrane protein	SEEG9184_RS16005,TIGR01666 family membrane protein	SEEP9120_RS13730,TIGR01666 family membrane protein	I137_RS09480,TIGR01666 family membrane protein	CJD41_RS15375,TIGR01666 family membrane protein	VTCCBAA614_02404,Putative efflux (PET) family inner membrane protein YccS
929	SEN_RS04850,YccF domain-containing protein	SPUCDC_RS09530,YccF domain-containing protein	SPUL_RS09610,YccF domain-containing protein	SG_RS04880,YccF domain-containing protein	SEEG9184_RS16000,YccF domain-containing protein	SEEP9120_RS13725,YccF domain-containing protein	I137_RS09475,YccF domain-containing protein	CJD41_RS15370,YccF domain-containing protein	VTCCBAA614_02403,Inner membrane protein YccF
930	SEN_RS04855,DNA helicase IV	SPUCDC_RS09525,DNA helicase IV	SPUL_RS09605,DNA helicase IV	SG_RS04885,DNA helicase IV	SEEG9184_RS15995,DNA helicase IV	SEEP9120_RS13720,DNA helicase IV	I137_RS09470,DNA helicase IV	CJD41_RS15365,DNA helicase IV	VTCCBAA614_02402,helicase IV
931	SEN_RS04860,methylglyoxal synthase	SPUCDC_RS09520,methylglyoxal synthase	SPUL_RS09600,methylglyoxal synthase	SG_RS04890,methylglyoxal synthase	SEEG9184_RS15990,methylglyoxal synthase	SEEP9120_RS13715,methylglyoxal synthase	I137_RS09465,methylglyoxal synthase	CJD41_RS15360,methylglyoxal synthase	VTCCBAA614_02401,methylglyoxal synthase
932	SEN_RS04865,DUF2057 family protein	SPUCDC_RS09515,DUF2057 family protein	SPUL_RS09595,DUF2057 family protein	SG_RS04895,DUF2057 family protein	SEEG9184_RS15985,DUF2057 family protein	SEEP9120_RS13710,DUF2057 family protein	I137_RS09460,DUF2057 family protein	CJD41_RS15355,DUF2057 family protein	VTCCBAA614_02400,hypothetical protein
933	SEN_RS04870,CoA-binding protein	SPUCDC_RS09510,CoA-binding protein	SPUL_RS09590,CoA-binding protein	SG_RS04900,CoA-binding protein	SEEG9184_RS15980,CoA-binding protein	SEEP9120_RS13705,CoA-binding protein	I137_RS09455,CoA-binding protein	CJD41_RS15350,CoA-binding protein	VTCCBAA614_02399,Succinyl-CoA synthetase alpha subunit-related enzyme
934	SEN_RS04875,heat shock protein HspQ	SPUCDC_RS09505,heat shock protein HspQ	SPUL_RS09585,heat shock protein HspQ	SG_RS04905,heat shock protein HspQ	SEEG9184_RS15975,heat shock protein HspQ	SEEP9120_RS13700,heat shock protein HspQ	I137_RS09450,heat shock protein HspQ	CJD41_RS15345,heat shock protein HspQ	VTCCBAA614_02398,hemimethylated DNA binding protein YccV
935	SEN_RS04880,23S rRNA (cytosine(1962)-C(5))-methyltransferase RlmI	SPUCDC_RS09500,23S rRNA (cytosine(1962)-C(5))-methyltransferase RlmI	SPUL_RS09580,23S rRNA (cytosine(1962)-C(5))-methyltransferase RlmI	SG_RS04910,23S rRNA (cytosine(1962)-C(5))-methyltransferase RlmI	SEEG9184_RS15970,23S rRNA (cytosine(1962)-C(5))-methyltransferase RlmI	SEEP9120_RS13695,23S rRNA (cytosine(1962)-C(5))-methyltransferase RlmI	I137_RS09445,23S rRNA (cytosine(1962)-C(5))-methyltransferase RlmI	CJD41_RS15340,23S rRNA (cytosine(1962)-C(5))-methyltransferase RlmI	VTCCBAA614_02397,23S rRNA methyltransferase
936	SEN_RS04885,YbhB/YbcL family Raf kinase inhibitor-like protein	SPUCDC_RS09495,YbhB/YbcL family Raf kinase inhibitor-like protein	SPUL_RS09575,YbhB/YbcL family Raf kinase inhibitor-like protein	SG_RS04915,YbhB/YbcL family Raf kinase inhibitor-like protein	SEEG9184_RS15965,YbhB/YbcL family Raf kinase inhibitor-like protein	SEEP9120_RS13690,YbhB/YbcL family Raf kinase inhibitor-like protein	I137_RS09440,YbhB/YbcL family Raf kinase inhibitor-like protein	CJD41_RS15335,YbhB/YbcL family Raf kinase inhibitor-like protein	VTCCBAA614_02396,kinase inhibitor
937	SEN_RS04890,AraC family transcriptional regulator	SPUCDC_RS09490,helix-turn-helix transcriptional regulator	SPUL_RS09570,helix-turn-helix transcriptional regulator	SG_RS04920,AraC family transcriptional regulator	SEEG9184_RS15960,AraC family transcriptional regulator	SEEP9120_RS13685,helix-turn-helix transcriptional regulator	I137_RS09435,helix-turn-helix transcriptional regulator	CJD41_RS15330,helix-turn-helix transcriptional regulator	VTCCBAA614_02395,transcriptional regulator
938	SEN_RS04895,acylphosphatase	SPUCDC_RS09485,acylphosphatase	SPUL_RS09565,acylphosphatase	SG_RS04925,acylphosphatase	SEEG9184_RS15955,acylphosphatase	SEEP9120_RS13680,acylphosphatase	I137_RS09430,acylphosphatase	CJD41_RS15325,acylphosphatase	VTCCBAA614_02394,acylphosphatase
939	SEN_RS04900,sulfurtransferase TusE	SPUCDC_RS09480,sulfurtransferase TusE	SPUL_RS09560,sulfurtransferase TusE	SG_RS04930,sulfurtransferase TusE	SEEG9184_RS15950,sulfurtransferase TusE	SEEP9120_RS13675,sulfurtransferase TusE	I137_RS09425,sulfurtransferase TusE	CJD41_RS15320,sulfurtransferase TusE	VTCCBAA614_02393,tRNA 2-thiouridine synthesizing protein E
940	SEN_RS04905,FtsH protease modulator YccA	SPUCDC_RS09475,FtsH protease modulator YccA	SPUL_RS09555,FtsH protease modulator YccA	SG_RS04935,FtsH protease modulator YccA	SEEG9184_RS15945,FtsH protease modulator YccA	SEEP9120_RS13670,FtsH protease modulator YccA	I137_RS09420,FtsH protease modulator YccA	CJD41_RS15315,FtsH protease modulator YccA	VTCCBAA614_02392,Putative TEGT family carrier/transport protein
941	SEN_RS04915,type III secretion system effector protease PipA	SPUCDC_RS09465,type III secretion system effector protease PipA	SPUL_RS09545,type III secretion system effector protease PipA	SG_RS04945,type III secretion system effector protease PipA	SEEG9184_RS15935,type III secretion system effector protease PipA	SEEP9120_RS13660,type III secretion system effector protease PipA	I137_RS09410,type III secretion system effector protease PipA	CJD41_RS15305,type III secretion system effector protease PipA	VTCCBAA614_02390,virulence protein
942	SEN_RS04920,SPI-2 type III secretion system effector PipB	SPUCDC_RS09460,SPI-2 type III secretion system effector PipB	SPUL_RS09540,SPI-2 type III secretion system effector PipB	SG_RS04950,SPI-2 type III secretion system effector PipB	SEEG9184_RS15930,SPI-2 type III secretion system effector PipB	SEEP9120_RS13655,SPI-2 type III secretion system effector PipB	I137_RS09405,SPI-2 type III secretion system effector PipB	CJD41_RS15300,SPI-2 type III secretion system effector PipB	VTCCBAA614_02389,effector protein PipB
943	SEN_RS04930,hypothetical protein	SPUCDC_RS09450,hypothetical protein	SPUL_RS09530,hypothetical protein	SG_RS04960,hypothetical protein	SEEG9184_RS15925,hypothetical protein	SEEP9120_RS13645,hypothetical protein	I137_RS09395,hypothetical protein	CJD41_RS15295,hypothetical protein	- , -
944	SEN_RS04935,type III secretion system chaperone SigE	SPUCDC_RS09445,type III secretion system chaperone SigE	SPUL_RS09525,type III secretion system chaperone SigE	SG_RS04965,type III secretion system chaperone SigE	SEEG9184_RS15920,type III secretion system chaperone SigE	SEEP9120_RS13640,type III secretion system chaperone SigE	I137_RS09390,type III secretion system chaperone SigE	CJD41_RS15290,type III secretion system chaperone SigE	VTCCBAA614_02387,type III secretion chaperone protein SigE
945	SEN_RS04940,SPI-1 type III secretion system effector inositol phosphate phosphatase SopB	SPUCDC_RS09440,SPI-1 type III secretion system effector inositol phosphate phosphatase SopB	SPUL_RS09520,SPI-1 type III secretion system effector inositol phosphate phosphatase SopB	SG_RS04970,SPI-1 type III secretion system effector inositol phosphate phosphatase SopB	SEEG9184_RS15915,SPI-1 type III secretion system effector inositol phosphate phosphatase SopB	SEEP9120_RS13635,SPI-1 type III secretion system effector inositol phosphate phosphatase SopB	I137_RS09385,SPI-1 type III secretion system effector inositol phosphate phosphatase SopB	CJD41_RS15285,SPI-1 type III secretion system effector inositol phosphate phosphatase SopB	VTCCBAA614_02386,secreted effector protein
946	SEN_RS04945,DUF3950 domain-containing protein	SPUCDC_RS09435,DUF3950 domain-containing protein	SPUL_RS09515,DUF3950 domain-containing protein	SG_RS04975,DUF3950 domain-containing protein	SEEG9184_RS15910,DUF3950 domain-containing protein	SEEP9120_RS13630,DUF3950 domain-containing protein	I137_RS09380,DUF3950 domain-containing protein	CJD41_RS15280,DUF3950 domain-containing protein	- , -
[truncated: 4,145 more rows]
