# Supplementary material for: Comparative genome analysis of Salmonella enterica serovar Gallinarum biovars Pullorum and Gallinarum decodes strain specific genes
Source: PLoS One. 2021 Aug 19;16(8):e0255612. doi: 10.1371/journal.pone.0255612 (PMC8375982; doi:10.1371/journal.pone.0255612)
Supplement: S5 Table — (a to i) Description of singletons detected in investigated Salmonella Gallinarum (a) S. Enteritidis str. P125109 (b) S. Gallinarum/pullorum str. CDC1983-67 (c) S. Gallinarum/pullorum str. RKS5078 (d) S. Gallinarum str. 287/91 (e) S. Gallinarum str. 9184 (f) S. Pullorum str. ATCC 9120 (g) S. Pullorum str. S06004 (h) S. Pullorum QJ-2D-Sal (i) S. Gallinarum Sal40 strains by EDGAR with their name and function with reference to S. Enteritidis str. P125109. Detected Singletons listing of all genomes. (XLSX) [file pone.0255612.s008.xlsx]

## Sheet: 4(a)
S5 Table. Description of singletons detected in investigated Salmonella Gallinarum (a) S. Enteritidis str. P125109 (b) S. Gallinarum/pullorum str. CDC1983-67 (c) S. Gallinarum/pullorum str. RKS5078 (d) S. Gallinarum str. 287/91 (e) S. Gallinarum str. 9184 (f) S. Pullorum str. ATCC 9120 (g) S. Pullorum str. S06004 (h) S. Pullorum QJ-2D-Sal (i) S. Gallinarum Sal40 strains by EDGAR with their name a…
S.No	Name of the gene	Function
1	SEN_RS01090	viral enhancing factor
2	SEN_RS01375	ImpA family type VI secretion system protein
3	SEN_RS01380	type VI secretion system baseplate subunit TssG
4	SEN_RS01385	DUF2195 family protein
5	SEN_RS01390	DUF2778 domain-containing protein
6	SEN_RS01395	hypothetical protein
7	SEN_RS01400	type IV secretion protein Rhs
8	SEN_RS01405	hypothetical protein
9	SEN_RS01410	type I addiction module toxin
10	SEN_RS01415	hypothetical protein
11	SEN_RS01440	Saf-pilin pilus formation protein
12	SEN_RS01465	transcriptional activator PerC
13	SEN_RS04705	enterohemolysin
14	SEN_RS04710	hypothetical protein
15	SEN_RS04715h	hypothetical protein
16	SEN_RS04745	SOS response-associated peptidase
17	SEN_RS04755	hypothetical protein
18	SEN_RS06020	DUF2514 domain-containing protein
19	SEN_RS23170	trp operon leader peptide
20	SEN_RS07090	hypothetical protein
21	SEN_RS07170	cell division protein FtsZ
22	SEN_RS07175	hypothetical protein
23	SEN_RS07180	DUF1391 domain-containing protein
24	SEN_RS07185	helix-turn-helix domain-containing protein
25	SEN_RS07195	hypothetical protein
26	SEN_RS07200	hypothetical protein
27	SEN_RS07210	type I toxin-antitoxin system Hok family toxin
28	SEN_RS07225	DUF1364 domain-containing protein
29	SEN_RS07230	DUF1133 family protein
30	SEN_RS07235	tellurite resistance TerB family protein
31	SEN_RS07240	phage holin family protein
32	SEN_RS24295	hypothetical protein
33	SEN_RS07770	Na+/H+ antiporter NhaC
34	SEN_RS07795	endoribonuclease L-PSP
35	SEN_RS07800	S-adenosylmethionine:tRNA ribosyltransferase-isomerase
36	SEN_RS07810	FAD-dependent oxidoreductase
37	SEN_RS24655	phenylalanyl--tRNA ligase operon leader peptide
38	SEN_RS09155	PrkA family serine protein kinase
39	SEN_RS09980	tail fiber assembly protein
40	SEN_RS09985	hypothetical protein
41	SEN_RS09990	DUF2313 domain-containing protein
42	SEN_RS09995	baseplate J/gp47 family protein
43	SEN_RS10000	hypothetical protein
44	SEN_RS10005	phage baseplate assembly protein V
45	SEN_RS10010	baseplate protein
46	SEN_RS10015	DNA circularization protein
47	SEN_RS10020	phage tail tape measure protein
48	SEN_RS10025	phage tail assembly protein
49	SEN_RS10030	tail protein
50	SEN_RS10035	tail sheath protein
51	SEN_RS22760	DUF2635 domain-containing protein
52	SEN_RS10040	hypothetical protein
53	SEN_RS10045	hypothetical protein
54	SEN_RS10050	phage head closure protein
55	SEN_RS10055	phage gp6-like head-tail connector protein
56	SEN_RS10060	phage major capsid protein
57	SEN_RS10065	HK97 family phage prohead protease
58	SEN_RS10070	phage portal protein
59	SEN_RS10080	terminase large subunit
60	SEN_RS10085	phage terminase small subunit P27 family
61	SEN_RS23385	HNH endonuclease
62	SEN_RS10095	DUF2514 domain-containing protein
63	SEN_RS10100	glycoside hydrolase family 19 protein
64	SEN_RS10105	phage holin family protein
65	SEN_RS10110	membrane protein
66	SEN_RS10115	hypothetical protein
67	SEN_RS10120	hypothetical protein
68	SEN_RS10130	DUF968 domain-containing protein
69	SEN_RS10135	KilA-N domain-containing protein
70	SEN_RS10140	RusA family crossover junction endodeoxyribonuclease
71	SEN_RS10150	PerC family transcriptional regulator
72	SEN_RS10155	hypothetical protein
73	SEN_RS10160	hypothetical protein
74	SEN_RS10165	peptidase
75	SEN_RS10170	hypothetical protein
76	SEN_RS10175	helix-turn-helix transcriptional regulator
77	SEN_RS23390	hypothetical protein
78	SEN_RS10185	hypothetical protein
79	SEN_RS23395	hypothetical protein
80	SEN_RS10190	hypothetical protein
81	SEN_RS24670	hypothetical protein
82	SEN_RS10205	hypothetical protein
83	SEN_RS10210	hypothetical protein
84	SEN_RS10215	DUF262 domain-containing protein
85	SEN_RS10220	hypothetical protein
86	SEN_RS10225	hypothetical protein
87	SEN_RS10230	DUF551 domain-containing protein
88	SEN_RS10235	3-5 exoribonuclease
89	SEN_RS10240	DUF4224 domain-containing protein
90	SEN_RS10245	tyrosine-type recombinase/integrase
91	SEN_RS10290	hypothetical protein
92	SEN_RS24725	hypothetical protein
93	SEN_RS22080	outer membrane fimbrial usher protein SefC
94	SEN_RS22250	hypothetical protein
95	SEN_RS22255	DUF1127 domain-containing protein
96	SEN_RS22260	DUF91 domain-containing protein

## Sheet: 4(b)
Suppl Table 4(b): This sheet consists of three singletons detected in S. Gallinarum/pullorum str. CDC1983-67 among the nine analyzed Salmonella strains by EDGAR with their name and function.
S.No	Name	Function:
1	SPUCDC_RS24380	hypothetical protein
2	SPUCDC_RS24290	phenylalanyl--tRNA ligase operon leader peptide
3	SPUCDC_RS22835	trp operon leader peptide

## Sheet: 4 (c)
Suppl Table 4(c): This sheet consists of five singletons detected in S. Gallinarum/pullorum str. RKS5078 among the nine analyzed Salmonella strains by EDGAR with their name and function.
S.No	Singleton:	Protein:
1	SPUL_RS24300	hypothetical protein
2	SPUL_RS24330	hypothetical protein
3	SPUL_RS24370	hypothetical protein
4	SPUL_RS24175	phenylalanyl--tRNA ligase operon leader peptide
5	SPUL_RS23005	trp operon leader peptide

## Sheet: 4(d)
Suppl Table 4(d): This sheet consists of three singletons detected in S.Gallinarum str. 287/91 among the nine analyzed Salmonella strains by EDGAR with their name and function.
S.No	Singleton:	Protein:
1	SG_RS24630	hypothetical protein
2	SG_RS24550	phenylalanyl--tRNA ligase operon leader peptide
3	SG_RS22945	trp operon leader peptide

## Sheet: 4 (e)
Suppl Table 4(e): This sheet consists of four singletons detected in S.Gallinarum str. 9184 among the nine analyzed Salmonella strains by EDGAR with their name and function.
S.No	Singleton:	Protein:
1	SEEG9184_RS23730	hypothetical protein
2	SEEG9184_RS23735	hypothetical protein
3	SEEG9184_RS23800	phenylalanyl--tRNA ligase operon leader peptide
4	SEEG9184_RS13760	trp operon leader peptide

## Sheet: 4(f)
Suppl Table 4(f): This sheet consists of ten singletons detected in S. Pullorum str. ATCC 9120 among the nine analyzed Salmonella strains by EDGAR with their name and function.
S.No	Singleton:	Protein:
1	SEEP9120_RS23805	pheST operon leader peptide PheM
2	SEEP9120_RS23895	trp operon leader peptide
3	SEEP9120_RS25370	hypothetical protein
4	SEEP9120_RS17475	phage tail tape measure protein
5	SEEP9120_RS17550	LysB family phage lysis regulatory protein
6	SEEP9120_RS17555	hypothetical protein
7	SEEP9120_RS17605	hypothetical protein
8	SEEP9120_RS17610	ImmA/IrrE family metallo-endopeptidase
9	SEEP9120_RS17625	replication endonuclease
10	SEEP9120_RS17675	hypothetical protein

## Sheet: 4(g)
Suppl Table 4 (g): This sheet consists of ten singletons detected in S. Pullorum str. S06004 among the nine analyzed Salmonella strains by EDGAR with their name and function.
S.No	Singleton:	Protein:
1	I137_RS13645	DUF4145 domain-containing protein
2	I137_RS07190	hypothetical protein
3	I137_RS23590	hypothetical protein
4	I137_RS13580	hypothetical protein
5	I137_RS13650	hypothetical protein
6	I137_RS13655	hypothetical protein
7	I137_RS13720	hypothetical protein
8	I137_RS23785	hypothetical protein
9	I137_RS23135	phenylalanyl--tRNA ligase operon leader peptide
10	I137_RS23200	trp operon leader peptide

## Sheet: 4(h)
Suppl Table 4 (h): This sheet consists of eighty five singletons detected in S. Pullorum QJ-2D-Sal among the nine analyzed Salmonella strains by EDGAR with their name and function.
S.No	Singleton:	Protein:
1	CJD41_RS02695	DUF2732 family protein
2	CJD41_RS02040	ferredoxin
3	CJD41_RS02760	glycoside hydrolase family 104 protein
4	CJD41_RS09135	heat-shock protein
5	CJD41_RS02680	helix-turn-helix domain-containing protein
6	CJD41_RS02755	holin
7	CJD41_RS00210	hypothetical protein
8	CJD41_RS00710	hypothetical protein
9	CJD41_RS00750	hypothetical protein
10	CJD41_RS00775	hypothetical protein
11	CJD41_RS00945	hypothetical protein
12	CJD41_RS01725	hypothetical protein
13	CJD41_RS01985	hypothetical protein
14	CJD41_RS02060	hypothetical protein
15	CJD41_RS02385	hypothetical protein
16	CJD41_RS02605	hypothetical protein
17	CJD41_RS02685	hypothetical protein
18	CJD41_RS02690	hypothetical protein
19	CJD41_RS02710	hypothetical protein
20	CJD41_RS02765	hypothetical protein
21	CJD41_RS02875	hypothetical protein
22	CJD41_RS03235	hypothetical protein
23	CJD41_RS03545	hypothetical protein
24	CJD41_RS03690	hypothetical protein
25	CJD41_RS04520	hypothetical protein
26	CJD41_RS04775	hypothetical protein
27	CJD41_RS04825	hypothetical protein
28	CJD41_RS05700	hypothetical protein
29	CJD41_RS05725	hypothetical protein
30	CJD41_RS05780	hypothetical protein
31	CJD41_RS06410	hypothetical protein
32	CJD41_RS06445	hypothetical protein
33	CJD41_RS07080	hypothetical protein
34	CJD41_RS07310	hypothetical protein
35	CJD41_RS07610	hypothetical protein
36	CJD41_RS08400	hypothetical protein
37	CJD41_RS08645	hypothetical protein
38	CJD41_RS08655	hypothetical protein
39	CJD41_RS08770	hypothetical protein
40	CJD41_RS08900	hypothetical protein
41	CJD41_RS09170	hypothetical protein
42	CJD41_RS10010	hypothetical protein
43	CJD41_RS10225	hypothetical protein
44	CJD41_RS10285	hypothetical protein
45	CJD41_RS10745	hypothetical protein
46	CJD41_RS11355	hypothetical protein
47	CJD41_RS11920	hypothetical protein
48	CJD41_RS12990	hypothetical protein
49	CJD41_RS13445	hypothetical protein
50	CJD41_RS13610	hypothetical protein
51	CJD41_RS13665	hypothetical protein
52	CJD41_RS14225	hypothetical protein
53	CJD41_RS14320	hypothetical protein
54	CJD41_RS14410	hypothetical protein
55	CJD41_RS14850	hypothetical protein
56	CJD41_RS15070	hypothetical protein
57	CJD41_RS15100	hypothetical protein
58	CJD41_RS15125	hypothetical protein
59	CJD41_RS15165	hypothetical protein
60	CJD41_RS15250	hypothetical protein
61	CJD41_RS15775	hypothetical protein
62	CJD41_RS15800	hypothetical protein
63	CJD41_RS15880	hypothetical protein
64	CJD41_RS16470	hypothetical protein
65	CJD41_RS16710	hypothetical protein
66	CJD41_RS17195	hypothetical protein
67	CJD41_RS17395	hypothetical protein
68	CJD41_RS17805	hypothetical protein
69	CJD41_RS18030	hypothetical protein
70	CJD41_RS18575	hypothetical protein
71	CJD41_RS18705	hypothetical protein
72	CJD41_RS19460	hypothetical protein
73	CJD41_RS19690	hypothetical protein
74	CJD41_RS21110	hypothetical protein
75	CJD41_RS21160	hypothetical protein
76	CJD41_RS21715	hypothetical protein
77	CJD41_RS21995	hypothetical protein
78	CJD41_RS22120	hypothetical protein
79	CJD41_RS22230	hypothetical protein
80	CJD41_RS22465	hypothetical protein
81	CJD41_RS02770	LysB family phage lysis regulatory protein
82	CJD41_RS02855	phage tail tape measure protein
83	CJD41_RS11140	phenylalanyl--tRNA ligase operon leader peptide
84	CJD41_RS02715	replication endonuclease
85	CJD41_RS13105	trp operon leader peptide

## Sheet: 4(i)
Suppl Table 4 (i): This sheet consists of 102 singletons detected in S. Gallinarum Sal40 strain among the nine analyzed Salmonella strains by EDGAR with their name and function.
S.No	Singleton name	Protein:
1	VTCCBAA614_03243	ATP-binding protein
2	VTCCBAA614_03244	ATP-binding protein
3	VTCCBAA614_03245	ATP-binding protein
4	VTCCBAA614_04522	CAD protein
5	VTCCBAA614_04560	DNA methyltransferase
6	VTCCBAA614_01191	DNA polymerase V
7	VTCCBAA614_03665	DNA-binding protein
8	VTCCBAA614_04236	HNH nuclease
9	VTCCBAA614_00494	holin
10	VTCCBAA614_00004	hypothetical protein
11	VTCCBAA614_00036	hypothetical protein
12	VTCCBAA614_00109	hypothetical protein
13	VTCCBAA614_00143	hypothetical protein
14	VTCCBAA614_00172	hypothetical protein
15	VTCCBAA614_00272	hypothetical protein
16	VTCCBAA614_00423	hypothetical protein
17	VTCCBAA614_00479	hypothetical protein
18	VTCCBAA614_00529	hypothetical protein
19	VTCCBAA614_00534	hypothetical protein
20	VTCCBAA614_00543	hypothetical protein
21	VTCCBAA614_00554	hypothetical protein
22	VTCCBAA614_00567	hypothetical protein
23	VTCCBAA614_00843	hypothetical protein
24	VTCCBAA614_00877	hypothetical protein
25	VTCCBAA614_01214	hypothetical protein
26	VTCCBAA614_01290	hypothetical protein
27	VTCCBAA614_01303	hypothetical protein
28	VTCCBAA614_01482	hypothetical protein
29	VTCCBAA614_01689	hypothetical protein
30	VTCCBAA614_01704	hypothetical protein
31	VTCCBAA614_01859	hypothetical protein
32	VTCCBAA614_01889	hypothetical protein
33	VTCCBAA614_01925	hypothetical protein
34	VTCCBAA614_02020	hypothetical protein
35	VTCCBAA614_02056	hypothetical protein
36	VTCCBAA614_02335	hypothetical protein
37	VTCCBAA614_02338	hypothetical protein
38	VTCCBAA614_02606	hypothetical protein
39	VTCCBAA614_02751	hypothetical protein
40	VTCCBAA614_02772	hypothetical protein
41	VTCCBAA614_02799	hypothetical protein
42	VTCCBAA614_02826	hypothetical protein
43	VTCCBAA614_02894	hypothetical protein
44	VTCCBAA614_02972	hypothetical protein
45	VTCCBAA614_03103	hypothetical protein
46	VTCCBAA614_03146	hypothetical protein
47	VTCCBAA614_03352	hypothetical protein
48	VTCCBAA614_03661	hypothetical protein
49	VTCCBAA614_03691	hypothetical protein
50	VTCCBAA614_03923	hypothetical protein
51	VTCCBAA614_04055	hypothetical protein
52	VTCCBAA614_04131	hypothetical protein
53	VTCCBAA614_04192	hypothetical protein
54	VTCCBAA614_04227	hypothetical protein
55	VTCCBAA614_04237	hypothetical protein
56	VTCCBAA614_04264	hypothetical protein
57	VTCCBAA614_04265	hypothetical protein
58	VTCCBAA614_04266	hypothetical protein
59	VTCCBAA614_04428	hypothetical protein
60	VTCCBAA614_04557	hypothetical protein
61	VTCCBAA614_04572	hypothetical protein
62	VTCCBAA614_04631	hypothetical protein
63	VTCCBAA614_04668	hypothetical protein
64	VTCCBAA614_04675	hypothetical protein
65	VTCCBAA614_04682	hypothetical protein
66	VTCCBAA614_04683	hypothetical protein
67	VTCCBAA614_04684	hypothetical protein
68	VTCCBAA614_04688	hypothetical protein
69	VTCCBAA614_04691	hypothetical protein
70	VTCCBAA614_04696	hypothetical protein
71	VTCCBAA614_02459	Insertion element IS630 uncharacterized 39 kDa protein ISO-IS200 39 kDa protein
72	VTCCBAA614_02454	IS1230 transposase
73	VTCCBAA614_00335	IS3 transposase
74	VTCCBAA614_00337	IS3 transposase
75	VTCCBAA614_03071	IS3 transposase
76	VTCCBAA614_03072	IS3, transposase orfA
77	VTCCBAA614_03248	ISxac3 transposase
78	VTCCBAA614_01599	membrane protein
79	VTCCBAA614_02884	membrane protein
80	VTCCBAA614_02975	membrane protein
81	VTCCBAA614_03209	membrane protein
82	VTCCBAA614_04677	membrane protein
83	VTCCBAA614_02217	phage-like protein
84	VTCCBAA614_02159	putative cytoplasmic protein
85	VTCCBAA614_00108	putative inner membrane protein
86	VTCCBAA614_03944	putative inner membrane protein
87	VTCCBAA614_04232	putative integrase core domain protein
88	VTCCBAA614_02216	putative phage membrane protein
89	VTCCBAA614_04235	restriction endonuclease
90	VTCCBAA614_04263	restriction endonuclease
91	VTCCBAA614_04674	RNAI modulator protein
92	VTCCBAA614_01185	side tail fiber protein
93	VTCCBAA614_01081	Soluble aldose sugar dehydrogenase yliI
94	VTCCBAA614_01105	sugar phosphatase SupH
95	VTCCBAA614_02328	transporter
96	VTCCBAA614_00548	transposase
97	VTCCBAA614_02214	transposase
98	VTCCBAA614_02337	transposase
99	VTCCBAA614_02824	transposase
100	VTCCBAA614_02825	transposase
101	VTCCBAA614_02965	transposase for IS200
102	VTCCBAA614_00336	transposase IS3
