# Supplementary material for: Comparative genome analysis of Salmonella enterica serovar Gallinarum biovars Pullorum and Gallinarum decodes strain specific genes
Source: PLoS One. 2021 Aug 19;16(8):e0255612. doi: 10.1371/journal.pone.0255612 (PMC8375982; doi:10.1371/journal.pone.0255612)
Supplement: S6 Table — (a-b) The functional annotation of (a) Suppl Table 6 (a): This data sheet consists of functional annotation of core genome of analyzed Salmonella strains performed by eggNOG-mapper v2 and lists query, seed ortholog, e-value, score, best taxonomy level, preferred name, GO terms, EC number, annotation level, COG category and description. (b) Suppl Table 6 (b): This data sheet consists of functional annotation of strain specific coding sequences of analyzed Salmonella strains performed by eggNOG-mapper v2. Functional annotation of CDS of analysed genomes. (XLSX) [file pone.0255612.s009.xlsx]

## Sheet: Suppl Table 6 (a)
Suppl Table 6 (a) : This data sheet consists of functional annotation of core genome of analyzed Salmonella strains performed by eggNOG-mapper v2 and enlists query, seed ortholog, e-value, score, best taxonomy level, preferred name, GO terms, EC number, annotation level, COG category and description.
#query_name	seed_eggNOG_ortholog	seed_ortholog_evalue	seed_ortholog_score	best_tax_level	Preferred_name	GOs	EC	Annotation level	COG category	Description
SEN_RS00010	220341	0	1598.9	Salmonella	thrA	GO:0003674,GO:0003824,GO:0004072,GO:0004412,GO:0005575,GO:0005622,GO:0005623,GO:0005737,GO:0006082,GO:0006520,GO:0006553,GO:0006793,GO:0006796,GO:0006807,GO:0008150,GO:0008152,GO:0008652,GO:0009058,GO:0009066,GO:0009067,GO:0009069,GO:0009070,GO:0009085,GO:0009089,GO:0009090,GO:0009092,GO:0009987,GO:0016053,GO:0016301,GO:0016310,GO:0016491,GO:0016614,GO:0016616,GO:0016740,GO:0016772,GO:0016774,GO:…	1.1.1.3,2.7.2.4	Bacteria	E	ACT domain
SPUCDC_RS00010	220341	0	1597.4	Salmonella	thrA	GO:0003674,GO:0003824,GO:0004072,GO:0004412,GO:0005575,GO:0005622,GO:0005623,GO:0005737,GO:0006082,GO:0006520,GO:0006553,GO:0006793,GO:0006796,GO:0006807,GO:0008150,GO:0008152,GO:0008652,GO:0009058,GO:0009066,GO:0009067,GO:0009069,GO:0009070,GO:0009085,GO:0009089,GO:0009090,GO:0009092,GO:0009987,GO:0016053,GO:0016301,GO:0016310,GO:0016491,GO:0016614,GO:0016616,GO:0016740,GO:0016772,GO:0016774,GO:…	1.1.1.3,2.7.2.4	Bacteria	E	ACT domain
SPUL_RS00010	220341	0	1597.4	Salmonella	thrA	GO:0003674,GO:0003824,GO:0004072,GO:0004412,GO:0005575,GO:0005622,GO:0005623,GO:0005737,GO:0006082,GO:0006520,GO:0006553,GO:0006793,GO:0006796,GO:0006807,GO:0008150,GO:0008152,GO:0008652,GO:0009058,GO:0009066,GO:0009067,GO:0009069,GO:0009070,GO:0009085,GO:0009089,GO:0009090,GO:0009092,GO:0009987,GO:0016053,GO:0016301,GO:0016310,GO:0016491,GO:0016614,GO:0016616,GO:0016740,GO:0016772,GO:0016774,GO:…	1.1.1.3,2.7.2.4	Bacteria	E	ACT domain
SG_RS00010	220341	0	1597.8	Salmonella	thrA	GO:0003674,GO:0003824,GO:0004072,GO:0004412,GO:0005575,GO:0005622,GO:0005623,GO:0005737,GO:0006082,GO:0006520,GO:0006553,GO:0006793,GO:0006796,GO:0006807,GO:0008150,GO:0008152,GO:0008652,GO:0009058,GO:0009066,GO:0009067,GO:0009069,GO:0009070,GO:0009085,GO:0009089,GO:0009090,GO:0009092,GO:0009987,GO:0016053,GO:0016301,GO:0016310,GO:0016491,GO:0016614,GO:0016616,GO:0016740,GO:0016772,GO:0016774,GO:…	1.1.1.3,2.7.2.4	Bacteria	E	ACT domain
SEEG9184_RS20930	220341	0	1597.8	Salmonella	thrA	GO:0003674,GO:0003824,GO:0004072,GO:0004412,GO:0005575,GO:0005622,GO:0005623,GO:0005737,GO:0006082,GO:0006520,GO:0006553,GO:0006793,GO:0006796,GO:0006807,GO:0008150,GO:0008152,GO:0008652,GO:0009058,GO:0009066,GO:0009067,GO:0009069,GO:0009070,GO:0009085,GO:0009089,GO:0009090,GO:0009092,GO:0009987,GO:0016053,GO:0016301,GO:0016310,GO:0016491,GO:0016614,GO:0016616,GO:0016740,GO:0016772,GO:0016774,GO:…	1.1.1.3,2.7.2.4	Bacteria	E	ACT domain
SEEP9120_RS04170	220341	0	1597.4	Salmonella	thrA	GO:0003674,GO:0003824,GO:0004072,GO:0004412,GO:0005575,GO:0005622,GO:0005623,GO:0005737,GO:0006082,GO:0006520,GO:0006553,GO:0006793,GO:0006796,GO:0006807,GO:0008150,GO:0008152,GO:0008652,GO:0009058,GO:0009066,GO:0009067,GO:0009069,GO:0009070,GO:0009085,GO:0009089,GO:0009090,GO:0009092,GO:0009987,GO:0016053,GO:0016301,GO:0016310,GO:0016491,GO:0016614,GO:0016616,GO:0016740,GO:0016772,GO:0016774,GO:…	1.1.1.3,2.7.2.4	Bacteria	E	ACT domain
I137_RS00010	220341	0	1595.1	Salmonella	thrA	GO:0003674,GO:0003824,GO:0004072,GO:0004412,GO:0005575,GO:0005622,GO:0005623,GO:0005737,GO:0006082,GO:0006520,GO:0006553,GO:0006793,GO:0006796,GO:0006807,GO:0008150,GO:0008152,GO:0008652,GO:0009058,GO:0009066,GO:0009067,GO:0009069,GO:0009070,GO:0009085,GO:0009089,GO:0009090,GO:0009092,GO:0009987,GO:0016053,GO:0016301,GO:0016310,GO:0016491,GO:0016614,GO:0016616,GO:0016740,GO:0016772,GO:0016774,GO:…	1.1.1.3,2.7.2.4	Bacteria	E	ACT domain
CJD41_RS05290	220341	0	1595.9	Salmonella	thrA	GO:0003674,GO:0003824,GO:0004072,GO:0004412,GO:0005575,GO:0005622,GO:0005623,GO:0005737,GO:0006082,GO:0006520,GO:0006553,GO:0006793,GO:0006796,GO:0006807,GO:0008150,GO:0008152,GO:0008652,GO:0009058,GO:0009066,GO:0009067,GO:0009069,GO:0009070,GO:0009085,GO:0009089,GO:0009090,GO:0009092,GO:0009987,GO:0016053,GO:0016301,GO:0016310,GO:0016491,GO:0016614,GO:0016616,GO:0016740,GO:0016772,GO:0016774,GO:…	1.1.1.3,2.7.2.4	Bacteria	E	ACT domain
VTCCBAA614_01875	220341	0	1597.8	Salmonella	thrA	GO:0003674,GO:0003824,GO:0004072,GO:0004412,GO:0005575,GO:0005622,GO:0005623,GO:0005737,GO:0006082,GO:0006520,GO:0006553,GO:0006793,GO:0006796,GO:0006807,GO:0008150,GO:0008152,GO:0008652,GO:0009058,GO:0009066,GO:0009067,GO:0009069,GO:0009070,GO:0009085,GO:0009089,GO:0009090,GO:0009092,GO:0009987,GO:0016053,GO:0016301,GO:0016310,GO:0016491,GO:0016614,GO:0016616,GO:0016740,GO:0016772,GO:0016774,GO:…	1.1.1.3,2.7.2.4	Bacteria	E	ACT domain
SEN_RS00020	220341	3.4e-244	850.5	Salmonella	thrC	GO:0003674,GO:0003824,GO:0004795,GO:0005575,GO:0005622,GO:0005623,GO:0005737,GO:0005829,GO:0006082,GO:0006520,GO:0006566,GO:0006807,GO:0008150,GO:0008152,GO:0008652,GO:0009058,GO:0009066,GO:0009067,GO:0009088,GO:0009987,GO:0016053,GO:0016829,GO:0016835,GO:0016838,GO:0019752,GO:0043436,GO:0044237,GO:0044238,GO:0044249,GO:0044281,GO:0044283,GO:0044424,GO:0044444,GO:0044464,GO:0046394,GO:0071704,GO:…	4.2.3.1	Bacteria	E	Threonine synthase N terminus
SPUCDC_RS00020	220341	3.4e-244	850.5	Salmonella	thrC	GO:0003674,GO:0003824,GO:0004795,GO:0005575,GO:0005622,GO:0005623,GO:0005737,GO:0005829,GO:0006082,GO:0006520,GO:0006566,GO:0006807,GO:0008150,GO:0008152,GO:0008652,GO:0009058,GO:0009066,GO:0009067,GO:0009088,GO:0009987,GO:0016053,GO:0016829,GO:0016835,GO:0016838,GO:0019752,GO:0043436,GO:0044237,GO:0044238,GO:0044249,GO:0044281,GO:0044283,GO:0044424,GO:0044444,GO:0044464,GO:0046394,GO:0071704,GO:…	4.2.3.1	Bacteria	E	Threonine synthase N terminus
SPUL_RS00020	220341	3.4e-244	850.5	Salmonella	thrC	GO:0003674,GO:0003824,GO:0004795,GO:0005575,GO:0005622,GO:0005623,GO:0005737,GO:0005829,GO:0006082,GO:0006520,GO:0006566,GO:0006807,GO:0008150,GO:0008152,GO:0008652,GO:0009058,GO:0009066,GO:0009067,GO:0009088,GO:0009987,GO:0016053,GO:0016829,GO:0016835,GO:0016838,GO:0019752,GO:0043436,GO:0044237,GO:0044238,GO:0044249,GO:0044281,GO:0044283,GO:0044424,GO:0044444,GO:0044464,GO:0046394,GO:0071704,GO:…	4.2.3.1	Bacteria	E	Threonine synthase N terminus
SG_RS00020	220341	1.7e-243	848.2	Salmonella	thrC	GO:0003674,GO:0003824,GO:0004795,GO:0005575,GO:0005622,GO:0005623,GO:0005737,GO:0005829,GO:0006082,GO:0006520,GO:0006566,GO:0006807,GO:0008150,GO:0008152,GO:0008652,GO:0009058,GO:0009066,GO:0009067,GO:0009088,GO:0009987,GO:0016053,GO:0016829,GO:0016835,GO:0016838,GO:0019752,GO:0043436,GO:0044237,GO:0044238,GO:0044249,GO:0044281,GO:0044283,GO:0044424,GO:0044444,GO:0044464,GO:0046394,GO:0071704,GO:…	4.2.3.1	Bacteria	E	Threonine synthase N terminus
SEEG9184_RS20920	220341	1.7e-243	848.2	Salmonella	thrC	GO:0003674,GO:0003824,GO:0004795,GO:0005575,GO:0005622,GO:0005623,GO:0005737,GO:0005829,GO:0006082,GO:0006520,GO:0006566,GO:0006807,GO:0008150,GO:0008152,GO:0008652,GO:0009058,GO:0009066,GO:0009067,GO:0009088,GO:0009987,GO:0016053,GO:0016829,GO:0016835,GO:0016838,GO:0019752,GO:0043436,GO:0044237,GO:0044238,GO:0044249,GO:0044281,GO:0044283,GO:0044424,GO:0044444,GO:0044464,GO:0046394,GO:0071704,GO:…	4.2.3.1	Bacteria	E	Threonine synthase N terminus
SEEP9120_RS04180	220341	3.4e-244	850.5	Salmonella	thrC	GO:0003674,GO:0003824,GO:0004795,GO:0005575,GO:0005622,GO:0005623,GO:0005737,GO:0005829,GO:0006082,GO:0006520,GO:0006566,GO:0006807,GO:0008150,GO:0008152,GO:0008652,GO:0009058,GO:0009066,GO:0009067,GO:0009088,GO:0009987,GO:0016053,GO:0016829,GO:0016835,GO:0016838,GO:0019752,GO:0043436,GO:0044237,GO:0044238,GO:0044249,GO:0044281,GO:0044283,GO:0044424,GO:0044444,GO:0044464,GO:0046394,GO:0071704,GO:…	4.2.3.1	Bacteria	E	Threonine synthase N terminus
I137_RS00020	220341	3.4e-244	850.5	Salmonella	thrC	GO:0003674,GO:0003824,GO:0004795,GO:0005575,GO:0005622,GO:0005623,GO:0005737,GO:0005829,GO:0006082,GO:0006520,GO:0006566,GO:0006807,GO:0008150,GO:0008152,GO:0008652,GO:0009058,GO:0009066,GO:0009067,GO:0009088,GO:0009987,GO:0016053,GO:0016829,GO:0016835,GO:0016838,GO:0019752,GO:0043436,GO:0044237,GO:0044238,GO:0044249,GO:0044281,GO:0044283,GO:0044424,GO:0044444,GO:0044464,GO:0046394,GO:0071704,GO:…	4.2.3.1	Bacteria	E	Threonine synthase N terminus
CJD41_RS05300	220341	3.4e-244	850.5	Salmonella	thrC	GO:0003674,GO:0003824,GO:0004795,GO:0005575,GO:0005622,GO:0005623,GO:0005737,GO:0005829,GO:0006082,GO:0006520,GO:0006566,GO:0006807,GO:0008150,GO:0008152,GO:0008652,GO:0009058,GO:0009066,GO:0009067,GO:0009088,GO:0009987,GO:0016053,GO:0016829,GO:0016835,GO:0016838,GO:0019752,GO:0043436,GO:0044237,GO:0044238,GO:0044249,GO:0044281,GO:0044283,GO:0044424,GO:0044444,GO:0044464,GO:0046394,GO:0071704,GO:…	4.2.3.1	Bacteria	E	Threonine synthase N terminus
VTCCBAA614_01877	220341	1.7e-243	848.2	Salmonella	thrC	GO:0003674,GO:0003824,GO:0004795,GO:0005575,GO:0005622,GO:0005623,GO:0005737,GO:0005829,GO:0006082,GO:0006520,GO:0006566,GO:0006807,GO:0008150,GO:0008152,GO:0008652,GO:0009058,GO:0009066,GO:0009067,GO:0009088,GO:0009987,GO:0016053,GO:0016829,GO:0016835,GO:0016838,GO:0019752,GO:0043436,GO:0044237,GO:0044238,GO:0044249,GO:0044281,GO:0044283,GO:0044424,GO:0044444,GO:0044464,GO:0046394,GO:0071704,GO:…	4.2.3.1	Bacteria	E	Threonine synthase N terminus
SEN_RS00025	90371.CY43_00020	1e-142	512.7	Salmonella	yaaA	GO:0005575,GO:0005622,GO:0005623,GO:0005737,GO:0005829,GO:0006950,GO:0006979,GO:0008150,GO:0033194,GO:0042221,GO:0044424,GO:0044444,GO:0044464,GO:0050896,GO:1901700		Bacteria	S	Peroxide stress protein YaaA
SPUCDC_RS00025	90371.CY43_00020	1e-142	512.7	Salmonella	yaaA	GO:0005575,GO:0005622,GO:0005623,GO:0005737,GO:0005829,GO:0006950,GO:0006979,GO:0008150,GO:0033194,GO:0042221,GO:0044424,GO:0044444,GO:0044464,GO:0050896,GO:1901700		Bacteria	S	Peroxide stress protein YaaA
SPUL_RS00025	90371.CY43_00020	1e-142	512.7	Salmonella	yaaA	GO:0005575,GO:0005622,GO:0005623,GO:0005737,GO:0005829,GO:0006950,GO:0006979,GO:0008150,GO:0033194,GO:0042221,GO:0044424,GO:0044444,GO:0044464,GO:0050896,GO:1901700		Bacteria	S	Peroxide stress protein YaaA
SG_RS00025	90371.CY43_00020	1e-142	512.7	Salmonella	yaaA	GO:0005575,GO:0005622,GO:0005623,GO:0005737,GO:0005829,GO:0006950,GO:0006979,GO:0008150,GO:0033194,GO:0042221,GO:0044424,GO:0044444,GO:0044464,GO:0050896,GO:1901700		Bacteria	S	Peroxide stress protein YaaA
SEEG9184_RS20915	90371.CY43_00020	1e-142	512.7	Salmonella	yaaA	GO:0005575,GO:0005622,GO:0005623,GO:0005737,GO:0005829,GO:0006950,GO:0006979,GO:0008150,GO:0033194,GO:0042221,GO:0044424,GO:0044444,GO:0044464,GO:0050896,GO:1901700		Bacteria	S	Peroxide stress protein YaaA
SEEP9120_RS04185	90371.CY43_00020	1e-142	512.7	Salmonella	yaaA	GO:0005575,GO:0005622,GO:0005623,GO:0005737,GO:0005829,GO:0006950,GO:0006979,GO:0008150,GO:0033194,GO:0042221,GO:0044424,GO:0044444,GO:0044464,GO:0050896,GO:1901700		Bacteria	S	Peroxide stress protein YaaA
I137_RS00025	90371.CY43_00020	1e-142	512.7	Salmonella	yaaA	GO:0005575,GO:0005622,GO:0005623,GO:0005737,GO:0005829,GO:0006950,GO:0006979,GO:0008150,GO:0033194,GO:0042221,GO:0044424,GO:0044444,GO:0044464,GO:0050896,GO:1901700		Bacteria	S	Peroxide stress protein YaaA
CJD41_RS05305	90371.CY43_00020	1e-142	512.7	Salmonella	yaaA	GO:0005575,GO:0005622,GO:0005623,GO:0005737,GO:0005829,GO:0006950,GO:0006979,GO:0008150,GO:0033194,GO:0042221,GO:0044424,GO:0044444,GO:0044464,GO:0050896,GO:1901700		Bacteria	S	Peroxide stress protein YaaA
VTCCBAA614_01878	90371.CY43_00020	1e-142	512.7	Salmonella	yaaA	GO:0005575,GO:0005622,GO:0005623,GO:0005737,GO:0005829,GO:0006950,GO:0006979,GO:0008150,GO:0033194,GO:0042221,GO:0044424,GO:0044444,GO:0044464,GO:0050896,GO:1901700		Bacteria	S	Peroxide stress protein YaaA
SEN_RS00030	220341	5.6e-264	916.4	Salmonella	yaaJ	GO:0005575,GO:0005623,GO:0005886,GO:0016020,GO:0044464,GO:0071944		Bacteria	U	Sodium:alanine symporter family
SPUCDC_RS00030	220341	5.6e-264	916.4	Salmonella	yaaJ	GO:0005575,GO:0005623,GO:0005886,GO:0016020,GO:0044464,GO:0071944		Bacteria	U	Sodium:alanine symporter family
SPUL_RS00030	220341	5.6e-264	916.4	Salmonella	yaaJ	GO:0005575,GO:0005623,GO:0005886,GO:0016020,GO:0044464,GO:0071944		Bacteria	U	Sodium:alanine symporter family
SG_RS00030	220341	5.6e-264	916.4	Salmonella	yaaJ	GO:0005575,GO:0005623,GO:0005886,GO:0016020,GO:0044464,GO:0071944		Bacteria	U	Sodium:alanine symporter family
SEEG9184_RS20910	220341	5.6e-264	916.4	Salmonella	yaaJ	GO:0005575,GO:0005623,GO:0005886,GO:0016020,GO:0044464,GO:0071944		Bacteria	U	Sodium:alanine symporter family
SEEP9120_RS04190	220341	5.6e-264	916.4	Salmonella	yaaJ	GO:0005575,GO:0005623,GO:0005886,GO:0016020,GO:0044464,GO:0071944		Bacteria	U	Sodium:alanine symporter family
I137_RS00030	220341	5.6e-264	916.4	Salmonella	yaaJ	GO:0005575,GO:0005623,GO:0005886,GO:0016020,GO:0044464,GO:0071944		Bacteria	U	Sodium:alanine symporter family
CJD41_RS05310	220341	5.6e-264	916.4	Salmonella	yaaJ	GO:0005575,GO:0005623,GO:0005886,GO:0016020,GO:0044464,GO:0071944		Bacteria	U	Sodium:alanine symporter family
VTCCBAA614_01879	220341	5.6e-264	916.4	Salmonella	yaaJ	GO:0005575,GO:0005623,GO:0005886,GO:0016020,GO:0044464,GO:0071944		Bacteria	U	Sodium:alanine symporter family
SEN_RS00035	220341	1.9e-175	621.7	Salmonella	tal	GO:0003674,GO:0003824,GO:0004801,GO:0005575,GO:0005622,GO:0005623,GO:0005737,GO:0005829,GO:0006081,GO:0006098,GO:0006139,GO:0006725,GO:0006732,GO:0006733,GO:0006739,GO:0006753,GO:0006793,GO:0006796,GO:0006807,GO:0008150,GO:0008152,GO:0009052,GO:0009117,GO:0009987,GO:0016740,GO:0016744,GO:0019362,GO:0019637,GO:0019682,GO:0019693,GO:0034641,GO:0044237,GO:0044238,GO:0044281,GO:0044424,GO:0044444,GO:…	2.2.1.2	Bacteria	F	Transaldolase is important for the balance of metabolites in the pentose-phosphate pathway
SPUCDC_RS00035	220341	1.9e-175	621.7	Salmonella	tal	GO:0003674,GO:0003824,GO:0004801,GO:0005575,GO:0005622,GO:0005623,GO:0005737,GO:0005829,GO:0006081,GO:0006098,GO:0006139,GO:0006725,GO:0006732,GO:0006733,GO:0006739,GO:0006753,GO:0006793,GO:0006796,GO:0006807,GO:0008150,GO:0008152,GO:0009052,GO:0009117,GO:0009987,GO:0016740,GO:0016744,GO:0019362,GO:0019637,GO:0019682,GO:0019693,GO:0034641,GO:0044237,GO:0044238,GO:0044281,GO:0044424,GO:0044444,GO:…	2.2.1.2	Bacteria	F	Transaldolase is important for the balance of metabolites in the pentose-phosphate pathway
SPUL_RS00035	220341	1.9e-175	621.7	Salmonella	tal	GO:0003674,GO:0003824,GO:0004801,GO:0005575,GO:0005622,GO:0005623,GO:0005737,GO:0005829,GO:0006081,GO:0006098,GO:0006139,GO:0006725,GO:0006732,GO:0006733,GO:0006739,GO:0006753,GO:0006793,GO:0006796,GO:0006807,GO:0008150,GO:0008152,GO:0009052,GO:0009117,GO:0009987,GO:0016740,GO:0016744,GO:0019362,GO:0019637,GO:0019682,GO:0019693,GO:0034641,GO:0044237,GO:0044238,GO:0044281,GO:0044424,GO:0044444,GO:…	2.2.1.2	Bacteria	F	Transaldolase is important for the balance of metabolites in the pentose-phosphate pathway
SG_RS00035	220341	1.9e-175	621.7	Salmonella	tal	GO:0003674,GO:0003824,GO:0004801,GO:0005575,GO:0005622,GO:0005623,GO:0005737,GO:0005829,GO:0006081,GO:0006098,GO:0006139,GO:0006725,GO:0006732,GO:0006733,GO:0006739,GO:0006753,GO:0006793,GO:0006796,GO:0006807,GO:0008150,GO:0008152,GO:0009052,GO:0009117,GO:0009987,GO:0016740,GO:0016744,GO:0019362,GO:0019637,GO:0019682,GO:0019693,GO:0034641,GO:0044237,GO:0044238,GO:0044281,GO:0044424,GO:0044444,GO:…	2.2.1.2	Bacteria	F	Transaldolase is important for the balance of metabolites in the pentose-phosphate pathway
SEEG9184_RS20905	220341	1.9e-175	621.7	Salmonella	tal	GO:0003674,GO:0003824,GO:0004801,GO:0005575,GO:0005622,GO:0005623,GO:0005737,GO:0005829,GO:0006081,GO:0006098,GO:0006139,GO:0006725,GO:0006732,GO:0006733,GO:0006739,GO:0006753,GO:0006793,GO:0006796,GO:0006807,GO:0008150,GO:0008152,GO:0009052,GO:0009117,GO:0009987,GO:0016740,GO:0016744,GO:0019362,GO:0019637,GO:0019682,GO:0019693,GO:0034641,GO:0044237,GO:0044238,GO:0044281,GO:0044424,GO:0044444,GO:…	2.2.1.2	Bacteria	F	Transaldolase is important for the balance of metabolites in the pentose-phosphate pathway
SEEP9120_RS04195	220341	1.9e-175	621.7	Salmonella	tal	GO:0003674,GO:0003824,GO:0004801,GO:0005575,GO:0005622,GO:0005623,GO:0005737,GO:0005829,GO:0006081,GO:0006098,GO:0006139,GO:0006725,GO:0006732,GO:0006733,GO:0006739,GO:0006753,GO:0006793,GO:0006796,GO:0006807,GO:0008150,GO:0008152,GO:0009052,GO:0009117,GO:0009987,GO:0016740,GO:0016744,GO:0019362,GO:0019637,GO:0019682,GO:0019693,GO:0034641,GO:0044237,GO:0044238,GO:0044281,GO:0044424,GO:0044444,GO:…	2.2.1.2	Bacteria	F	Transaldolase is important for the balance of metabolites in the pentose-phosphate pathway
I137_RS00035	220341	1.9e-175	621.7	Salmonella	tal	GO:0003674,GO:0003824,GO:0004801,GO:0005575,GO:0005622,GO:0005623,GO:0005737,GO:0005829,GO:0006081,GO:0006098,GO:0006139,GO:0006725,GO:0006732,GO:0006733,GO:0006739,GO:0006753,GO:0006793,GO:0006796,GO:0006807,GO:0008150,GO:0008152,GO:0009052,GO:0009117,GO:0009987,GO:0016740,GO:0016744,GO:0019362,GO:0019637,GO:0019682,GO:0019693,GO:0034641,GO:0044237,GO:0044238,GO:0044281,GO:0044424,GO:0044444,GO:…	2.2.1.2	Bacteria	F	Transaldolase is important for the balance of metabolites in the pentose-phosphate pathway
CJD41_RS05315	220341	5.5e-175	620.2	Salmonella	tal	GO:0003674,GO:0003824,GO:0004801,GO:0005575,GO:0005622,GO:0005623,GO:0005737,GO:0005829,GO:0006081,GO:0006098,GO:0006139,GO:0006725,GO:0006732,GO:0006733,GO:0006739,GO:0006753,GO:0006793,GO:0006796,GO:0006807,GO:0008150,GO:0008152,GO:0009052,GO:0009117,GO:0009987,GO:0016740,GO:0016744,GO:0019362,GO:0019637,GO:0019682,GO:0019693,GO:0034641,GO:0044237,GO:0044238,GO:0044281,GO:0044424,GO:0044444,GO:…	2.2.1.2	Bacteria	F	Transaldolase is important for the balance of metabolites in the pentose-phosphate pathway
VTCCBAA614_01880	220341	1.9e-175	621.7	Salmonella	tal	GO:0003674,GO:0003824,GO:0004801,GO:0005575,GO:0005622,GO:0005623,GO:0005737,GO:0005829,GO:0006081,GO:0006098,GO:0006139,GO:0006725,GO:0006732,GO:0006733,GO:0006739,GO:0006753,GO:0006793,GO:0006796,GO:0006807,GO:0008150,GO:0008152,GO:0009052,GO:0009117,GO:0009987,GO:0016740,GO:0016744,GO:0019362,GO:0019637,GO:0019682,GO:0019693,GO:0034641,GO:0044237,GO:0044238,GO:0044281,GO:0044424,GO:0044444,GO:…	2.2.1.2	Bacteria	F	Transaldolase is important for the balance of metabolites in the pentose-phosphate pathway
SEN_RS00040	90371.CY43_00035	2.4e-104	384.8	Salmonella	mog	GO:0003674,GO:0003824,GO:0005488,GO:0005515,GO:0005575,GO:0005622,GO:0005623,GO:0005737,GO:0005829,GO:0006139,GO:0006163,GO:0006725,GO:0006732,GO:0006753,GO:0006793,GO:0006796,GO:0006807,GO:0008150,GO:0008152,GO:0009058,GO:0009116,GO:0009117,GO:0009119,GO:0009141,GO:0009144,GO:0009150,GO:0009199,GO:0009205,GO:0009259,GO:0009987,GO:0016740,GO:0016772,GO:0016779,GO:0018130,GO:0019538,GO:0019637,GO:…	2.7.7.75,2.8.1.12	Bacteria	H	Probable molybdopterin binding domain
SPUCDC_RS00040	90371.CY43_00035	2.4e-104	384.8	Salmonella	mog	GO:0003674,GO:0003824,GO:0005488,GO:0005515,GO:0005575,GO:0005622,GO:0005623,GO:0005737,GO:0005829,GO:0006139,GO:0006163,GO:0006725,GO:0006732,GO:0006753,GO:0006793,GO:0006796,GO:0006807,GO:0008150,GO:0008152,GO:0009058,GO:0009116,GO:0009117,GO:0009119,GO:0009141,GO:0009144,GO:0009150,GO:0009199,GO:0009205,GO:0009259,GO:0009987,GO:0016740,GO:0016772,GO:0016779,GO:0018130,GO:0019538,GO:0019637,GO:…	2.7.7.75,2.8.1.12	Bacteria	H	Probable molybdopterin binding domain
SPUL_RS00040	90371.CY43_00035	2.4e-104	384.8	Salmonella	mog	GO:0003674,GO:0003824,GO:0005488,GO:0005515,GO:0005575,GO:0005622,GO:0005623,GO:0005737,GO:0005829,GO:0006139,GO:0006163,GO:0006725,GO:0006732,GO:0006753,GO:0006793,GO:0006796,GO:0006807,GO:0008150,GO:0008152,GO:0009058,GO:0009116,GO:0009117,GO:0009119,GO:0009141,GO:0009144,GO:0009150,GO:0009199,GO:0009205,GO:0009259,GO:0009987,GO:0016740,GO:0016772,GO:0016779,GO:0018130,GO:0019538,GO:0019637,GO:…	2.7.7.75,2.8.1.12	Bacteria	H	Probable molybdopterin binding domain
SG_RS00040	90371.CY43_00035	2.4e-104	384.8	Salmonella	mog	GO:0003674,GO:0003824,GO:0005488,GO:0005515,GO:0005575,GO:0005622,GO:0005623,GO:0005737,GO:0005829,GO:0006139,GO:0006163,GO:0006725,GO:0006732,GO:0006753,GO:0006793,GO:0006796,GO:0006807,GO:0008150,GO:0008152,GO:0009058,GO:0009116,GO:0009117,GO:0009119,GO:0009141,GO:0009144,GO:0009150,GO:0009199,GO:0009205,GO:0009259,GO:0009987,GO:0016740,GO:0016772,GO:0016779,GO:0018130,GO:0019538,GO:0019637,GO:…	2.7.7.75,2.8.1.12	Bacteria	H	Probable molybdopterin binding domain
SEEG9184_RS20900	90371.CY43_00035	2.4e-104	384.8	Salmonella	mog	GO:0003674,GO:0003824,GO:0005488,GO:0005515,GO:0005575,GO:0005622,GO:0005623,GO:0005737,GO:0005829,GO:0006139,GO:0006163,GO:0006725,GO:0006732,GO:0006753,GO:0006793,GO:0006796,GO:0006807,GO:0008150,GO:0008152,GO:0009058,GO:0009116,GO:0009117,GO:0009119,GO:0009141,GO:0009144,GO:0009150,GO:0009199,GO:0009205,GO:0009259,GO:0009987,GO:0016740,GO:0016772,GO:0016779,GO:0018130,GO:0019538,GO:0019637,GO:…	2.7.7.75,2.8.1.12	Bacteria	H	Probable molybdopterin binding domain
SEEP9120_RS04200	90371.CY43_00035	2.4e-104	384.8	Salmonella	mog	GO:0003674,GO:0003824,GO:0005488,GO:0005515,GO:0005575,GO:0005622,GO:0005623,GO:0005737,GO:0005829,GO:0006139,GO:0006163,GO:0006725,GO:0006732,GO:0006753,GO:0006793,GO:0006796,GO:0006807,GO:0008150,GO:0008152,GO:0009058,GO:0009116,GO:0009117,GO:0009119,GO:0009141,GO:0009144,GO:0009150,GO:0009199,GO:0009205,GO:0009259,GO:0009987,GO:0016740,GO:0016772,GO:0016779,GO:0018130,GO:0019538,GO:0019637,GO:…	2.7.7.75,2.8.1.12	Bacteria	H	Probable molybdopterin binding domain
I137_RS00040	90371.CY43_00035	2.4e-104	384.8	Salmonella	mog	GO:0003674,GO:0003824,GO:0005488,GO:0005515,GO:0005575,GO:0005622,GO:0005623,GO:0005737,GO:0005829,GO:0006139,GO:0006163,GO:0006725,GO:0006732,GO:0006753,GO:0006793,GO:0006796,GO:0006807,GO:0008150,GO:0008152,GO:0009058,GO:0009116,GO:0009117,GO:0009119,GO:0009141,GO:0009144,GO:0009150,GO:0009199,GO:0009205,GO:0009259,GO:0009987,GO:0016740,GO:0016772,GO:0016779,GO:0018130,GO:0019538,GO:0019637,GO:…	2.7.7.75,2.8.1.12	Bacteria	H	Probable molybdopterin binding domain
CJD41_RS05320	90371.CY43_00035	2.4e-104	384.8	Salmonella	mog	GO:0003674,GO:0003824,GO:0005488,GO:0005515,GO:0005575,GO:0005622,GO:0005623,GO:0005737,GO:0005829,GO:0006139,GO:0006163,GO:0006725,GO:0006732,GO:0006753,GO:0006793,GO:0006796,GO:0006807,GO:0008150,GO:0008152,GO:0009058,GO:0009116,GO:0009117,GO:0009119,GO:0009141,GO:0009144,GO:0009150,GO:0009199,GO:0009205,GO:0009259,GO:0009987,GO:0016740,GO:0016772,GO:0016779,GO:0018130,GO:0019538,GO:0019637,GO:…	2.7.7.75,2.8.1.12	Bacteria	H	Probable molybdopterin binding domain
VTCCBAA614_01881	90371.CY43_00035	2.4e-104	384.8	Salmonella	mog	GO:0003674,GO:0003824,GO:0005488,GO:0005515,GO:0005575,GO:0005622,GO:0005623,GO:0005737,GO:0005829,GO:0006139,GO:0006163,GO:0006725,GO:0006732,GO:0006753,GO:0006793,GO:0006796,GO:0006807,GO:0008150,GO:0008152,GO:0009058,GO:0009116,GO:0009117,GO:0009119,GO:0009141,GO:0009144,GO:0009150,GO:0009199,GO:0009205,GO:0009259,GO:0009987,GO:0016740,GO:0016772,GO:0016779,GO:0018130,GO:0019538,GO:0019637,GO:…	2.7.7.75,2.8.1.12	Bacteria	H	Probable molybdopterin binding domain
SEN_RS00045	218493.SBG_0009	2.5e-98	364.8	Salmonella	yaaH	GO:0003674,GO:0005215,GO:0005342,GO:0005575,GO:0005623,GO:0005886,GO:0006810,GO:0006811,GO:0006812,GO:0006820,GO:0006835,GO:0006846,GO:0006855,GO:0008028,GO:0008150,GO:0008324,GO:0008509,GO:0008514,GO:0015075,GO:0015077,GO:0015078,GO:0015123,GO:0015238,GO:0015291,GO:0015293,GO:0015294,GO:0015295,GO:0015318,GO:0015355,GO:0015360,GO:0015672,GO:0015711,GO:0015718,GO:0015740,GO:0015744,GO:0015849,GO:…		Bacteria	S	GPR1/FUN34/yaaH family
SPUCDC_RS00045	218493.SBG_0009	2.5e-98	364.8	Salmonella	yaaH	GO:0003674,GO:0005215,GO:0005342,GO:0005575,GO:0005623,GO:0005886,GO:0006810,GO:0006811,GO:0006812,GO:0006820,GO:0006835,GO:0006846,GO:0006855,GO:0008028,GO:0008150,GO:0008324,GO:0008509,GO:0008514,GO:0015075,GO:0015077,GO:0015078,GO:0015123,GO:0015238,GO:0015291,GO:0015293,GO:0015294,GO:0015295,GO:0015318,GO:0015355,GO:0015360,GO:0015672,GO:0015711,GO:0015718,GO:0015740,GO:0015744,GO:0015849,GO:…		Bacteria	S	GPR1/FUN34/yaaH family
SPUL_RS00045	218493.SBG_0009	2.5e-98	364.8	Salmonella	yaaH	GO:0003674,GO:0005215,GO:0005342,GO:0005575,GO:0005623,GO:0005886,GO:0006810,GO:0006811,GO:0006812,GO:0006820,GO:0006835,GO:0006846,GO:0006855,GO:0008028,GO:0008150,GO:0008324,GO:0008509,GO:0008514,GO:0015075,GO:0015077,GO:0015078,GO:0015123,GO:0015238,GO:0015291,GO:0015293,GO:0015294,GO:0015295,GO:0015318,GO:0015355,GO:0015360,GO:0015672,GO:0015711,GO:0015718,GO:0015740,GO:0015744,GO:0015849,GO:…		Bacteria	S	GPR1/FUN34/yaaH family
SG_RS00045	218493.SBG_0009	2.5e-98	364.8	Salmonella	yaaH	GO:0003674,GO:0005215,GO:0005342,GO:0005575,GO:0005623,GO:0005886,GO:0006810,GO:0006811,GO:0006812,GO:0006820,GO:0006835,GO:0006846,GO:0006855,GO:0008028,GO:0008150,GO:0008324,GO:0008509,GO:0008514,GO:0015075,GO:0015077,GO:0015078,GO:0015123,GO:0015238,GO:0015291,GO:0015293,GO:0015294,GO:0015295,GO:0015318,GO:0015355,GO:0015360,GO:0015672,GO:0015711,GO:0015718,GO:0015740,GO:0015744,GO:0015849,GO:…		Bacteria	S	GPR1/FUN34/yaaH family
SEEG9184_RS20895	218493.SBG_0009	2.5e-98	364.8	Salmonella	yaaH	GO:0003674,GO:0005215,GO:0005342,GO:0005575,GO:0005623,GO:0005886,GO:0006810,GO:0006811,GO:0006812,GO:0006820,GO:0006835,GO:0006846,GO:0006855,GO:0008028,GO:0008150,GO:0008324,GO:0008509,GO:0008514,GO:0015075,GO:0015077,GO:0015078,GO:0015123,GO:0015238,GO:0015291,GO:0015293,GO:0015294,GO:0015295,GO:0015318,GO:0015355,GO:0015360,GO:0015672,GO:0015711,GO:0015718,GO:0015740,GO:0015744,GO:0015849,GO:…		Bacteria	S	GPR1/FUN34/yaaH family
SEEP9120_RS04205	218493.SBG_0009	2.5e-98	364.8	Salmonella	yaaH	GO:0003674,GO:0005215,GO:0005342,GO:0005575,GO:0005623,GO:0005886,GO:0006810,GO:0006811,GO:0006812,GO:0006820,GO:0006835,GO:0006846,GO:0006855,GO:0008028,GO:0008150,GO:0008324,GO:0008509,GO:0008514,GO:0015075,GO:0015077,GO:0015078,GO:0015123,GO:0015238,GO:0015291,GO:0015293,GO:0015294,GO:0015295,GO:0015318,GO:0015355,GO:0015360,GO:0015672,GO:0015711,GO:0015718,GO:0015740,GO:0015744,GO:0015849,GO:…		Bacteria	S	GPR1/FUN34/yaaH family
I137_RS00045	218493.SBG_0009	2.5e-98	364.8	Salmonella	yaaH	GO:0003674,GO:0005215,GO:0005342,GO:0005575,GO:0005623,GO:0005886,GO:0006810,GO:0006811,GO:0006812,GO:0006820,GO:0006835,GO:0006846,GO:0006855,GO:0008028,GO:0008150,GO:0008324,GO:0008509,GO:0008514,GO:0015075,GO:0015077,GO:0015078,GO:0015123,GO:0015238,GO:0015291,GO:0015293,GO:0015294,GO:0015295,GO:0015318,GO:0015355,GO:0015360,GO:0015672,GO:0015711,GO:0015718,GO:0015740,GO:0015744,GO:0015849,GO:…		Bacteria	S	GPR1/FUN34/yaaH family
CJD41_RS05325	218493.SBG_0009	2.5e-98	364.8	Salmonella	yaaH	GO:0003674,GO:0005215,GO:0005342,GO:0005575,GO:0005623,GO:0005886,GO:0006810,GO:0006811,GO:0006812,GO:0006820,GO:0006835,GO:0006846,GO:0006855,GO:0008028,GO:0008150,GO:0008324,GO:0008509,GO:0008514,GO:0015075,GO:0015077,GO:0015078,GO:0015123,GO:0015238,GO:0015291,GO:0015293,GO:0015294,GO:0015295,GO:0015318,GO:0015355,GO:0015360,GO:0015672,GO:0015711,GO:0015718,GO:0015740,GO:0015744,GO:0015849,GO:…		Bacteria	S	GPR1/FUN34/yaaH family
VTCCBAA614_01882	218493.SBG_0009	2.5e-98	364.8	Salmonella	yaaH	GO:0003674,GO:0005215,GO:0005342,GO:0005575,GO:0005623,GO:0005886,GO:0006810,GO:0006811,GO:0006812,GO:0006820,GO:0006835,GO:0006846,GO:0006855,GO:0008028,GO:0008150,GO:0008324,GO:0008509,GO:0008514,GO:0015075,GO:0015077,GO:0015078,GO:0015123,GO:0015238,GO:0015291,GO:0015293,GO:0015294,GO:0015295,GO:0015318,GO:0015355,GO:0015360,GO:0015672,GO:0015711,GO:0015718,GO:0015740,GO:0015744,GO:0015849,GO:…		Bacteria	S	GPR1/FUN34/yaaH family
SEN_RS00060	90371.CY43_00055	0	1204.1	Salmonella	dnaK	GO:0000166,GO:0000988,GO:0000989,GO:0003674,GO:0003824,GO:0005488,GO:0005515,GO:0005524,GO:0005575,GO:0005576,GO:0005622,GO:0005623,GO:0005737,GO:0005829,GO:0005886,GO:0006457,GO:0006458,GO:0006950,GO:0006986,GO:0008144,GO:0008150,GO:0008270,GO:0009266,GO:0009408,GO:0009628,GO:0009889,GO:0009987,GO:0010033,GO:0010556,GO:0016020,GO:0016043,GO:0016462,GO:0016787,GO:0016817,GO:0016818,GO:0016887,GO:…		Bacteria	O	Heat shock 70 kDa protein
SPUCDC_RS00060	90371.CY43_00055	0	1206.8	Salmonella	dnaK	GO:0000166,GO:0000988,GO:0000989,GO:0003674,GO:0003824,GO:0005488,GO:0005515,GO:0005524,GO:0005575,GO:0005576,GO:0005622,GO:0005623,GO:0005737,GO:0005829,GO:0005886,GO:0006457,GO:0006458,GO:0006950,GO:0006986,GO:0008144,GO:0008150,GO:0008270,GO:0009266,GO:0009408,GO:0009628,GO:0009889,GO:0009987,GO:0010033,GO:0010556,GO:0016020,GO:0016043,GO:0016462,GO:0016787,GO:0016817,GO:0016818,GO:0016887,GO:…		Bacteria	O	Heat shock 70 kDa protein
SPUL_RS00060	90371.CY43_00055	0	1206.8	Salmonella	dnaK	GO:0000166,GO:0000988,GO:0000989,GO:0003674,GO:0003824,GO:0005488,GO:0005515,GO:0005524,GO:0005575,GO:0005576,GO:0005622,GO:0005623,GO:0005737,GO:0005829,GO:0005886,GO:0006457,GO:0006458,GO:0006950,GO:0006986,GO:0008144,GO:0008150,GO:0008270,GO:0009266,GO:0009408,GO:0009628,GO:0009889,GO:0009987,GO:0010033,GO:0010556,GO:0016020,GO:0016043,GO:0016462,GO:0016787,GO:0016817,GO:0016818,GO:0016887,GO:…		Bacteria	O	Heat shock 70 kDa protein
SG_RS00060	90371.CY43_00055	0	1206.8	Salmonella	dnaK	GO:0000166,GO:0000988,GO:0000989,GO:0003674,GO:0003824,GO:0005488,GO:0005515,GO:0005524,GO:0005575,GO:0005576,GO:0005622,GO:0005623,GO:0005737,GO:0005829,GO:0005886,GO:0006457,GO:0006458,GO:0006950,GO:0006986,GO:0008144,GO:0008150,GO:0008270,GO:0009266,GO:0009408,GO:0009628,GO:0009889,GO:0009987,GO:0010033,GO:0010556,GO:0016020,GO:0016043,GO:0016462,GO:0016787,GO:0016817,GO:0016818,GO:0016887,GO:…		Bacteria	O	Heat shock 70 kDa protein
SEEG9184_RS20880	90371.CY43_00055	0	1206.8	Salmonella	dnaK	GO:0000166,GO:0000988,GO:0000989,GO:0003674,GO:0003824,GO:0005488,GO:0005515,GO:0005524,GO:0005575,GO:0005576,GO:0005622,GO:0005623,GO:0005737,GO:0005829,GO:0005886,GO:0006457,GO:0006458,GO:0006950,GO:0006986,GO:0008144,GO:0008150,GO:0008270,GO:0009266,GO:0009408,GO:0009628,GO:0009889,GO:0009987,GO:0010033,GO:0010556,GO:0016020,GO:0016043,GO:0016462,GO:0016787,GO:0016817,GO:0016818,GO:0016887,GO:…		Bacteria	O	Heat shock 70 kDa protein
SEEP9120_RS04220	90371.CY43_00055	0	1206.8	Salmonella	dnaK	GO:0000166,GO:0000988,GO:0000989,GO:0003674,GO:0003824,GO:0005488,GO:0005515,GO:0005524,GO:0005575,GO:0005576,GO:0005622,GO:0005623,GO:0005737,GO:0005829,GO:0005886,GO:0006457,GO:0006458,GO:0006950,GO:0006986,GO:0008144,GO:0008150,GO:0008270,GO:0009266,GO:0009408,GO:0009628,GO:0009889,GO:0009987,GO:0010033,GO:0010556,GO:0016020,GO:0016043,GO:0016462,GO:0016787,GO:0016817,GO:0016818,GO:0016887,GO:…		Bacteria	O	Heat shock 70 kDa protein
I137_RS00060	90371.CY43_00055	0	1206.8	Salmonella	dnaK	GO:0000166,GO:0000988,GO:0000989,GO:0003674,GO:0003824,GO:0005488,GO:0005515,GO:0005524,GO:0005575,GO:0005576,GO:0005622,GO:0005623,GO:0005737,GO:0005829,GO:0005886,GO:0006457,GO:0006458,GO:0006950,GO:0006986,GO:0008144,GO:0008150,GO:0008270,GO:0009266,GO:0009408,GO:0009628,GO:0009889,GO:0009987,GO:0010033,GO:0010556,GO:0016020,GO:0016043,GO:0016462,GO:0016787,GO:0016817,GO:0016818,GO:0016887,GO:…		Bacteria	O	Heat shock 70 kDa protein
CJD41_RS05340	90371.CY43_00055	0	1206.8	Salmonella	dnaK	GO:0000166,GO:0000988,GO:0000989,GO:0003674,GO:0003824,GO:0005488,GO:0005515,GO:0005524,GO:0005575,GO:0005576,GO:0005622,GO:0005623,GO:0005737,GO:0005829,GO:0005886,GO:0006457,GO:0006458,GO:0006950,GO:0006986,GO:0008144,GO:0008150,GO:0008270,GO:0009266,GO:0009408,GO:0009628,GO:0009889,GO:0009987,GO:0010033,GO:0010556,GO:0016020,GO:0016043,GO:0016462,GO:0016787,GO:0016817,GO:0016818,GO:0016887,GO:…		Bacteria	O	Heat shock 70 kDa protein
VTCCBAA614_01886	90371.CY43_00055	0	1206.8	Salmonella	dnaK	GO:0000166,GO:0000988,GO:0000989,GO:0003674,GO:0003824,GO:0005488,GO:0005515,GO:0005524,GO:0005575,GO:0005576,GO:0005622,GO:0005623,GO:0005737,GO:0005829,GO:0005886,GO:0006457,GO:0006458,GO:0006950,GO:0006986,GO:0008144,GO:0008150,GO:0008270,GO:0009266,GO:0009408,GO:0009628,GO:0009889,GO:0009987,GO:0010033,GO:0010556,GO:0016020,GO:0016043,GO:0016462,GO:0016787,GO:0016817,GO:0016818,GO:0016887,GO:…		Bacteria	O	Heat shock 70 kDa protein
SEN_RS00065	220341	7.5e-179	633.3	Salmonella	dnaJ	GO:0000988,GO:0000989,GO:0003674,GO:0003756,GO:0003824,GO:0005488,GO:0005515,GO:0005575,GO:0005622,GO:0005623,GO:0005737,GO:0005829,GO:0006139,GO:0006259,GO:0006260,GO:0006457,GO:0006458,GO:0006725,GO:0006807,GO:0006950,GO:0008150,GO:0008152,GO:0008270,GO:0009058,GO:0009059,GO:0009266,GO:0009408,GO:0009628,GO:0009889,GO:0009987,GO:0010556,GO:0015035,GO:0015036,GO:0016020,GO:0016032,GO:0016043,GO:…		Bacteria	O	ATP binding to DnaK triggers the release of the substrate protein, thus completing the reaction cycle. Several rounds of ATP-dependent interactions between DnaJ, DnaK and GrpE are required for fully efficient folding. Also involved, together with DnaK and GrpE, in the DNA replication of plasmids through activation of initiation proteins
SPUCDC_RS00065	220341	7.5e-179	633.3	Salmonella	dnaJ	GO:0000988,GO:0000989,GO:0003674,GO:0003756,GO:0003824,GO:0005488,GO:0005515,GO:0005575,GO:0005622,GO:0005623,GO:0005737,GO:0005829,GO:0006139,GO:0006259,GO:0006260,GO:0006457,GO:0006458,GO:0006725,GO:0006807,GO:0006950,GO:0008150,GO:0008152,GO:0008270,GO:0009058,GO:0009059,GO:0009266,GO:0009408,GO:0009628,GO:0009889,GO:0009987,GO:0010556,GO:0015035,GO:0015036,GO:0016020,GO:0016032,GO:0016043,GO:…		Bacteria	O	ATP binding to DnaK triggers the release of the substrate protein, thus completing the reaction cycle. Several rounds of ATP-dependent interactions between DnaJ, DnaK and GrpE are required for fully efficient folding. Also involved, together with DnaK and GrpE, in the DNA replication of plasmids through activation of initiation proteins
SPUL_RS00065	220341	7.5e-179	633.3	Salmonella	dnaJ	GO:0000988,GO:0000989,GO:0003674,GO:0003756,GO:0003824,GO:0005488,GO:0005515,GO:0005575,GO:0005622,GO:0005623,GO:0005737,GO:0005829,GO:0006139,GO:0006259,GO:0006260,GO:0006457,GO:0006458,GO:0006725,GO:0006807,GO:0006950,GO:0008150,GO:0008152,GO:0008270,GO:0009058,GO:0009059,GO:0009266,GO:0009408,GO:0009628,GO:0009889,GO:0009987,GO:0010556,GO:0015035,GO:0015036,GO:0016020,GO:0016032,GO:0016043,GO:…		Bacteria	O	ATP binding to DnaK triggers the release of the substrate protein, thus completing the reaction cycle. Several rounds of ATP-dependent interactions between DnaJ, DnaK and GrpE are required for fully efficient folding. Also involved, together with DnaK and GrpE, in the DNA replication of plasmids through activation of initiation proteins
SG_RS00065	220341	7.5e-179	633.3	Salmonella	dnaJ	GO:0000988,GO:0000989,GO:0003674,GO:0003756,GO:0003824,GO:0005488,GO:0005515,GO:0005575,GO:0005622,GO:0005623,GO:0005737,GO:0005829,GO:0006139,GO:0006259,GO:0006260,GO:0006457,GO:0006458,GO:0006725,GO:0006807,GO:0006950,GO:0008150,GO:0008152,GO:0008270,GO:0009058,GO:0009059,GO:0009266,GO:0009408,GO:0009628,GO:0009889,GO:0009987,GO:0010556,GO:0015035,GO:0015036,GO:0016020,GO:0016032,GO:0016043,GO:…		Bacteria	O	ATP binding to DnaK triggers the release of the substrate protein, thus completing the reaction cycle. Several rounds of ATP-dependent interactions between DnaJ, DnaK and GrpE are required for fully efficient folding. Also involved, together with DnaK and GrpE, in the DNA replication of plasmids through activation of initiation proteins
SEEG9184_RS20875	220341	7.5e-179	633.3	Salmonella	dnaJ	GO:0000988,GO:0000989,GO:0003674,GO:0003756,GO:0003824,GO:0005488,GO:0005515,GO:0005575,GO:0005622,GO:0005623,GO:0005737,GO:0005829,GO:0006139,GO:0006259,GO:0006260,GO:0006457,GO:0006458,GO:0006725,GO:0006807,GO:0006950,GO:0008150,GO:0008152,GO:0008270,GO:0009058,GO:0009059,GO:0009266,GO:0009408,GO:0009628,GO:0009889,GO:0009987,GO:0010556,GO:0015035,GO:0015036,GO:0016020,GO:0016032,GO:0016043,GO:…		Bacteria	O	ATP binding to DnaK triggers the release of the substrate protein, thus completing the reaction cycle. Several rounds of ATP-dependent interactions between DnaJ, DnaK and GrpE are required for fully efficient folding. Also involved, together with DnaK and GrpE, in the DNA replication of plasmids through activation of initiation proteins
SEEP9120_RS04225	220341	7.5e-179	633.3	Salmonella	dnaJ	GO:0000988,GO:0000989,GO:0003674,GO:0003756,GO:0003824,GO:0005488,GO:0005515,GO:0005575,GO:0005622,GO:0005623,GO:0005737,GO:0005829,GO:0006139,GO:0006259,GO:0006260,GO:0006457,GO:0006458,GO:0006725,GO:0006807,GO:0006950,GO:0008150,GO:0008152,GO:0008270,GO:0009058,GO:0009059,GO:0009266,GO:0009408,GO:0009628,GO:0009889,GO:0009987,GO:0010556,GO:0015035,GO:0015036,GO:0016020,GO:0016032,GO:0016043,GO:…		Bacteria	O	ATP binding to DnaK triggers the release of the substrate protein, thus completing the reaction cycle. Several rounds of ATP-dependent interactions between DnaJ, DnaK and GrpE are required for fully efficient folding. Also involved, together with DnaK and GrpE, in the DNA replication of plasmids through activation of initiation proteins
I137_RS00065	220341	7.5e-179	633.3	Salmonella	dnaJ	GO:0000988,GO:0000989,GO:0003674,GO:0003756,GO:0003824,GO:0005488,GO:0005515,GO:0005575,GO:0005622,GO:0005623,GO:0005737,GO:0005829,GO:0006139,GO:0006259,GO:0006260,GO:0006457,GO:0006458,GO:0006725,GO:0006807,GO:0006950,GO:0008150,GO:0008152,GO:0008270,GO:0009058,GO:0009059,GO:0009266,GO:0009408,GO:0009628,GO:0009889,GO:0009987,GO:0010556,GO:0015035,GO:0015036,GO:0016020,GO:0016032,GO:0016043,GO:…		Bacteria	O	ATP binding to DnaK triggers the release of the substrate protein, thus completing the reaction cycle. Several rounds of ATP-dependent interactions between DnaJ, DnaK and GrpE are required for fully efficient folding. Also involved, together with DnaK and GrpE, in the DNA replication of plasmids through activation of initiation proteins
CJD41_RS05345	220341	7.5e-179	633.3	Salmonella	dnaJ	GO:0000988,GO:0000989,GO:0003674,GO:0003756,GO:0003824,GO:0005488,GO:0005515,GO:0005575,GO:0005622,GO:0005623,GO:0005737,GO:0005829,GO:0006139,GO:0006259,GO:0006260,GO:0006457,GO:0006458,GO:0006725,GO:0006807,GO:0006950,GO:0008150,GO:0008152,GO:0008270,GO:0009058,GO:0009059,GO:0009266,GO:0009408,GO:0009628,GO:0009889,GO:0009987,GO:0010556,GO:0015035,GO:0015036,GO:0016020,GO:0016032,GO:0016043,GO:…		Bacteria	O	ATP binding to DnaK triggers the release of the substrate protein, thus completing the reaction cycle. Several rounds of ATP-dependent interactions between DnaJ, DnaK and GrpE are required for fully efficient folding. Also involved, together with DnaK and GrpE, in the DNA replication of plasmids through activation of initiation proteins
VTCCBAA614_01888	220341	7.5e-179	633.3	Salmonella	dnaJ	GO:0000988,GO:0000989,GO:0003674,GO:0003756,GO:0003824,GO:0005488,GO:0005515,GO:0005575,GO:0005622,GO:0005623,GO:0005737,GO:0005829,GO:0006139,GO:0006259,GO:0006260,GO:0006457,GO:0006458,GO:0006725,GO:0006807,GO:0006950,GO:0008150,GO:0008152,GO:0008270,GO:0009058,GO:0009059,GO:0009266,GO:0009408,GO:0009628,GO:0009889,GO:0009987,GO:0010556,GO:0015035,GO:0015036,GO:0016020,GO:0016032,GO:0016043,GO:…		Bacteria	O	ATP binding to DnaK triggers the release of the substrate protein, thus completing the reaction cycle. Several rounds of ATP-dependent interactions between DnaJ, DnaK and GrpE are required for fully efficient folding. Also involved, together with DnaK and GrpE, in the DNA replication of plasmids through activation of initiation proteins
SEN_RS00070	90371.CY43_00065	3.3e-172	610.9	Salmonella				Bacteria	K	Bacterial regulatory helix-turn-helix protein, lysR family
SPUCDC_RS00070	90371.CY43_00065	1.6e-171	608.6	Salmonella				Bacteria	K	Bacterial regulatory helix-turn-helix protein, lysR family
SPUL_RS00070	90371.CY43_00065	1.6e-171	608.6	Salmonella				Bacteria	K	Bacterial regulatory helix-turn-helix protein, lysR family
SG_RS00070	90371.CY43_00065	1.6e-171	608.6	Salmonella				Bacteria	K	Bacterial regulatory helix-turn-helix protein, lysR family
SEEG9184_RS20870	90371.CY43_00065	1.6e-171	608.6	Salmonella				Bacteria	K	Bacterial regulatory helix-turn-helix protein, lysR family
SEEP9120_RS04230	90371.CY43_00065	1.6e-171	608.6	Salmonella				Bacteria	K	Bacterial regulatory helix-turn-helix protein, lysR family
I137_RS00070	90371.CY43_00065	1.6e-171	608.6	Salmonella				Bacteria	K	Bacterial regulatory helix-turn-helix protein, lysR family
CJD41_RS05350	90371.CY43_00065	1.6e-171	608.6	Salmonella				Bacteria	K	Bacterial regulatory helix-turn-helix protein, lysR family
VTCCBAA614_01890	90371.CY43_00065	1.6e-171	608.6	Salmonella				Bacteria	K	Bacterial regulatory helix-turn-helix protein, lysR family
SEN_RS00075	90371.CY43_00070	7.8e-55	219.5	Salmonella				Bacteria	S	LydA holin phage, holin superfamily III
SPUCDC_RS00075	90371.CY43_00070	7.8e-55	219.5	Salmonella				Bacteria	S	LydA holin phage, holin superfamily III
SPUL_RS00075	90371.CY43_00070	7.8e-55	219.5	Salmonella				Bacteria	S	LydA holin phage, holin superfamily III
SG_RS00075	90371.CY43_00070	7.8e-55	219.5	Salmonella				Bacteria	S	LydA holin phage, holin superfamily III
SEEG9184_RS20865	90371.CY43_00070	7.8e-55	219.5	Salmonella				Bacteria	S	LydA holin phage, holin superfamily III
SEEP9120_RS04235	90371.CY43_00070	7.8e-55	219.5	Salmonella				Bacteria	S	LydA holin phage, holin superfamily III
I137_RS00075	90371.CY43_00070	7.8e-55	219.5	Salmonella				Bacteria	S	LydA holin phage, holin superfamily III
CJD41_RS05355	90371.CY43_00070	7.8e-55	219.5	Salmonella				Bacteria	S	LydA holin phage, holin superfamily III
VTCCBAA614_01891	90371.CY43_00070	7.8e-55	219.5	Salmonella				Bacteria	S	LydA holin phage, holin superfamily III
SEN_RS00080	90371.CY43_00075	5.7e-105	386.7	Salmonella				Bacteria	S	Predicted Peptidoglycan domain
SPUCDC_RS00080	90371.CY43_00075	9.1e-103	379.4	Salmonella				Bacteria	S	Predicted Peptidoglycan domain
SPUL_RS00080	90371.CY43_00075	2.4e-103	381.3	Salmonella				Bacteria	S	Predicted Peptidoglycan domain
SG_RS00080	90371.CY43_00075	2.4e-103	381.3	Salmonella				Bacteria	S	Predicted Peptidoglycan domain
SEEG9184_RS20860	90371.CY43_00075	2.4e-103	381.3	Salmonella				Bacteria	S	Predicted Peptidoglycan domain
SEEP9120_RS04240	90371.CY43_00075	2.4e-103	381.3	Salmonella				Bacteria	S	Predicted Peptidoglycan domain
I137_RS00080	90371.CY43_00075	2.4e-103	381.3	Salmonella				Bacteria	S	Predicted Peptidoglycan domain
CJD41_RS05360	90371.CY43_00075	2.4e-103	381.3	Salmonella				Bacteria	S	Predicted Peptidoglycan domain
VTCCBAA614_01892	90371.CY43_00075	2.4e-103	381.3	Salmonella				Bacteria	S	Predicted Peptidoglycan domain
SEN_RS00085	220341	1.5e-74	285.4	Salmonella	toxR			Bacteria	K	Transcriptional regulatory protein, C terminal
SPUCDC_RS00085	220341	7.4e-74	283.1	Salmonella	toxR			Bacteria	K	Transcriptional regulatory protein, C terminal
SPUL_RS00085	220341	7.4e-74	283.1	Salmonella	toxR			Bacteria	K	Transcriptional regulatory protein, C terminal
SG_RS00085	220341	1.5e-74	285.4	Salmonella	toxR			Bacteria	K	Transcriptional regulatory protein, C terminal
SEEG9184_RS20855	220341	1.5e-74	285.4	Salmonella	toxR			Bacteria	K	Transcriptional regulatory protein, C terminal
SEEP9120_RS04245	220341	7.4e-74	283.1	Salmonella	toxR			Bacteria	K	Transcriptional regulatory protein, C terminal
I137_RS00085	220341	7.4e-74	283.1	Salmonella	toxR			Bacteria	K	Transcriptional regulatory protein, C terminal
CJD41_RS05365	220341	7.4e-74	283.1	Salmonella	toxR			Bacteria	K	Transcriptional regulatory protein, C terminal
VTCCBAA614_01893	220341	1.5e-74	285.4	Salmonella	toxR			Bacteria	K	Transcriptional regulatory protein, C terminal
SEN_RS00100	90371.CY43_00095	2.1e-131	474.9	Salmonella	arcR	GO:0006355,GO:0008150,GO:0009889,GO:0010468,GO:0010556,GO:0019219,GO:0019222,GO:0031323,GO:0031326,GO:0050789,GO:0050794,GO:0051171,GO:0051252,GO:0060255,GO:0065007,GO:0080090,GO:1903506,GO:2000112,GO:2001141		Bacteria	T	Winged helix-turn-helix DNA binding
SPUCDC_RS00100	90371.CY43_00095	2.1e-131	474.9	Salmonella	arcR	GO:0006355,GO:0008150,GO:0009889,GO:0010468,GO:0010556,GO:0019219,GO:0019222,GO:0031323,GO:0031326,GO:0050789,GO:0050794,GO:0051171,GO:0051252,GO:0060255,GO:0065007,GO:0080090,GO:1903506,GO:2000112,GO:2001141		Bacteria	T	Winged helix-turn-helix DNA binding
SPUL_RS00100	90371.CY43_00095	2.1e-131	474.9	Salmonella	arcR	GO:0006355,GO:0008150,GO:0009889,GO:0010468,GO:0010556,GO:0019219,GO:0019222,GO:0031323,GO:0031326,GO:0050789,GO:0050794,GO:0051171,GO:0051252,GO:0060255,GO:0065007,GO:0080090,GO:1903506,GO:2000112,GO:2001141		Bacteria	T	Winged helix-turn-helix DNA binding
SG_RS00100	90371.CY43_00095	3e-130	471.1	Salmonella	arcR	GO:0006355,GO:0008150,GO:0009889,GO:0010468,GO:0010556,GO:0019219,GO:0019222,GO:0031323,GO:0031326,GO:0050789,GO:0050794,GO:0051171,GO:0051252,GO:0060255,GO:0065007,GO:0080090,GO:1903506,GO:2000112,GO:2001141		Bacteria	T	Winged helix-turn-helix DNA binding
SEEG9184_RS20840	90371.CY43_00095	3e-130	471.1	Salmonella	arcR	GO:0006355,GO:0008150,GO:0009889,GO:0010468,GO:0010556,GO:0019219,GO:0019222,GO:0031323,GO:0031326,GO:0050789,GO:0050794,GO:0051171,GO:0051252,GO:0060255,GO:0065007,GO:0080090,GO:1903506,GO:2000112,GO:2001141		Bacteria	T	Winged helix-turn-helix DNA binding
SEEP9120_RS04260	90371.CY43_00095	2.1e-131	474.9	Salmonella	arcR	GO:0006355,GO:0008150,GO:0009889,GO:0010468,GO:0010556,GO:0019219,GO:0019222,GO:0031323,GO:0031326,GO:0050789,GO:0050794,GO:0051171,GO:0051252,GO:0060255,GO:0065007,GO:0080090,GO:1903506,GO:2000112,GO:2001141		Bacteria	T	Winged helix-turn-helix DNA binding
I137_RS00100	90371.CY43_00095	2.1e-131	474.9	Salmonella	arcR	GO:0006355,GO:0008150,GO:0009889,GO:0010468,GO:0010556,GO:0019219,GO:0019222,GO:0031323,GO:0031326,GO:0050789,GO:0050794,GO:0051171,GO:0051252,GO:0060255,GO:0065007,GO:0080090,GO:1903506,GO:2000112,GO:2001141		Bacteria	T	Winged helix-turn-helix DNA binding
CJD41_RS05380	90371.CY43_00095	2.1e-131	474.9	Salmonella	arcR	GO:0006355,GO:0008150,GO:0009889,GO:0010468,GO:0010556,GO:0019219,GO:0019222,GO:0031323,GO:0031326,GO:0050789,GO:0050794,GO:0051171,GO:0051252,GO:0060255,GO:0065007,GO:0080090,GO:1903506,GO:2000112,GO:2001141		Bacteria	T	Winged helix-turn-helix DNA binding
VTCCBAA614_01899	90371.CY43_00095	3e-130	471.1	Salmonella	arcR	GO:0006355,GO:0008150,GO:0009889,GO:0010468,GO:0010556,GO:0019219,GO:0019222,GO:0031323,GO:0031326,GO:0050789,GO:0050794,GO:0051171,GO:0051252,GO:0060255,GO:0065007,GO:0080090,GO:1903506,GO:2000112,GO:2001141		Bacteria	T	Winged helix-turn-helix DNA binding
SEN_RS00105	90371.CY43_00100	1.3e-88	332.4	Salmonella	bcfA			Bacteria	NU	Fimbrial protein
SPUCDC_RS00105	90371.CY43_00100	1.3e-88	332.4	Salmonella	bcfA			Bacteria	NU	Fimbrial protein
SPUL_RS00105	90371.CY43_00100	1.3e-88	332.4	Salmonella	bcfA			Bacteria	NU	Fimbrial protein
SG_RS00105	90371.CY43_00100	8.4e-88	329.7	Salmonella	bcfA			Bacteria	NU	Fimbrial protein
SEEG9184_RS20835	90371.CY43_00100	8.4e-88	329.7	Salmonella	bcfA			Bacteria	NU	Fimbrial protein
SEEP9120_RS04265	90371.CY43_00100	1.3e-88	332.4	Salmonella	bcfA			Bacteria	NU	Fimbrial protein
I137_RS00105	90371.CY43_00100	1.3e-88	332.4	Salmonella	bcfA			Bacteria	NU	Fimbrial protein
CJD41_RS05385	90371.CY43_00100	1.3e-88	332.4	Salmonella	bcfA			Bacteria	NU	Fimbrial protein
VTCCBAA614_01900	90371.CY43_00100	8.4e-88	329.7	Salmonella	bcfA			Bacteria	NU	Fimbrial protein
SEN_RS00110	220341	3.3e-121	441	Salmonella	elfD	GO:0008150,GO:0009987,GO:0016043,GO:0030030,GO:0043711,GO:0071840		Bacteria	M	Pili assembly chaperone PapD, C-terminal domain
SPUCDC_RS00110	220341	3.3e-121	441	Salmonella	elfD	GO:0008150,GO:0009987,GO:0016043,GO:0030030,GO:0043711,GO:0071840		Bacteria	M	Pili assembly chaperone PapD, C-terminal domain
SPUL_RS00110	220341	3.3e-121	441	Salmonella	elfD	GO:0008150,GO:0009987,GO:0016043,GO:0030030,GO:0043711,GO:0071840		Bacteria	M	Pili assembly chaperone PapD, C-terminal domain
SG_RS00110	220341	3.3e-121	441	Salmonella	elfD	GO:0008150,GO:0009987,GO:0016043,GO:0030030,GO:0043711,GO:0071840		Bacteria	M	Pili assembly chaperone PapD, C-terminal domain
SEEG9184_RS20830	220341	3.3e-121	441	Salmonella	elfD	GO:0008150,GO:0009987,GO:0016043,GO:0030030,GO:0043711,GO:0071840		Bacteria	M	Pili assembly chaperone PapD, C-terminal domain
SEEP9120_RS04270	220341	3.3e-121	441	Salmonella	elfD	GO:0008150,GO:0009987,GO:0016043,GO:0030030,GO:0043711,GO:0071840		Bacteria	M	Pili assembly chaperone PapD, C-terminal domain
I137_RS00110	220341	3.3e-121	441	Salmonella	elfD	GO:0008150,GO:0009987,GO:0016043,GO:0030030,GO:0043711,GO:0071840		Bacteria	M	Pili assembly chaperone PapD, C-terminal domain
CJD41_RS05390	220341	3.3e-121	441	Salmonella	elfD	GO:0008150,GO:0009987,GO:0016043,GO:0030030,GO:0043711,GO:0071840		Bacteria	M	Pili assembly chaperone PapD, C-terminal domain
VTCCBAA614_01901	220341	3.3e-121	441	Salmonella	elfD	GO:0008150,GO:0009987,GO:0016043,GO:0030030,GO:0043711,GO:0071840		Bacteria	M	Pili assembly chaperone PapD, C-terminal domain
SEN_RS00115	90371.CY43_00110	0	1740.7	Salmonella	elfC	GO:0003674,GO:0005215,GO:0005488,GO:0005539,GO:0005575,GO:0005623,GO:0006810,GO:0008150,GO:0008201,GO:0009279,GO:0009297,GO:0009987,GO:0015267,GO:0015288,GO:0015473,GO:0016020,GO:0016043,GO:0019867,GO:0022607,GO:0022803,GO:0022829,GO:0022857,GO:0030030,GO:0030031,GO:0030312,GO:0030313,GO:0031975,GO:0043167,GO:0043168,GO:0043711,GO:0044085,GO:0044462,GO:0044464,GO:0051179,GO:0051234,GO:0055085,GO:…		Bacteria	NU	PapC C-terminal domain
SPUCDC_RS00115	90371.CY43_00110	0	1737.6	Salmonella	elfC	GO:0003674,GO:0005215,GO:0005488,GO:0005539,GO:0005575,GO:0005623,GO:0006810,GO:0008150,GO:0008201,GO:0009279,GO:0009297,GO:0009987,GO:0015267,GO:0015288,GO:0015473,GO:0016020,GO:0016043,GO:0019867,GO:0022607,GO:0022803,GO:0022829,GO:0022857,GO:0030030,GO:0030031,GO:0030312,GO:0030313,GO:0031975,GO:0043167,GO:0043168,GO:0043711,GO:0044085,GO:0044462,GO:0044464,GO:0051179,GO:0051234,GO:0055085,GO:…		Bacteria	NU	PapC C-terminal domain
SPUL_RS00115	90371.CY43_00110	0	1737.6	Salmonella	elfC	GO:0003674,GO:0005215,GO:0005488,GO:0005539,GO:0005575,GO:0005623,GO:0006810,GO:0008150,GO:0008201,GO:0009279,GO:0009297,GO:0009987,GO:0015267,GO:0015288,GO:0015473,GO:0016020,GO:0016043,GO:0019867,GO:0022607,GO:0022803,GO:0022829,GO:0022857,GO:0030030,GO:0030031,GO:0030312,GO:0030313,GO:0031975,GO:0043167,GO:0043168,GO:0043711,GO:0044085,GO:0044462,GO:0044464,GO:0051179,GO:0051234,GO:0055085,GO:…		Bacteria	NU	PapC C-terminal domain
SG_RS00115	90371.CY43_00110	0	1738	Salmonella	elfC	GO:0003674,GO:0005215,GO:0005488,GO:0005539,GO:0005575,GO:0005623,GO:0006810,GO:0008150,GO:0008201,GO:0009279,GO:0009297,GO:0009987,GO:0015267,GO:0015288,GO:0015473,GO:0016020,GO:0016043,GO:0019867,GO:0022607,GO:0022803,GO:0022829,GO:0022857,GO:0030030,GO:0030031,GO:0030312,GO:0030313,GO:0031975,GO:0043167,GO:0043168,GO:0043711,GO:0044085,GO:0044462,GO:0044464,GO:0051179,GO:0051234,GO:0055085,GO:…		Bacteria	NU	PapC C-terminal domain
SEEG9184_RS20825	90371.CY43_00110	0	1738	Salmonella	elfC	GO:0003674,GO:0005215,GO:0005488,GO:0005539,GO:0005575,GO:0005623,GO:0006810,GO:0008150,GO:0008201,GO:0009279,GO:0009297,GO:0009987,GO:0015267,GO:0015288,GO:0015473,GO:0016020,GO:0016043,GO:0019867,GO:0022607,GO:0022803,GO:0022829,GO:0022857,GO:0030030,GO:0030031,GO:0030312,GO:0030313,GO:0031975,GO:0043167,GO:0043168,GO:0043711,GO:0044085,GO:0044462,GO:0044464,GO:0051179,GO:0051234,GO:0055085,GO:…		Bacteria	NU	PapC C-terminal domain
SEEP9120_RS04275	90371.CY43_00110	0	1737.6	Salmonella	elfC	GO:0003674,GO:0005215,GO:0005488,GO:0005539,GO:0005575,GO:0005623,GO:0006810,GO:0008150,GO:0008201,GO:0009279,GO:0009297,GO:0009987,GO:0015267,GO:0015288,GO:0015473,GO:0016020,GO:0016043,GO:0019867,GO:0022607,GO:0022803,GO:0022829,GO:0022857,GO:0030030,GO:0030031,GO:0030312,GO:0030313,GO:0031975,GO:0043167,GO:0043168,GO:0043711,GO:0044085,GO:0044462,GO:0044464,GO:0051179,GO:0051234,GO:0055085,GO:…		Bacteria	NU	PapC C-terminal domain
I137_RS00115	90371.CY43_00110	0	1736.1	Salmonella	elfC	GO:0003674,GO:0005215,GO:0005488,GO:0005539,GO:0005575,GO:0005623,GO:0006810,GO:0008150,GO:0008201,GO:0009279,GO:0009297,GO:0009987,GO:0015267,GO:0015288,GO:0015473,GO:0016020,GO:0016043,GO:0019867,GO:0022607,GO:0022803,GO:0022829,GO:0022857,GO:0030030,GO:0030031,GO:0030312,GO:0030313,GO:0031975,GO:0043167,GO:0043168,GO:0043711,GO:0044085,GO:0044462,GO:0044464,GO:0051179,GO:0051234,GO:0055085,GO:…		Bacteria	NU	PapC C-terminal domain
CJD41_RS05395	90371.CY43_00110	0	1737.6	Salmonella	elfC	GO:0003674,GO:0005215,GO:0005488,GO:0005539,GO:0005575,GO:0005623,GO:0006810,GO:0008150,GO:0008201,GO:0009279,GO:0009297,GO:0009987,GO:0015267,GO:0015288,GO:0015473,GO:0016020,GO:0016043,GO:0019867,GO:0022607,GO:0022803,GO:0022829,GO:0022857,GO:0030030,GO:0030031,GO:0030312,GO:0030313,GO:0031975,GO:0043167,GO:0043168,GO:0043711,GO:0044085,GO:0044462,GO:0044464,GO:0051179,GO:0051234,GO:0055085,GO:…		Bacteria	NU	PapC C-terminal domain
VTCCBAA614_01902	90371.CY43_00110	0	1738	Salmonella	elfC	GO:0003674,GO:0005215,GO:0005488,GO:0005539,GO:0005575,GO:0005623,GO:0006810,GO:0008150,GO:0008201,GO:0009279,GO:0009297,GO:0009987,GO:0015267,GO:0015288,GO:0015473,GO:0016020,GO:0016043,GO:0019867,GO:0022607,GO:0022803,GO:0022829,GO:0022857,GO:0030030,GO:0030031,GO:0030312,GO:0030313,GO:0031975,GO:0043167,GO:0043168,GO:0043711,GO:0044085,GO:0044462,GO:0044464,GO:0051179,GO:0051234,GO:0055085,GO:…		Bacteria	NU	PapC C-terminal domain
SEN_RS00120	90371.CY43_00115	4.3e-186	657.1	Salmonella	bcfD			Bacteria	NU	Fimbrial protein
SPUCDC_RS00120	90371.CY43_00115	7.3e-186	656.4	Salmonella	bcfD			Bacteria	NU	Fimbrial protein
SPUL_RS00120	90371.CY43_00115	7.3e-186	656.4	Salmonella	bcfD			Bacteria	NU	Fimbrial protein
SG_RS00120	90371.CY43_00115	4.3e-186	657.1	Salmonella	bcfD			Bacteria	NU	Fimbrial protein
SEEG9184_RS20820	90371.CY43_00115	4.3e-186	657.1	Salmonella	bcfD			Bacteria	NU	Fimbrial protein
SEEP9120_RS04280	90371.CY43_00115	7.3e-186	656.4	Salmonella	bcfD			Bacteria	NU	Fimbrial protein
I137_RS00120	90371.CY43_00115	4.3e-186	657.1	Salmonella	bcfD			Bacteria	NU	Fimbrial protein
CJD41_RS05400	90371.CY43_00115	4.3e-186	657.1	Salmonella	bcfD			Bacteria	NU	Fimbrial protein
VTCCBAA614_01903	90371.CY43_00115	4.3e-186	657.1	Salmonella	bcfD			Bacteria	NU	Fimbrial protein
SEN_RS00125	90371.CY43_00120	8.2e-99	366.3	Salmonella	bcfE	GO:0007155,GO:0008150,GO:0009987,GO:0022610,GO:0031589,GO:0042710,GO:0043708,GO:0043709,GO:0044010,GO:0044764,GO:0051704,GO:0090605,GO:0090609		Bacteria	NU	Fimbrial protein
SPUCDC_RS00125	90371.CY43_00120	4.1e-92	344	Salmonella	bcfE	GO:0007155,GO:0008150,GO:0009987,GO:0022610,GO:0031589,GO:0042710,GO:0043708,GO:0043709,GO:0044010,GO:0044764,GO:0051704,GO:0090605,GO:0090609		Bacteria	NU	Fimbrial protein
SPUL_RS00125	90371.CY43_00120	1.2e-97	362.5	Salmonella	bcfE	GO:0007155,GO:0008150,GO:0009987,GO:0022610,GO:0031589,GO:0042710,GO:0043708,GO:0043709,GO:0044010,GO:0044764,GO:0051704,GO:0090605,GO:0090609		Bacteria	NU	Fimbrial protein
SG_RS00125	90371.CY43_00120	8.2e-99	366.3	Salmonella	bcfE	GO:0007155,GO:0008150,GO:0009987,GO:0022610,GO:0031589,GO:0042710,GO:0043708,GO:0043709,GO:0044010,GO:0044764,GO:0051704,GO:0090605,GO:0090609		Bacteria	NU	Fimbrial protein
SEEG9184_RS20815	90371.CY43_00120	8.2e-99	366.3	Salmonella	bcfE	GO:0007155,GO:0008150,GO:0009987,GO:0022610,GO:0031589,GO:0042710,GO:0043708,GO:0043709,GO:0044010,GO:0044764,GO:0051704,GO:0090605,GO:0090609		Bacteria	NU	Fimbrial protein
SEEP9120_RS04285	90371.CY43_00120	4.1e-92	344	Salmonella	bcfE	GO:0007155,GO:0008150,GO:0009987,GO:0022610,GO:0031589,GO:0042710,GO:0043708,GO:0043709,GO:0044010,GO:0044764,GO:0051704,GO:0090605,GO:0090609		Bacteria	NU	Fimbrial protein
I137_RS00125	90371.CY43_00120	4.1e-92	344	Salmonella	bcfE	GO:0007155,GO:0008150,GO:0009987,GO:0022610,GO:0031589,GO:0042710,GO:0043708,GO:0043709,GO:0044010,GO:0044764,GO:0051704,GO:0090605,GO:0090609		Bacteria	NU	Fimbrial protein
CJD41_RS05405	90371.CY43_00120	3.5e-91	340.9	Salmonella	bcfE	GO:0007155,GO:0008150,GO:0009987,GO:0022610,GO:0031589,GO:0042710,GO:0043708,GO:0043709,GO:0044010,GO:0044764,GO:0051704,GO:0090605,GO:0090609		Bacteria	NU	Fimbrial protein
VTCCBAA614_01904	90371.CY43_00120	8.2e-99	366.3	Salmonella	bcfE	GO:0007155,GO:0008150,GO:0009987,GO:0022610,GO:0031589,GO:0042710,GO:0043708,GO:0043709,GO:0044010,GO:0044764,GO:0051704,GO:0090605,GO:0090609		Bacteria	NU	Fimbrial protein
SEN_RS00130	90371.CY43_00125	1e-90	339.3	Salmonella	bcfF	GO:0007155,GO:0008150,GO:0009987,GO:0022610,GO:0031589,GO:0042710,GO:0043708,GO:0043709,GO:0044010,GO:0044764,GO:0051704,GO:0090605,GO:0090609		Bacteria	NU	Fimbrial protein
SPUCDC_RS00130	90371.CY43_00125	1e-90	339.3	Salmonella	bcfF	GO:0007155,GO:0008150,GO:0009987,GO:0022610,GO:0031589,GO:0042710,GO:0043708,GO:0043709,GO:0044010,GO:0044764,GO:0051704,GO:0090605,GO:0090609		Bacteria	NU	Fimbrial protein
SPUL_RS00130	90371.CY43_00125	1e-90	339.3	Salmonella	bcfF	GO:0007155,GO:0008150,GO:0009987,GO:0022610,GO:0031589,GO:0042710,GO:0043708,GO:0043709,GO:0044010,GO:0044764,GO:0051704,GO:0090605,GO:0090609		Bacteria	NU	Fimbrial protein
SG_RS00130	90371.CY43_00125	3.9e-90	337.4	Salmonella	bcfF	GO:0007155,GO:0008150,GO:0009987,GO:0022610,GO:0031589,GO:0042710,GO:0043708,GO:0043709,GO:0044010,GO:0044764,GO:0051704,GO:0090605,GO:0090609		Bacteria	NU	Fimbrial protein
SEEG9184_RS20810	90371.CY43_00125	3.9e-90	337.4	Salmonella	bcfF	GO:0007155,GO:0008150,GO:0009987,GO:0022610,GO:0031589,GO:0042710,GO:0043708,GO:0043709,GO:0044010,GO:0044764,GO:0051704,GO:0090605,GO:0090609		Bacteria	NU	Fimbrial protein
SEEP9120_RS04290	90371.CY43_00125	1e-90	339.3	Salmonella	bcfF	GO:0007155,GO:0008150,GO:0009987,GO:0022610,GO:0031589,GO:0042710,GO:0043708,GO:0043709,GO:0044010,GO:0044764,GO:0051704,GO:0090605,GO:0090609		Bacteria	NU	Fimbrial protein
I137_RS00130	90371.CY43_00125	1e-90	339.3	Salmonella	bcfF	GO:0007155,GO:0008150,GO:0009987,GO:0022610,GO:0031589,GO:0042710,GO:0043708,GO:0043709,GO:0044010,GO:0044764,GO:0051704,GO:0090605,GO:0090609		Bacteria	NU	Fimbrial protein
CJD41_RS05410	90371.CY43_00125	1e-90	339.3	Salmonella	bcfF	GO:0007155,GO:0008150,GO:0009987,GO:0022610,GO:0031589,GO:0042710,GO:0043708,GO:0043709,GO:0044010,GO:0044764,GO:0051704,GO:0090605,GO:0090609		Bacteria	NU	Fimbrial protein
VTCCBAA614_01905	90371.CY43_00125	3.9e-90	337.4	Salmonella	bcfF	GO:0007155,GO:0008150,GO:0009987,GO:0022610,GO:0031589,GO:0042710,GO:0043708,GO:0043709,GO:0044010,GO:0044764,GO:0051704,GO:0090605,GO:0090609		Bacteria	NU	Fimbrial protein
SEN_RS00135	90371.CY43_00130	1.6e-134	485.3	Salmonella	ycbF			Bacteria	NU	Pili assembly chaperone PapD, C-terminal domain
SPUCDC_RS00135	90371.CY43_00130	1.6e-134	485.3	Salmonella	ycbF			Bacteria	NU	Pili assembly chaperone PapD, C-terminal domain
SPUL_RS00135	90371.CY43_00130	1.6e-134	485.3	Salmonella	ycbF			Bacteria	NU	Pili assembly chaperone PapD, C-terminal domain
SG_RS00135	90371.CY43_00130	1.6e-134	485.3	Salmonella	ycbF			Bacteria	NU	Pili assembly chaperone PapD, C-terminal domain
SEEG9184_RS20805	90371.CY43_00130	1.6e-134	485.3	Salmonella	ycbF			Bacteria	NU	Pili assembly chaperone PapD, C-terminal domain
SEEP9120_RS04295	90371.CY43_00130	1.6e-134	485.3	Salmonella	ycbF			Bacteria	NU	Pili assembly chaperone PapD, C-terminal domain
I137_RS00135	90371.CY43_00130	1.6e-134	485.3	Salmonella	ycbF			Bacteria	NU	Pili assembly chaperone PapD, C-terminal domain
CJD41_RS05415	90371.CY43_00130	1.6e-134	485.3	Salmonella	ycbF			Bacteria	NU	Pili assembly chaperone PapD, C-terminal domain
VTCCBAA614_01906	90371.CY43_00130	1.6e-134	485.3	Salmonella	ycbF			Bacteria	NU	Pili assembly chaperone PapD, C-terminal domain
SEN_RS00140	90371.CY43_00135	1.2e-152	545.8	Salmonella				Bacteria	O	DSBA-like thioredoxin domain
SPUCDC_RS00140	90371.CY43_00135	1.2e-152	545.8	Salmonella				Bacteria	O	DSBA-like thioredoxin domain
SPUL_RS00140	90371.CY43_00135	1.2e-152	545.8	Salmonella				Bacteria	O	DSBA-like thioredoxin domain
SG_RS00140	90371.CY43_00135	1.2e-152	545.8	Salmonella				Bacteria	O	DSBA-like thioredoxin domain
SEEG9184_RS20800	90371.CY43_00135	1.2e-152	545.8	Salmonella				Bacteria	O	DSBA-like thioredoxin domain
SEEP9120_RS04300	90371.CY43_00135	1.2e-152	545.8	Salmonella				Bacteria	O	DSBA-like thioredoxin domain
I137_RS00140	90371.CY43_00135	1.2e-152	545.8	Salmonella				Bacteria	O	DSBA-like thioredoxin domain
CJD41_RS05420	90371.CY43_00135	1.2e-152	545.8	Salmonella				Bacteria	O	DSBA-like thioredoxin domain
VTCCBAA614_01907	90371.CY43_00135	1.2e-152	545.8	Salmonella				Bacteria	O	DSBA-like thioredoxin domain
SEN_RS00145	90371.CY43_00140	2.6e-48	197.6	Salmonella				Bacteria
SPUCDC_RS00145	90371.CY43_00140	2.6e-48	197.6	Salmonella				Bacteria
SPUL_RS00145	90371.CY43_00140	2.6e-48	197.6	Salmonella				Bacteria
SG_RS00145	90371.CY43_00140	2.6e-48	197.6	Salmonella				Bacteria
SEEG9184_RS20795	90371.CY43_00140	2.6e-48	197.6	Salmonella				Bacteria
SEEP9120_RS04305	90371.CY43_00140	2.6e-48	197.6	Salmonella				Bacteria
I137_RS00145	90371.CY43_00140	2.6e-48	197.6	Salmonella				Bacteria
CJD41_RS05425	90371.CY43_00140	2.6e-48	197.6	Salmonella				Bacteria
VTCCBAA614_01908	90371.CY43_00140	2.6e-48	197.6	Salmonella				Bacteria
SEN_RS00150	220341	2.7e-76	291.2	Salmonella	toxR			Bacteria	K	Transcriptional regulatory protein, C terminal
SPUCDC_RS00150	220341	2.7e-76	291.2	Salmonella	toxR			Bacteria	K	Transcriptional regulatory protein, C terminal
SPUL_RS00150	220341	2.7e-76	291.2	Salmonella	toxR			Bacteria	K	Transcriptional regulatory protein, C terminal
SG_RS00150	220341	2.7e-76	291.2	Salmonella	toxR			Bacteria	K	Transcriptional regulatory protein, C terminal
SEEG9184_RS20790	220341	2.7e-76	291.2	Salmonella	toxR			Bacteria	K	Transcriptional regulatory protein, C terminal
SEEP9120_RS04310	220341	2.7e-76	291.2	Salmonella	toxR			Bacteria	K	Transcriptional regulatory protein, C terminal
I137_RS00150	220341	2.7e-76	291.2	Salmonella	toxR			Bacteria	K	Transcriptional regulatory protein, C terminal
CJD41_RS05430	220341	2.7e-76	291.2	Salmonella	toxR			Bacteria	K	Transcriptional regulatory protein, C terminal
VTCCBAA614_01909	220341	2.7e-76	291.2	Salmonella	toxR			Bacteria	K	Transcriptional regulatory protein, C terminal
SEN_RS00155	90371.CY43_00150	3.1e-184	651	Salmonella				Bacteria	K	Bacterial regulatory helix-turn-helix protein, lysR family
SPUCDC_RS00155	90371.CY43_00150	6.8e-184	649.8	Salmonella				Bacteria	K	Bacterial regulatory helix-turn-helix protein, lysR family
SPUL_RS00155	90371.CY43_00150	6.8e-184	649.8	Salmonella				Bacteria	K	Bacterial regulatory helix-turn-helix protein, lysR family
SG_RS00155	90371.CY43_00150	3.1e-184	651	Salmonella				Bacteria	K	Bacterial regulatory helix-turn-helix protein, lysR family
SEEG9184_RS20785	90371.CY43_00150	3.1e-184	651	Salmonella				Bacteria	K	Bacterial regulatory helix-turn-helix protein, lysR family
SEEP9120_RS04315	90371.CY43_00150	6.8e-184	649.8	Salmonella				Bacteria	K	Bacterial regulatory helix-turn-helix protein, lysR family
I137_RS00155	90371.CY43_00150	6.8e-184	649.8	Salmonella				Bacteria	K	Bacterial regulatory helix-turn-helix protein, lysR family
CJD41_RS05435	90371.CY43_00150	6.8e-184	649.8	Salmonella				Bacteria	K	Bacterial regulatory helix-turn-helix protein, lysR family
VTCCBAA614_01910	90371.CY43_00150	1.3e-96	359	Salmonella				Bacteria	K	Bacterial regulatory helix-turn-helix protein, lysR family
SEN_RS00160	220341	3.6e-44	184.5	Bacteria	toxR			Bacteria	K	Transcriptional regulator
SPUCDC_RS00160	220341	3.6e-44	184.5	Bacteria	toxR			Bacteria	K	Transcriptional regulator
SPUL_RS00160	220341	3.6e-44	184.5	Bacteria	toxR			Bacteria	K	Transcriptional regulator
SG_RS00160	220341	3.6e-44	184.5	Bacteria	toxR			Bacteria	K	Transcriptional regulator
SEEG9184_RS20780	220341	3.6e-44	184.5	Bacteria	toxR			Bacteria	K	Transcriptional regulator
SEEP9120_RS04320	220341	3.6e-44	184.5	Bacteria	toxR			Bacteria	K	Transcriptional regulator
I137_RS00160	220341	3.6e-44	184.5	Bacteria	toxR			Bacteria	K	Transcriptional regulator
CJD41_RS05440	220341	3.6e-44	184.5	Bacteria	toxR			Bacteria	K	Transcriptional regulator
VTCCBAA614_01911	220341	3.6e-44	184.5	Bacteria	toxR			Bacteria	K	Transcriptional regulator
SEN_RS00165	90371.CY43_00160	0	1166.8	Salmonella			2.8.2.22	Bacteria	M	Arylsulfotransferase Ig-like domain
SPUCDC_RS00165	90371.CY43_00160	0	1166.8	Salmonella			2.8.2.22	Bacteria	M	Arylsulfotransferase Ig-like domain
SPUL_RS00165	90371.CY43_00160	0	1166.8	Salmonella			2.8.2.22	Bacteria	M	Arylsulfotransferase Ig-like domain
SG_RS00165	90371.CY43_00160	0	1166.8	Salmonella			2.8.2.22	Bacteria	M	Arylsulfotransferase Ig-like domain
SEEG9184_RS20775	90371.CY43_00160	0	1166.8	Salmonella			2.8.2.22	Bacteria	M	Arylsulfotransferase Ig-like domain
SEEP9120_RS04325	90371.CY43_00160	0	1166.8	Salmonella			2.8.2.22	Bacteria	M	Arylsulfotransferase Ig-like domain
I137_RS00165	90371.CY43_00160	0	1166.8	Salmonella			2.8.2.22	Bacteria	M	Arylsulfotransferase Ig-like domain
CJD41_RS05445	90371.CY43_00160	0	1166.8	Salmonella			2.8.2.22	Bacteria	M	Arylsulfotransferase Ig-like domain
VTCCBAA614_01912	90371.CY43_00160	0	1166.8	Salmonella			2.8.2.22	Bacteria	M	Arylsulfotransferase Ig-like domain
SEN_RS00170	220341	1.4e-284	984.9	Salmonella	soxB		3.1.3.5,3.6.1.45	Bacteria	F	Belongs to the 5'-nucleotidase family
SPUCDC_RS00170	220341	5.3e-284	983	Salmonella	soxB		3.1.3.5,3.6.1.45	Bacteria	F	Belongs to the 5'-nucleotidase family
SPUL_RS00170	220341	5.3e-284	983	Salmonella	soxB		3.1.3.5,3.6.1.45	Bacteria	F	Belongs to the 5'-nucleotidase family
SG_RS00170	220341	1.5e-283	981.5	Salmonella	soxB		3.1.3.5,3.6.1.45	Bacteria	F	Belongs to the 5'-nucleotidase family
SEEG9184_RS20770	220341	1.5e-283	981.5	Salmonella	soxB		3.1.3.5,3.6.1.45	Bacteria	F	Belongs to the 5'-nucleotidase family
SEEP9120_RS04330	220341	5.3e-284	983	Salmonella	soxB		3.1.3.5,3.6.1.45	Bacteria	F	Belongs to the 5'-nucleotidase family
I137_RS00170	220341	2e-283	981.1	Salmonella	soxB		3.1.3.5,3.6.1.45	Bacteria	F	Belongs to the 5'-nucleotidase family
CJD41_RS05450	220341	5.3e-284	983	Salmonella	soxB		3.1.3.5,3.6.1.45	Bacteria	F	Belongs to the 5'-nucleotidase family
VTCCBAA614_01914	220341	4e-167	594	Salmonella	soxB		3.1.3.5,3.6.1.45	Bacteria	F	Belongs to the 5'-nucleotidase family
SEN_RS00175	90371.CY43_00170	8.3e-150	536.2	Salmonella				Bacteria	S	Nucleoside-specific channel-forming protein, Tsx
SPUCDC_RS00175	90371.CY43_00170	8.3e-150	536.2	Salmonella				Bacteria	S	Nucleoside-specific channel-forming protein, Tsx
SPUL_RS00175	90371.CY43_00170	8.3e-150	536.2	Salmonella				Bacteria	S	Nucleoside-specific channel-forming protein, Tsx
SG_RS00175	90371.CY43_00170	3.2e-149	534.3	Salmonella				Bacteria	S	Nucleoside-specific channel-forming protein, Tsx
SEEG9184_RS20765	90371.CY43_00170	3.2e-149	534.3	Salmonella				Bacteria	S	Nucleoside-specific channel-forming protein, Tsx
SEEP9120_RS04335	90371.CY43_00170	8.3e-150	536.2	Salmonella				Bacteria	S	Nucleoside-specific channel-forming protein, Tsx
I137_RS00175	90371.CY43_00170	8.3e-150	536.2	Salmonella				Bacteria	S	Nucleoside-specific channel-forming protein, Tsx
CJD41_RS05455	90371.CY43_00170	8.3e-150	536.2	Salmonella				Bacteria	S	Nucleoside-specific channel-forming protein, Tsx
VTCCBAA614_01915	90371.CY43_00170	3.2e-149	534.3	Salmonella				Bacteria	S	Nucleoside-specific channel-forming protein, Tsx
SEN_RS00180	90371.CY43_00175	2e-301	1040.8	Salmonella			3.1.6.8	Bacteria	P	Type I phosphodiesterase / nucleotide pyrophosphatase
SPUCDC_RS00180	90371.CY43_00175	1.7e-300	1037.7	Salmonella			3.1.6.8	Bacteria	P	Type I phosphodiesterase / nucleotide pyrophosphatase
SPUL_RS00180	90371.CY43_00175	7.8e-301	1038.9	Salmonella			3.1.6.8	Bacteria	P	Type I phosphodiesterase / nucleotide pyrophosphatase
SG_RS00180	90371.CY43_00175	2e-301	1040.8	Salmonella			3.1.6.8	Bacteria	P	Type I phosphodiesterase / nucleotide pyrophosphatase
SEEG9184_RS20760	90371.CY43_00175	2e-301	1040.8	Salmonella			3.1.6.8	Bacteria	P	Type I phosphodiesterase / nucleotide pyrophosphatase
SEEP9120_RS04340	90371.CY43_00175	7.8e-301	1038.9	Salmonella			3.1.6.8	Bacteria	P	Type I phosphodiesterase / nucleotide pyrophosphatase
I137_RS00180	90371.CY43_00175	2e-301	1040.8	Salmonella			3.1.6.8	Bacteria	P	Type I phosphodiesterase / nucleotide pyrophosphatase
CJD41_RS05460	90371.CY43_00175	2e-301	1040.8	Salmonella			3.1.6.8	Bacteria	P	Type I phosphodiesterase / nucleotide pyrophosphatase
VTCCBAA614_01916	90371.CY43_00175	2e-301	1040.8	Salmonella			3.1.6.8	Bacteria	P	Type I phosphodiesterase / nucleotide pyrophosphatase
SEN_RS00185	90371.CY43_00180	1.5e-241	841.6	Salmonella				Bacteria	C	Iron-sulfur cluster-binding domain
SPUCDC_RS00185	90371.CY43_00180	1.5e-241	841.6	Salmonella				Bacteria	C	Iron-sulfur cluster-binding domain
SPUL_RS00185	90371.CY43_00180	1.5e-241	841.6	Salmonella				Bacteria	C	Iron-sulfur cluster-binding domain
SG_RS00185	90371.CY43_00180	1.5e-241	841.6	Salmonella				Bacteria	C	Iron-sulfur cluster-binding domain
SEEG9184_RS20755	90371.CY43_00180	1.5e-241	841.6	Salmonella				Bacteria	C	Iron-sulfur cluster-binding domain
SEEP9120_RS04345	90371.CY43_00180	1.5e-241	841.6	Salmonella				Bacteria	C	Iron-sulfur cluster-binding domain
I137_RS00185	90371.CY43_00180	1.5e-241	841.6	Salmonella				Bacteria	C	Iron-sulfur cluster-binding domain
CJD41_RS05465	90371.CY43_00180	1.5e-241	841.6	Salmonella				Bacteria	C	Iron-sulfur cluster-binding domain
VTCCBAA614_01917	90371.CY43_00180	1.5e-241	841.6	Salmonella				Bacteria	C	Iron-sulfur cluster-binding domain
SEN_RS00190	90371.CY43_00185	6.6e-245	852.8	Salmonella	tnp3503b		2.7.7.7	Bacteria	L	Transposase
SPUCDC_RS00190	90371.CY43_00185	6.6e-245	852.8	Salmonella	tnp3503b		2.7.7.7	Bacteria	L	Transposase
SPUL_RS00190	90371.CY43_00185	6.6e-245	852.8	Salmonella	tnp3503b		2.7.7.7	Bacteria	L	Transposase
SG_RS00190	90371.CY43_00185	6.6e-245	852.8	Salmonella	tnp3503b		2.7.7.7	Bacteria	L	Transposase
SEEG9184_RS20750	90371.CY43_00185	6.6e-245	852.8	Salmonella	tnp3503b		2.7.7.7	Bacteria	L	Transposase
SEEP9120_RS04350	90371.CY43_00185	6.6e-245	852.8	Salmonella	tnp3503b		2.7.7.7	Bacteria	L	Transposase
I137_RS00190	90371.CY43_00185	6.6e-245	852.8	Salmonella	tnp3503b		2.7.7.7	Bacteria	L	Transposase
CJD41_RS05470	90371.CY43_00185	6.6e-245	852.8	Salmonella	tnp3503b		2.7.7.7	Bacteria	L	Transposase
VTCCBAA614_01918	90371.CY43_00185	5.1e-245	853.2	Salmonella	tnp3503b		2.7.7.7	Bacteria	L	Transposase
SEN_RS00205	220341	1.6e-168	598.6	Salmonella	nhaR	GO:0001121,GO:0001130,GO:0001131,GO:0001140,GO:0001216,GO:0003674,GO:0003700,GO:0005575,GO:0005622,GO:0005623,GO:0005737,GO:0006139,GO:0006351,GO:0006355,GO:0006725,GO:0006807,GO:0008150,GO:0008152,GO:0009058,GO:0009059,GO:0009889,GO:0009891,GO:0009893,GO:0009987,GO:0010467,GO:0010468,GO:0010556,GO:0010557,GO:0010604,GO:0010628,GO:0016070,GO:0018130,GO:0019219,GO:0019222,GO:0019438,GO:0031323,GO:…		Bacteria	K	LysR substrate binding domain
SPUCDC_RS00205	220341	1.6e-168	598.6	Salmonella	nhaR	GO:0001121,GO:0001130,GO:0001131,GO:0001140,GO:0001216,GO:0003674,GO:0003700,GO:0005575,GO:0005622,GO:0005623,GO:0005737,GO:0006139,GO:0006351,GO:0006355,GO:0006725,GO:0006807,GO:0008150,GO:0008152,GO:0009058,GO:0009059,GO:0009889,GO:0009891,GO:0009893,GO:0009987,GO:0010467,GO:0010468,GO:0010556,GO:0010557,GO:0010604,GO:0010628,GO:0016070,GO:0018130,GO:0019219,GO:0019222,GO:0019438,GO:0031323,GO:…		Bacteria	K	LysR substrate binding domain
SPUL_RS00205	220341	1.6e-168	598.6	Salmonella	nhaR	GO:0001121,GO:0001130,GO:0001131,GO:0001140,GO:0001216,GO:0003674,GO:0003700,GO:0005575,GO:0005622,GO:0005623,GO:0005737,GO:0006139,GO:0006351,GO:0006355,GO:0006725,GO:0006807,GO:0008150,GO:0008152,GO:0009058,GO:0009059,GO:0009889,GO:0009891,GO:0009893,GO:0009987,GO:0010467,GO:0010468,GO:0010556,GO:0010557,GO:0010604,GO:0010628,GO:0016070,GO:0018130,GO:0019219,GO:0019222,GO:0019438,GO:0031323,GO:…		Bacteria	K	LysR substrate binding domain
SG_RS00205	220341	1.6e-168	598.6	Salmonella	nhaR	GO:0001121,GO:0001130,GO:0001131,GO:0001140,GO:0001216,GO:0003674,GO:0003700,GO:0005575,GO:0005622,GO:0005623,GO:0005737,GO:0006139,GO:0006351,GO:0006355,GO:0006725,GO:0006807,GO:0008150,GO:0008152,GO:0009058,GO:0009059,GO:0009889,GO:0009891,GO:0009893,GO:0009987,GO:0010467,GO:0010468,GO:0010556,GO:0010557,GO:0010604,GO:0010628,GO:0016070,GO:0018130,GO:0019219,GO:0019222,GO:0019438,GO:0031323,GO:…		Bacteria	K	LysR substrate binding domain
SEEG9184_RS20735	220341	1.6e-168	598.6	Salmonella	nhaR	GO:0001121,GO:0001130,GO:0001131,GO:0001140,GO:0001216,GO:0003674,GO:0003700,GO:0005575,GO:0005622,GO:0005623,GO:0005737,GO:0006139,GO:0006351,GO:0006355,GO:0006725,GO:0006807,GO:0008150,GO:0008152,GO:0009058,GO:0009059,GO:0009889,GO:0009891,GO:0009893,GO:0009987,GO:0010467,GO:0010468,GO:0010556,GO:0010557,GO:0010604,GO:0010628,GO:0016070,GO:0018130,GO:0019219,GO:0019222,GO:0019438,GO:0031323,GO:…		Bacteria	K	LysR substrate binding domain
SEEP9120_RS04365	220341	1.6e-168	598.6	Salmonella	nhaR	GO:0001121,GO:0001130,GO:0001131,GO:0001140,GO:0001216,GO:0003674,GO:0003700,GO:0005575,GO:0005622,GO:0005623,GO:0005737,GO:0006139,GO:0006351,GO:0006355,GO:0006725,GO:0006807,GO:0008150,GO:0008152,GO:0009058,GO:0009059,GO:0009889,GO:0009891,GO:0009893,GO:0009987,GO:0010467,GO:0010468,GO:0010556,GO:0010557,GO:0010604,GO:0010628,GO:0016070,GO:0018130,GO:0019219,GO:0019222,GO:0019438,GO:0031323,GO:…		Bacteria	K	LysR substrate binding domain
I137_RS00205	220341	1.6e-168	598.6	Salmonella	nhaR	GO:0001121,GO:0001130,GO:0001131,GO:0001140,GO:0001216,GO:0003674,GO:0003700,GO:0005575,GO:0005622,GO:0005623,GO:0005737,GO:0006139,GO:0006351,GO:0006355,GO:0006725,GO:0006807,GO:0008150,GO:0008152,GO:0009058,GO:0009059,GO:0009889,GO:0009891,GO:0009893,GO:0009987,GO:0010467,GO:0010468,GO:0010556,GO:0010557,GO:0010604,GO:0010628,GO:0016070,GO:0018130,GO:0019219,GO:0019222,GO:0019438,GO:0031323,GO:…		Bacteria	K	LysR substrate binding domain
CJD41_RS05485	220341	1.6e-168	598.6	Salmonella	nhaR	GO:0001121,GO:0001130,GO:0001131,GO:0001140,GO:0001216,GO:0003674,GO:0003700,GO:0005575,GO:0005622,GO:0005623,GO:0005737,GO:0006139,GO:0006351,GO:0006355,GO:0006725,GO:0006807,GO:0008150,GO:0008152,GO:0009058,GO:0009059,GO:0009889,GO:0009891,GO:0009893,GO:0009987,GO:0010467,GO:0010468,GO:0010556,GO:0010557,GO:0010604,GO:0010628,GO:0016070,GO:0018130,GO:0019219,GO:0019222,GO:0019438,GO:0031323,GO:…		Bacteria	K	LysR substrate binding domain
VTCCBAA614_01921	220341	2.3e-167	594.7	Salmonella	nhaR	GO:0001121,GO:0001130,GO:0001131,GO:0001140,GO:0001216,GO:0003674,GO:0003700,GO:0005575,GO:0005622,GO:0005623,GO:0005737,GO:0006139,GO:0006351,GO:0006355,GO:0006725,GO:0006807,GO:0008150,GO:0008152,GO:0009058,GO:0009059,GO:0009889,GO:0009891,GO:0009893,GO:0009987,GO:0010467,GO:0010468,GO:0010556,GO:0010557,GO:0010604,GO:0010628,GO:0016070,GO:0018130,GO:0019219,GO:0019222,GO:0019438,GO:0031323,GO:…		Bacteria	K	LysR substrate binding domain
SEN_RS00230	220341	6e-174	616.7	Salmonella	ribF	GO:0003674,GO:0003824,GO:0003919,GO:0006793,GO:0006796,GO:0008150,GO:0008152,GO:0008531,GO:0009987,GO:0016301,GO:0016310,GO:0016740,GO:0016772,GO:0016773,GO:0016779,GO:0044237,GO:0070566	2.7.1.26,2.7.7.2	Bacteria	H	FAD synthetase
SPUCDC_RS00230	220341	6e-174	616.7	Salmonella	ribF	GO:0003674,GO:0003824,GO:0003919,GO:0006793,GO:0006796,GO:0008150,GO:0008152,GO:0008531,GO:0009987,GO:0016301,GO:0016310,GO:0016740,GO:0016772,GO:0016773,GO:0016779,GO:0044237,GO:0070566	2.7.1.26,2.7.7.2	Bacteria	H	FAD synthetase
SPUL_RS00230	220341	6e-174	616.7	Salmonella	ribF	GO:0003674,GO:0003824,GO:0003919,GO:0006793,GO:0006796,GO:0008150,GO:0008152,GO:0008531,GO:0009987,GO:0016301,GO:0016310,GO:0016740,GO:0016772,GO:0016773,GO:0016779,GO:0044237,GO:0070566	2.7.1.26,2.7.7.2	Bacteria	H	FAD synthetase
SG_RS00230	220341	6e-174	616.7	Salmonella	ribF	GO:0003674,GO:0003824,GO:0003919,GO:0006793,GO:0006796,GO:0008150,GO:0008152,GO:0008531,GO:0009987,GO:0016301,GO:0016310,GO:0016740,GO:0016772,GO:0016773,GO:0016779,GO:0044237,GO:0070566	2.7.1.26,2.7.7.2	Bacteria	H	FAD synthetase
SEEG9184_RS20705	220341	6e-174	616.7	Salmonella	ribF	GO:0003674,GO:0003824,GO:0003919,GO:0006793,GO:0006796,GO:0008150,GO:0008152,GO:0008531,GO:0009987,GO:0016301,GO:0016310,GO:0016740,GO:0016772,GO:0016773,GO:0016779,GO:0044237,GO:0070566	2.7.1.26,2.7.7.2	Bacteria	H	FAD synthetase
SEEP9120_RS04390	220341	6e-174	616.7	Salmonella	ribF	GO:0003674,GO:0003824,GO:0003919,GO:0006793,GO:0006796,GO:0008150,GO:0008152,GO:0008531,GO:0009987,GO:0016301,GO:0016310,GO:0016740,GO:0016772,GO:0016773,GO:0016779,GO:0044237,GO:0070566	2.7.1.26,2.7.7.2	Bacteria	H	FAD synthetase
I137_RS00230	220341	6e-174	616.7	Salmonella	ribF	GO:0003674,GO:0003824,GO:0003919,GO:0006793,GO:0006796,GO:0008150,GO:0008152,GO:0008531,GO:0009987,GO:0016301,GO:0016310,GO:0016740,GO:0016772,GO:0016773,GO:0016779,GO:0044237,GO:0070566	2.7.1.26,2.7.7.2	Bacteria	H	FAD synthetase
CJD41_RS05510	220341	6e-174	616.7	Salmonella	ribF	GO:0003674,GO:0003824,GO:0003919,GO:0006793,GO:0006796,GO:0008150,GO:0008152,GO:0008531,GO:0009987,GO:0016301,GO:0016310,GO:0016740,GO:0016772,GO:0016773,GO:0016779,GO:0044237,GO:0070566	2.7.1.26,2.7.7.2	Bacteria	H	FAD synthetase
VTCCBAA614_01926	220341	6e-174	616.7	Salmonella	ribF	GO:0003674,GO:0003824,GO:0003919,GO:0006793,GO:0006796,GO:0008150,GO:0008152,GO:0008531,GO:0009987,GO:0016301,GO:0016310,GO:0016740,GO:0016772,GO:0016773,GO:0016779,GO:0044237,GO:0070566	2.7.1.26,2.7.7.2	Bacteria	H	FAD synthetase
SEN_RS00235	220341	0	1950.3	Salmonella	ileS	GO:0003674,GO:0003824,GO:0004812,GO:0004822,GO:0005488,GO:0005575,GO:0005622,GO:0005623,GO:0005737,GO:0005829,GO:0006082,GO:0006139,GO:0006399,GO:0006412,GO:0006418,GO:0006428,GO:0006518,GO:0006520,GO:0006725,GO:0006807,GO:0008150,GO:0008152,GO:0008270,GO:0009058,GO:0009059,GO:0009987,GO:0010467,GO:0016070,GO:0016874,GO:0016875,GO:0019538,GO:0019752,GO:0034641,GO:0034645,GO:0034660,GO:0043038,GO:…	6.1.1.5	Bacteria	J	amino acids such as valine, to avoid such errors it has two additional distinct tRNA(Ile)-dependent editing activities. One activity is designated as 'pretransfer' editing and involves the hydrolysis of activated Val-AMP. The other activity is designated 'posttransfer' editing and involves deacylation of mischarged Val-tRNA(Ile)
SPUCDC_RS00235	220341	0	1949.1	Salmonella	ileS	GO:0003674,GO:0003824,GO:0004812,GO:0004822,GO:0005488,GO:0005575,GO:0005622,GO:0005623,GO:0005737,GO:0005829,GO:0006082,GO:0006139,GO:0006399,GO:0006412,GO:0006418,GO:0006428,GO:0006518,GO:0006520,GO:0006725,GO:0006807,GO:0008150,GO:0008152,GO:0008270,GO:0009058,GO:0009059,GO:0009987,GO:0010467,GO:0016070,GO:0016874,GO:0016875,GO:0019538,GO:0019752,GO:0034641,GO:0034645,GO:0034660,GO:0043038,GO:…	6.1.1.5	Bacteria	J	amino acids such as valine, to avoid such errors it has two additional distinct tRNA(Ile)-dependent editing activities. One activity is designated as 'pretransfer' editing and involves the hydrolysis of activated Val-AMP. The other activity is designated 'posttransfer' editing and involves deacylation of mischarged Val-tRNA(Ile)
SPUL_RS00235	220341	0	1949.1	Salmonella	ileS	GO:0003674,GO:0003824,GO:0004812,GO:0004822,GO:0005488,GO:0005575,GO:0005622,GO:0005623,GO:0005737,GO:0005829,GO:0006082,GO:0006139,GO:0006399,GO:0006412,GO:0006418,GO:0006428,GO:0006518,GO:0006520,GO:0006725,GO:0006807,GO:0008150,GO:0008152,GO:0008270,GO:0009058,GO:0009059,GO:0009987,GO:0010467,GO:0016070,GO:0016874,GO:0016875,GO:0019538,GO:0019752,GO:0034641,GO:0034645,GO:0034660,GO:0043038,GO:…	6.1.1.5	Bacteria	J	amino acids such as valine, to avoid such errors it has two additional distinct tRNA(Ile)-dependent editing activities. One activity is designated as 'pretransfer' editing and involves the hydrolysis of activated Val-AMP. The other activity is designated 'posttransfer' editing and involves deacylation of mischarged Val-tRNA(Ile)
SG_RS00235	220341	0	1950.3	Salmonella	ileS	GO:0003674,GO:0003824,GO:0004812,GO:0004822,GO:0005488,GO:0005575,GO:0005622,GO:0005623,GO:0005737,GO:0005829,GO:0006082,GO:0006139,GO:0006399,GO:0006412,GO:0006418,GO:0006428,GO:0006518,GO:0006520,GO:0006725,GO:0006807,GO:0008150,GO:0008152,GO:0008270,GO:0009058,GO:0009059,GO:0009987,GO:0010467,GO:0016070,GO:0016874,GO:0016875,GO:0019538,GO:0019752,GO:0034641,GO:0034645,GO:0034660,GO:0043038,GO:…	6.1.1.5	Bacteria	J	amino acids such as valine, to avoid such errors it has two additional distinct tRNA(Ile)-dependent editing activities. One activity is designated as 'pretransfer' editing and involves the hydrolysis of activated Val-AMP. The other activity is designated 'posttransfer' editing and involves deacylation of mischarged Val-tRNA(Ile)
SEEG9184_RS20700	220341	0	1950.3	Salmonella	ileS	GO:0003674,GO:0003824,GO:0004812,GO:0004822,GO:0005488,GO:0005575,GO:0005622,GO:0005623,GO:0005737,GO:0005829,GO:0006082,GO:0006139,GO:0006399,GO:0006412,GO:0006418,GO:0006428,GO:0006518,GO:0006520,GO:0006725,GO:0006807,GO:0008150,GO:0008152,GO:0008270,GO:0009058,GO:0009059,GO:0009987,GO:0010467,GO:0016070,GO:0016874,GO:0016875,GO:0019538,GO:0019752,GO:0034641,GO:0034645,GO:0034660,GO:0043038,GO:…	6.1.1.5	Bacteria	J	amino acids such as valine, to avoid such errors it has two additional distinct tRNA(Ile)-dependent editing activities. One activity is designated as 'pretransfer' editing and involves the hydrolysis of activated Val-AMP. The other activity is designated 'posttransfer' editing and involves deacylation of mischarged Val-tRNA(Ile)
SEEP9120_RS04395	220341	0	1949.1	Salmonella	ileS	GO:0003674,GO:0003824,GO:0004812,GO:0004822,GO:0005488,GO:0005575,GO:0005622,GO:0005623,GO:0005737,GO:0005829,GO:0006082,GO:0006139,GO:0006399,GO:0006412,GO:0006418,GO:0006428,GO:0006518,GO:0006520,GO:0006725,GO:0006807,GO:0008150,GO:0008152,GO:0008270,GO:0009058,GO:0009059,GO:0009987,GO:0010467,GO:0016070,GO:0016874,GO:0016875,GO:0019538,GO:0019752,GO:0034641,GO:0034645,GO:0034660,GO:0043038,GO:…	6.1.1.5	Bacteria	J	amino acids such as valine, to avoid such errors it has two additional distinct tRNA(Ile)-dependent editing activities. One activity is designated as 'pretransfer' editing and involves the hydrolysis of activated Val-AMP. The other activity is designated 'posttransfer' editing and involves deacylation of mischarged Val-tRNA(Ile)
I137_RS00235	220341	0	1948.3	Salmonella	ileS	GO:0003674,GO:0003824,GO:0004812,GO:0004822,GO:0005488,GO:0005575,GO:0005622,GO:0005623,GO:0005737,GO:0005829,GO:0006082,GO:0006139,GO:0006399,GO:0006412,GO:0006418,GO:0006428,GO:0006518,GO:0006520,GO:0006725,GO:0006807,GO:0008150,GO:0008152,GO:0008270,GO:0009058,GO:0009059,GO:0009987,GO:0010467,GO:0016070,GO:0016874,GO:0016875,GO:0019538,GO:0019752,GO:0034641,GO:0034645,GO:0034660,GO:0043038,GO:…	6.1.1.5	Bacteria	J	amino acids such as valine, to avoid such errors it has two additional distinct tRNA(Ile)-dependent editing activities. One activity is designated as 'pretransfer' editing and involves the hydrolysis of activated Val-AMP. The other activity is designated 'posttransfer' editing and involves deacylation of mischarged Val-tRNA(Ile)
CJD41_RS05515	220341	0	1949.1	Salmonella	ileS	GO:0003674,GO:0003824,GO:0004812,GO:0004822,GO:0005488,GO:0005575,GO:0005622,GO:0005623,GO:0005737,GO:0005829,GO:0006082,GO:0006139,GO:0006399,GO:0006412,GO:0006418,GO:0006428,GO:0006518,GO:0006520,GO:0006725,GO:0006807,GO:0008150,GO:0008152,GO:0008270,GO:0009058,GO:0009059,GO:0009987,GO:0010467,GO:0016070,GO:0016874,GO:0016875,GO:0019538,GO:0019752,GO:0034641,GO:0034645,GO:0034660,GO:0043038,GO:…	6.1.1.5	Bacteria	J	amino acids such as valine, to avoid such errors it has two additional distinct tRNA(Ile)-dependent editing activities. One activity is designated as 'pretransfer' editing and involves the hydrolysis of activated Val-AMP. The other activity is designated 'posttransfer' editing and involves deacylation of mischarged Val-tRNA(Ile)
VTCCBAA614_01927	220341	0	1950.3	Salmonella	ileS	GO:0003674,GO:0003824,GO:0004812,GO:0004822,GO:0005488,GO:0005575,GO:0005622,GO:0005623,GO:0005737,GO:0005829,GO:0006082,GO:0006139,GO:0006399,GO:0006412,GO:0006418,GO:0006428,GO:0006518,GO:0006520,GO:0006725,GO:0006807,GO:0008150,GO:0008152,GO:0008270,GO:0009058,GO:0009059,GO:0009987,GO:0010467,GO:0016070,GO:0016874,GO:0016875,GO:0019538,GO:0019752,GO:0034641,GO:0034645,GO:0034660,GO:0043038,GO:…	6.1.1.5	Bacteria	J	amino acids such as valine, to avoid such errors it has two additional distinct tRNA(Ile)-dependent editing activities. One activity is designated as 'pretransfer' editing and involves the hydrolysis of activated Val-AMP. The other activity is designated 'posttransfer' editing and involves deacylation of mischarged Val-tRNA(Ile)
SEN_RS00240	90371.CY43_00230	1.3e-90	339	Salmonella	lspA	GO:0003674,GO:0003824,GO:0004175,GO:0005575,GO:0005623,GO:0005886,GO:0005887,GO:0006508,GO:0006807,GO:0008150,GO:0008152,GO:0008233,GO:0009058,GO:0009059,GO:0009987,GO:0016020,GO:0016021,GO:0016787,GO:0019538,GO:0031224,GO:0031226,GO:0034645,GO:0042157,GO:0042158,GO:0043170,GO:0044237,GO:0044238,GO:0044249,GO:0044260,GO:0044425,GO:0044459,GO:0044464,GO:0070011,GO:0071704,GO:0071944,GO:0097304,GO:…	3.4.23.36	Bacteria	MU	This protein specifically catalyzes the removal of signal peptides from prolipoproteins
SPUCDC_RS00240	90371.CY43_00230	1.3e-90	339	Salmonella	lspA	GO:0003674,GO:0003824,GO:0004175,GO:0005575,GO:0005623,GO:0005886,GO:0005887,GO:0006508,GO:0006807,GO:0008150,GO:0008152,GO:0008233,GO:0009058,GO:0009059,GO:0009987,GO:0016020,GO:0016021,GO:0016787,GO:0019538,GO:0031224,GO:0031226,GO:0034645,GO:0042157,GO:0042158,GO:0043170,GO:0044237,GO:0044238,GO:0044249,GO:0044260,GO:0044425,GO:0044459,GO:0044464,GO:0070011,GO:0071704,GO:0071944,GO:0097304,GO:…	3.4.23.36	Bacteria	MU	This protein specifically catalyzes the removal of signal peptides from prolipoproteins
SPUL_RS00240	90371.CY43_00230	1.3e-90	339	Salmonella	lspA	GO:0003674,GO:0003824,GO:0004175,GO:0005575,GO:0005623,GO:0005886,GO:0005887,GO:0006508,GO:0006807,GO:0008150,GO:0008152,GO:0008233,GO:0009058,GO:0009059,GO:0009987,GO:0016020,GO:0016021,GO:0016787,GO:0019538,GO:0031224,GO:0031226,GO:0034645,GO:0042157,GO:0042158,GO:0043170,GO:0044237,GO:0044238,GO:0044249,GO:0044260,GO:0044425,GO:0044459,GO:0044464,GO:0070011,GO:0071704,GO:0071944,GO:0097304,GO:…	3.4.23.36	Bacteria	MU	This protein specifically catalyzes the removal of signal peptides from prolipoproteins
SG_RS00240	90371.CY43_00230	1.3e-90	339	Salmonella	lspA	GO:0003674,GO:0003824,GO:0004175,GO:0005575,GO:0005623,GO:0005886,GO:0005887,GO:0006508,GO:0006807,GO:0008150,GO:0008152,GO:0008233,GO:0009058,GO:0009059,GO:0009987,GO:0016020,GO:0016021,GO:0016787,GO:0019538,GO:0031224,GO:0031226,GO:0034645,GO:0042157,GO:0042158,GO:0043170,GO:0044237,GO:0044238,GO:0044249,GO:0044260,GO:0044425,GO:0044459,GO:0044464,GO:0070011,GO:0071704,GO:0071944,GO:0097304,GO:…	3.4.23.36	Bacteria	MU	This protein specifically catalyzes the removal of signal peptides from prolipoproteins
SEEG9184_RS20695	90371.CY43_00230	1.3e-90	339	Salmonella	lspA	GO:0003674,GO:0003824,GO:0004175,GO:0005575,GO:0005623,GO:0005886,GO:0005887,GO:0006508,GO:0006807,GO:0008150,GO:0008152,GO:0008233,GO:0009058,GO:0009059,GO:0009987,GO:0016020,GO:0016021,GO:0016787,GO:0019538,GO:0031224,GO:0031226,GO:0034645,GO:0042157,GO:0042158,GO:0043170,GO:0044237,GO:0044238,GO:0044249,GO:0044260,GO:0044425,GO:0044459,GO:0044464,GO:0070011,GO:0071704,GO:0071944,GO:0097304,GO:…	3.4.23.36	Bacteria	MU	This protein specifically catalyzes the removal of signal peptides from prolipoproteins
SEEP9120_RS04400	90371.CY43_00230	1.3e-90	339	Salmonella	lspA	GO:0003674,GO:0003824,GO:0004175,GO:0005575,GO:0005623,GO:0005886,GO:0005887,GO:0006508,GO:0006807,GO:0008150,GO:0008152,GO:0008233,GO:0009058,GO:0009059,GO:0009987,GO:0016020,GO:0016021,GO:0016787,GO:0019538,GO:0031224,GO:0031226,GO:0034645,GO:0042157,GO:0042158,GO:0043170,GO:0044237,GO:0044238,GO:0044249,GO:0044260,GO:0044425,GO:0044459,GO:0044464,GO:0070011,GO:0071704,GO:0071944,GO:0097304,GO:…	3.4.23.36	Bacteria	MU	This protein specifically catalyzes the removal of signal peptides from prolipoproteins
I137_RS00240	90371.CY43_00230	1.3e-90	339	Salmonella	lspA	GO:0003674,GO:0003824,GO:0004175,GO:0005575,GO:0005623,GO:0005886,GO:0005887,GO:0006508,GO:0006807,GO:0008150,GO:0008152,GO:0008233,GO:0009058,GO:0009059,GO:0009987,GO:0016020,GO:0016021,GO:0016787,GO:0019538,GO:0031224,GO:0031226,GO:0034645,GO:0042157,GO:0042158,GO:0043170,GO:0044237,GO:0044238,GO:0044249,GO:0044260,GO:0044425,GO:0044459,GO:0044464,GO:0070011,GO:0071704,GO:0071944,GO:0097304,GO:…	3.4.23.36	Bacteria	MU	This protein specifically catalyzes the removal of signal peptides from prolipoproteins
CJD41_RS05520	90371.CY43_00230	1.3e-90	339	Salmonella	lspA	GO:0003674,GO:0003824,GO:0004175,GO:0005575,GO:0005623,GO:0005886,GO:0005887,GO:0006508,GO:0006807,GO:0008150,GO:0008152,GO:0008233,GO:0009058,GO:0009059,GO:0009987,GO:0016020,GO:0016021,GO:0016787,GO:0019538,GO:0031224,GO:0031226,GO:0034645,GO:0042157,GO:0042158,GO:0043170,GO:0044237,GO:0044238,GO:0044249,GO:0044260,GO:0044425,GO:0044459,GO:0044464,GO:0070011,GO:0071704,GO:0071944,GO:0097304,GO:…	3.4.23.36	Bacteria	MU	This protein specifically catalyzes the removal of signal peptides from prolipoproteins
VTCCBAA614_01928	90371.CY43_00230	1.3e-90	339	Salmonella	lspA	GO:0003674,GO:0003824,GO:0004175,GO:0005575,GO:0005623,GO:0005886,GO:0005887,GO:0006508,GO:0006807,GO:0008150,GO:0008152,GO:0008233,GO:0009058,GO:0009059,GO:0009987,GO:0016020,GO:0016021,GO:0016787,GO:0019538,GO:0031224,GO:0031226,GO:0034645,GO:0042157,GO:0042158,GO:0043170,GO:0044237,GO:0044238,GO:0044249,GO:0044260,GO:0044425,GO:0044459,GO:0044464,GO:0070011,GO:0071704,GO:0071944,GO:0097304,GO:…	3.4.23.36	Bacteria	MU	This protein specifically catalyzes the removal of signal peptides from prolipoproteins
SEN_RS00245	220341	1.9e-77	295	Salmonella	fkpB	GO:0000413,GO:0003674,GO:0003755,GO:0003824,GO:0005575,GO:0005622,GO:0005623,GO:0005737,GO:0005829,GO:0006457,GO:0006464,GO:0006807,GO:0008150,GO:0008152,GO:0009987,GO:0016853,GO:0016859,GO:0018193,GO:0018208,GO:0019538,GO:0036211,GO:0043170,GO:0043412,GO:0044237,GO:0044238,GO:0044260,GO:0044267,GO:0044424,GO:0044444,GO:0044464,GO:0061077,GO:0071704,GO:0140096,GO:1901564	5.2.1.8	Bacteria	G	FKBP-type peptidyl-prolyl cis-trans isomerase
SPUCDC_RS00245	220341	1.6e-76	292	Salmonella	fkpB	GO:0000413,GO:0003674,GO:0003755,GO:0003824,GO:0005575,GO:0005622,GO:0005623,GO:0005737,GO:0005829,GO:0006457,GO:0006464,GO:0006807,GO:0008150,GO:0008152,GO:0009987,GO:0016853,GO:0016859,GO:0018193,GO:0018208,GO:0019538,GO:0036211,GO:0043170,GO:0043412,GO:0044237,GO:0044238,GO:0044260,GO:0044267,GO:0044424,GO:0044444,GO:0044464,GO:0061077,GO:0071704,GO:0140096,GO:1901564	5.2.1.8	Bacteria	G	FKBP-type peptidyl-prolyl cis-trans isomerase
SPUL_RS00245	220341	1.6e-76	292	Salmonella	fkpB	GO:0000413,GO:0003674,GO:0003755,GO:0003824,GO:0005575,GO:0005622,GO:0005623,GO:0005737,GO:0005829,GO:0006457,GO:0006464,GO:0006807,GO:0008150,GO:0008152,GO:0009987,GO:0016853,GO:0016859,GO:0018193,GO:0018208,GO:0019538,GO:0036211,GO:0043170,GO:0043412,GO:0044237,GO:0044238,GO:0044260,GO:0044267,GO:0044424,GO:0044444,GO:0044464,GO:0061077,GO:0071704,GO:0140096,GO:1901564	5.2.1.8	Bacteria	G	FKBP-type peptidyl-prolyl cis-trans isomerase
SG_RS00245	220341	3e-75	287.7	Salmonella	fkpB	GO:0000413,GO:0003674,GO:0003755,GO:0003824,GO:0005575,GO:0005622,GO:0005623,GO:0005737,GO:0005829,GO:0006457,GO:0006464,GO:0006807,GO:0008150,GO:0008152,GO:0009987,GO:0016853,GO:0016859,GO:0018193,GO:0018208,GO:0019538,GO:0036211,GO:0043170,GO:0043412,GO:0044237,GO:0044238,GO:0044260,GO:0044267,GO:0044424,GO:0044444,GO:0044464,GO:0061077,GO:0071704,GO:0140096,GO:1901564	5.2.1.8	Bacteria	G	FKBP-type peptidyl-prolyl cis-trans isomerase
SEEG9184_RS20690	220341	3e-75	287.7	Salmonella	fkpB	GO:0000413,GO:0003674,GO:0003755,GO:0003824,GO:0005575,GO:0005622,GO:0005623,GO:0005737,GO:0005829,GO:0006457,GO:0006464,GO:0006807,GO:0008150,GO:0008152,GO:0009987,GO:0016853,GO:0016859,GO:0018193,GO:0018208,GO:0019538,GO:0036211,GO:0043170,GO:0043412,GO:0044237,GO:0044238,GO:0044260,GO:0044267,GO:0044424,GO:0044444,GO:0044464,GO:0061077,GO:0071704,GO:0140096,GO:1901564	5.2.1.8	Bacteria	G	FKBP-type peptidyl-prolyl cis-trans isomerase
SEEP9120_RS04405	220341	1.6e-76	292	Salmonella	fkpB	GO:0000413,GO:0003674,GO:0003755,GO:0003824,GO:0005575,GO:0005622,GO:0005623,GO:0005737,GO:0005829,GO:0006457,GO:0006464,GO:0006807,GO:0008150,GO:0008152,GO:0009987,GO:0016853,GO:0016859,GO:0018193,GO:0018208,GO:0019538,GO:0036211,GO:0043170,GO:0043412,GO:0044237,GO:0044238,GO:0044260,GO:0044267,GO:0044424,GO:0044444,GO:0044464,GO:0061077,GO:0071704,GO:0140096,GO:1901564	5.2.1.8	Bacteria	G	FKBP-type peptidyl-prolyl cis-trans isomerase
I137_RS00245	220341	1.6e-76	292	Salmonella	fkpB	GO:0000413,GO:0003674,GO:0003755,GO:0003824,GO:0005575,GO:0005622,GO:0005623,GO:0005737,GO:0005829,GO:0006457,GO:0006464,GO:0006807,GO:0008150,GO:0008152,GO:0009987,GO:0016853,GO:0016859,GO:0018193,GO:0018208,GO:0019538,GO:0036211,GO:0043170,GO:0043412,GO:0044237,GO:0044238,GO:0044260,GO:0044267,GO:0044424,GO:0044444,GO:0044464,GO:0061077,GO:0071704,GO:0140096,GO:1901564	5.2.1.8	Bacteria	G	FKBP-type peptidyl-prolyl cis-trans isomerase
CJD41_RS05525	220341	4.7e-76	290.4	Salmonella	fkpB	GO:0000413,GO:0003674,GO:0003755,GO:0003824,GO:0005575,GO:0005622,GO:0005623,GO:0005737,GO:0005829,GO:0006457,GO:0006464,GO:0006807,GO:0008150,GO:0008152,GO:0009987,GO:0016853,GO:0016859,GO:0018193,GO:0018208,GO:0019538,GO:0036211,GO:0043170,GO:0043412,GO:0044237,GO:0044238,GO:0044260,GO:0044267,GO:0044424,GO:0044444,GO:0044464,GO:0061077,GO:0071704,GO:0140096,GO:1901564	5.2.1.8	Bacteria	G	FKBP-type peptidyl-prolyl cis-trans isomerase
VTCCBAA614_01929	220341	3e-75	287.7	Salmonella	fkpB	GO:0000413,GO:0003674,GO:0003755,GO:0003824,GO:0005575,GO:0005622,GO:0005623,GO:0005737,GO:0005829,GO:0006457,GO:0006464,GO:0006807,GO:0008150,GO:0008152,GO:0009987,GO:0016853,GO:0016859,GO:0018193,GO:0018208,GO:0019538,GO:0036211,GO:0043170,GO:0043412,GO:0044237,GO:0044238,GO:0044260,GO:0044267,GO:0044424,GO:0044444,GO:0044464,GO:0061077,GO:0071704,GO:0140096,GO:1901564	5.2.1.8	Bacteria	G	FKBP-type peptidyl-prolyl cis-trans isomerase
SEN_RS00250	220341	1.3e-173	615.5	Salmonella	ispH	GO:0003674,GO:0003824,GO:0005488,GO:0005575,GO:0005622,GO:0005623,GO:0005737,GO:0005829,GO:0006081,GO:0006082,GO:0006090,GO:0006629,GO:0006644,GO:0006720,GO:0006793,GO:0006796,GO:0008150,GO:0008152,GO:0008299,GO:0008610,GO:0008654,GO:0009058,GO:0009240,GO:0009987,GO:0016491,GO:0019288,GO:0019637,GO:0019682,GO:0019752,GO:0032787,GO:0042380,GO:0043436,GO:0044237,GO:0044238,GO:0044249,GO:0044255,GO:…	1.17.7.4,2.7.4.25	Bacteria	IM	Catalyzes the conversion of 1-hydroxy-2-methyl-2-(E)- butenyl 4-diphosphate (HMBPP) into a mixture of isopentenyl diphosphate (IPP) and dimethylallyl diphosphate (DMAPP). Acts in the terminal step of the DOXP MEP pathway for isoprenoid precursor biosynthesis
SPUCDC_RS00250	220341	1.8e-173	615.1	Salmonella	ispH	GO:0003674,GO:0003824,GO:0005488,GO:0005575,GO:0005622,GO:0005623,GO:0005737,GO:0005829,GO:0006081,GO:0006082,GO:0006090,GO:0006629,GO:0006644,GO:0006720,GO:0006793,GO:0006796,GO:0008150,GO:0008152,GO:0008299,GO:0008610,GO:0008654,GO:0009058,GO:0009240,GO:0009987,GO:0016491,GO:0019288,GO:0019637,GO:0019682,GO:0019752,GO:0032787,GO:0042380,GO:0043436,GO:0044237,GO:0044238,GO:0044249,GO:0044255,GO:…	1.17.7.4,2.7.4.25	Bacteria	IM	Catalyzes the conversion of 1-hydroxy-2-methyl-2-(E)- butenyl 4-diphosphate (HMBPP) into a mixture of isopentenyl diphosphate (IPP) and dimethylallyl diphosphate (DMAPP). Acts in the terminal step of the DOXP MEP pathway for isoprenoid precursor biosynthesis
SPUL_RS00250	220341	1.8e-173	615.1	Salmonella	ispH	GO:0003674,GO:0003824,GO:0005488,GO:0005575,GO:0005622,GO:0005623,GO:0005737,GO:0005829,GO:0006081,GO:0006082,GO:0006090,GO:0006629,GO:0006644,GO:0006720,GO:0006793,GO:0006796,GO:0008150,GO:0008152,GO:0008299,GO:0008610,GO:0008654,GO:0009058,GO:0009240,GO:0009987,GO:0016491,GO:0019288,GO:0019637,GO:0019682,GO:0019752,GO:0032787,GO:0042380,GO:0043436,GO:0044237,GO:0044238,GO:0044249,GO:0044255,GO:…	1.17.7.4,2.7.4.25	Bacteria	IM	Catalyzes the conversion of 1-hydroxy-2-methyl-2-(E)- butenyl 4-diphosphate (HMBPP) into a mixture of isopentenyl diphosphate (IPP) and dimethylallyl diphosphate (DMAPP). Acts in the terminal step of the DOXP MEP pathway for isoprenoid precursor biosynthesis
SG_RS00250	220341	1.3e-173	615.5	Salmonella	ispH	GO:0003674,GO:0003824,GO:0005488,GO:0005575,GO:0005622,GO:0005623,GO:0005737,GO:0005829,GO:0006081,GO:0006082,GO:0006090,GO:0006629,GO:0006644,GO:0006720,GO:0006793,GO:0006796,GO:0008150,GO:0008152,GO:0008299,GO:0008610,GO:0008654,GO:0009058,GO:0009240,GO:0009987,GO:0016491,GO:0019288,GO:0019637,GO:0019682,GO:0019752,GO:0032787,GO:0042380,GO:0043436,GO:0044237,GO:0044238,GO:0044249,GO:0044255,GO:…	1.17.7.4,2.7.4.25	Bacteria	IM	Catalyzes the conversion of 1-hydroxy-2-methyl-2-(E)- butenyl 4-diphosphate (HMBPP) into a mixture of isopentenyl diphosphate (IPP) and dimethylallyl diphosphate (DMAPP). Acts in the terminal step of the DOXP MEP pathway for isoprenoid precursor biosynthesis
SEEG9184_RS20685	220341	1.3e-173	615.5	Salmonella	ispH	GO:0003674,GO:0003824,GO:0005488,GO:0005575,GO:0005622,GO:0005623,GO:0005737,GO:0005829,GO:0006081,GO:0006082,GO:0006090,GO:0006629,GO:0006644,GO:0006720,GO:0006793,GO:0006796,GO:0008150,GO:0008152,GO:0008299,GO:0008610,GO:0008654,GO:0009058,GO:0009240,GO:0009987,GO:0016491,GO:0019288,GO:0019637,GO:0019682,GO:0019752,GO:0032787,GO:0042380,GO:0043436,GO:0044237,GO:0044238,GO:0044249,GO:0044255,GO:…	1.17.7.4,2.7.4.25	Bacteria	IM	Catalyzes the conversion of 1-hydroxy-2-methyl-2-(E)- butenyl 4-diphosphate (HMBPP) into a mixture of isopentenyl diphosphate (IPP) and dimethylallyl diphosphate (DMAPP). Acts in the terminal step of the DOXP MEP pathway for isoprenoid precursor biosynthesis
SEEP9120_RS04410	220341	1.8e-173	615.1	Salmonella	ispH	GO:0003674,GO:0003824,GO:0005488,GO:0005575,GO:0005622,GO:0005623,GO:0005737,GO:0005829,GO:0006081,GO:0006082,GO:0006090,GO:0006629,GO:0006644,GO:0006720,GO:0006793,GO:0006796,GO:0008150,GO:0008152,GO:0008299,GO:0008610,GO:0008654,GO:0009058,GO:0009240,GO:0009987,GO:0016491,GO:0019288,GO:0019637,GO:0019682,GO:0019752,GO:0032787,GO:0042380,GO:0043436,GO:0044237,GO:0044238,GO:0044249,GO:0044255,GO:…	1.17.7.4,2.7.4.25	Bacteria	IM	Catalyzes the conversion of 1-hydroxy-2-methyl-2-(E)- butenyl 4-diphosphate (HMBPP) into a mixture of isopentenyl diphosphate (IPP) and dimethylallyl diphosphate (DMAPP). Acts in the terminal step of the DOXP MEP pathway for isoprenoid precursor biosynthesis
I137_RS00250	220341	1.8e-173	615.1	Salmonella	ispH	GO:0003674,GO:0003824,GO:0005488,GO:0005575,GO:0005622,GO:0005623,GO:0005737,GO:0005829,GO:0006081,GO:0006082,GO:0006090,GO:0006629,GO:0006644,GO:0006720,GO:0006793,GO:0006796,GO:0008150,GO:0008152,GO:0008299,GO:0008610,GO:0008654,GO:0009058,GO:0009240,GO:0009987,GO:0016491,GO:0019288,GO:0019637,GO:0019682,GO:0019752,GO:0032787,GO:0042380,GO:0043436,GO:0044237,GO:0044238,GO:0044249,GO:0044255,GO:…	1.17.7.4,2.7.4.25	Bacteria	IM	Catalyzes the conversion of 1-hydroxy-2-methyl-2-(E)- butenyl 4-diphosphate (HMBPP) into a mixture of isopentenyl diphosphate (IPP) and dimethylallyl diphosphate (DMAPP). Acts in the terminal step of the DOXP MEP pathway for isoprenoid precursor biosynthesis
CJD41_RS05530	220341	1.8e-173	615.1	Salmonella	ispH	GO:0003674,GO:0003824,GO:0005488,GO:0005575,GO:0005622,GO:0005623,GO:0005737,GO:0005829,GO:0006081,GO:0006082,GO:0006090,GO:0006629,GO:0006644,GO:0006720,GO:0006793,GO:0006796,GO:0008150,GO:0008152,GO:0008299,GO:0008610,GO:0008654,GO:0009058,GO:0009240,GO:0009987,GO:0016491,GO:0019288,GO:0019637,GO:0019682,GO:0019752,GO:0032787,GO:0042380,GO:0043436,GO:0044237,GO:0044238,GO:0044249,GO:0044255,GO:…	1.17.7.4,2.7.4.25	Bacteria	IM	Catalyzes the conversion of 1-hydroxy-2-methyl-2-(E)- butenyl 4-diphosphate (HMBPP) into a mixture of isopentenyl diphosphate (IPP) and dimethylallyl diphosphate (DMAPP). Acts in the terminal step of the DOXP MEP pathway for isoprenoid precursor biosynthesis
VTCCBAA614_01930	220341	1.3e-173	615.5	Salmonella	ispH	GO:0003674,GO:0003824,GO:0005488,GO:0005575,GO:0005622,GO:0005623,GO:0005737,GO:0005829,GO:0006081,GO:0006082,GO:0006090,GO:0006629,GO:0006644,GO:0006720,GO:0006793,GO:0006796,GO:0008150,GO:0008152,GO:0008299,GO:0008610,GO:0008654,GO:0009058,GO:0009240,GO:0009987,GO:0016491,GO:0019288,GO:0019637,GO:0019682,GO:0019752,GO:0032787,GO:0042380,GO:0043436,GO:0044237,GO:0044238,GO:0044249,GO:0044255,GO:…	1.17.7.4,2.7.4.25	Bacteria	IM	Catalyzes the conversion of 1-hydroxy-2-methyl-2-(E)- butenyl 4-diphosphate (HMBPP) into a mixture of isopentenyl diphosphate (IPP) and dimethylallyl diphosphate (DMAPP). Acts in the terminal step of the DOXP MEP pathway for isoprenoid precursor biosynthesis
SEN_RS00255	90371.CY43_00245	4.4e-199	700.3	Salmonella				Bacteria
SPUCDC_RS00255	90371.CY43_00245	1.8e-244	851.3	Salmonella				Bacteria
SPUL_RS00255	90371.CY43_00245	1.8e-244	851.3	Salmonella				Bacteria
SG_RS00255	90371.CY43_00245	1.6e-243	848.2	Salmonella				Bacteria
SEEG9184_RS20680	90371.CY43_00245	1.8e-244	851.3	Salmonella				Bacteria
SEEP9120_RS04415	90371.CY43_00245	1.8e-244	851.3	Salmonella				Bacteria
I137_RS00255	90371.CY43_00245	1.8e-244	851.3	Salmonella				Bacteria
CJD41_RS05535	90371.CY43_00245	1.8e-244	851.3	Salmonella				Bacteria
VTCCBAA614_01932	90371.CY43_00245	1.8e-244	851.3	Salmonella				Bacteria
SEN_RS00265	90371.CY43_00250	2.7e-171	607.8	Salmonella	rihC	GO:0003674,GO:0003824,GO:0005575,GO:0005622,GO:0005623,GO:0005737,GO:0005829,GO:0006139,GO:0006152,GO:0006725,GO:0006807,GO:0006950,GO:0006974,GO:0008150,GO:0008152,GO:0008477,GO:0009056,GO:0009116,GO:0009119,GO:0009164,GO:0009987,GO:0016787,GO:0016798,GO:0016799,GO:0019439,GO:0033554,GO:0034641,GO:0034655,GO:0034656,GO:0042278,GO:0042454,GO:0044237,GO:0044238,GO:0044248,GO:0044270,GO:0044281,GO:…	3.2.2.1	Bacteria	G	Hydrolyzes both purine and pyrimidine ribonucleosides with a broad-substrate specificity
SPUCDC_RS00260	90371.CY43_00250	2.7e-171	607.8	Salmonella	rihC	GO:0003674,GO:0003824,GO:0005575,GO:0005622,GO:0005623,GO:0005737,GO:0005829,GO:0006139,GO:0006152,GO:0006725,GO:0006807,GO:0006950,GO:0006974,GO:0008150,GO:0008152,GO:0008477,GO:0009056,GO:0009116,GO:0009119,GO:0009164,GO:0009987,GO:0016787,GO:0016798,GO:0016799,GO:0019439,GO:0033554,GO:0034641,GO:0034655,GO:0034656,GO:0042278,GO:0042454,GO:0044237,GO:0044238,GO:0044248,GO:0044270,GO:0044281,GO:…	3.2.2.1	Bacteria	G	Hydrolyzes both purine and pyrimidine ribonucleosides with a broad-substrate specificity
SPUL_RS00260	90371.CY43_00250	2.7e-171	607.8	Salmonella	rihC	GO:0003674,GO:0003824,GO:0005575,GO:0005622,GO:0005623,GO:0005737,GO:0005829,GO:0006139,GO:0006152,GO:0006725,GO:0006807,GO:0006950,GO:0006974,GO:0008150,GO:0008152,GO:0008477,GO:0009056,GO:0009116,GO:0009119,GO:0009164,GO:0009987,GO:0016787,GO:0016798,GO:0016799,GO:0019439,GO:0033554,GO:0034641,GO:0034655,GO:0034656,GO:0042278,GO:0042454,GO:0044237,GO:0044238,GO:0044248,GO:0044270,GO:0044281,GO:…	3.2.2.1	Bacteria	G	Hydrolyzes both purine and pyrimidine ribonucleosides with a broad-substrate specificity
SG_RS00260	90371.CY43_00250	2.7e-171	607.8	Salmonella	rihC	GO:0003674,GO:0003824,GO:0005575,GO:0005622,GO:0005623,GO:0005737,GO:0005829,GO:0006139,GO:0006152,GO:0006725,GO:0006807,GO:0006950,GO:0006974,GO:0008150,GO:0008152,GO:0008477,GO:0009056,GO:0009116,GO:0009119,GO:0009164,GO:0009987,GO:0016787,GO:0016798,GO:0016799,GO:0019439,GO:0033554,GO:0034641,GO:0034655,GO:0034656,GO:0042278,GO:0042454,GO:0044237,GO:0044238,GO:0044248,GO:0044270,GO:0044281,GO:…	3.2.2.1	Bacteria	G	Hydrolyzes both purine and pyrimidine ribonucleosides with a broad-substrate specificity
SEEG9184_RS20675	90371.CY43_00250	2.7e-171	607.8	Salmonella	rihC	GO:0003674,GO:0003824,GO:0005575,GO:0005622,GO:0005623,GO:0005737,GO:0005829,GO:0006139,GO:0006152,GO:0006725,GO:0006807,GO:0006950,GO:0006974,GO:0008150,GO:0008152,GO:0008477,GO:0009056,GO:0009116,GO:0009119,GO:0009164,GO:0009987,GO:0016787,GO:0016798,GO:0016799,GO:0019439,GO:0033554,GO:0034641,GO:0034655,GO:0034656,GO:0042278,GO:0042454,GO:0044237,GO:0044238,GO:0044248,GO:0044270,GO:0044281,GO:…	3.2.2.1	Bacteria	G	Hydrolyzes both purine and pyrimidine ribonucleosides with a broad-substrate specificity
SEEP9120_RS04420	90371.CY43_00250	4.6e-171	607.1	Salmonella	rihC	GO:0003674,GO:0003824,GO:0005575,GO:0005622,GO:0005623,GO:0005737,GO:0005829,GO:0006139,GO:0006152,GO:0006725,GO:0006807,GO:0006950,GO:0006974,GO:0008150,GO:0008152,GO:0008477,GO:0009056,GO:0009116,GO:0009119,GO:0009164,GO:0009987,GO:0016787,GO:0016798,GO:0016799,GO:0019439,GO:0033554,GO:0034641,GO:0034655,GO:0034656,GO:0042278,GO:0042454,GO:0044237,GO:0044238,GO:0044248,GO:0044270,GO:0044281,GO:…	3.2.2.1	Bacteria	G	Hydrolyzes both purine and pyrimidine ribonucleosides with a broad-substrate specificity
I137_RS00260	90371.CY43_00250	2.7e-171	607.8	Salmonella	rihC	GO:0003674,GO:0003824,GO:0005575,GO:0005622,GO:0005623,GO:0005737,GO:0005829,GO:0006139,GO:0006152,GO:0006725,GO:0006807,GO:0006950,GO:0006974,GO:0008150,GO:0008152,GO:0008477,GO:0009056,GO:0009116,GO:0009119,GO:0009164,GO:0009987,GO:0016787,GO:0016798,GO:0016799,GO:0019439,GO:0033554,GO:0034641,GO:0034655,GO:0034656,GO:0042278,GO:0042454,GO:0044237,GO:0044238,GO:0044248,GO:0044270,GO:0044281,GO:…	3.2.2.1	Bacteria	G	Hydrolyzes both purine and pyrimidine ribonucleosides with a broad-substrate specificity
CJD41_RS05540	90371.CY43_00250	2.7e-171	607.8	Salmonella	rihC	GO:0003674,GO:0003824,GO:0005575,GO:0005622,GO:0005623,GO:0005737,GO:0005829,GO:0006139,GO:0006152,GO:0006725,GO:0006807,GO:0006950,GO:0006974,GO:0008150,GO:0008152,GO:0008477,GO:0009056,GO:0009116,GO:0009119,GO:0009164,GO:0009987,GO:0016787,GO:0016798,GO:0016799,GO:0019439,GO:0033554,GO:0034641,GO:0034655,GO:0034656,GO:0042278,GO:0042454,GO:0044237,GO:0044238,GO:0044248,GO:0044270,GO:0044281,GO:…	3.2.2.1	Bacteria	G	Hydrolyzes both purine and pyrimidine ribonucleosides with a broad-substrate specificity
VTCCBAA614_01933	90371.CY43_00250	8.8e-170	602.8	Salmonella	rihC	GO:0003674,GO:0003824,GO:0005575,GO:0005622,GO:0005623,GO:0005737,GO:0005829,GO:0006139,GO:0006152,GO:0006725,GO:0006807,GO:0006950,GO:0006974,GO:0008150,GO:0008152,GO:0008477,GO:0009056,GO:0009116,GO:0009119,GO:0009164,GO:0009987,GO:0016787,GO:0016798,GO:0016799,GO:0019439,GO:0033554,GO:0034641,GO:0034655,GO:0034656,GO:0042278,GO:0042454,GO:0044237,GO:0044238,GO:0044248,GO:0044270,GO:0044281,GO:…	3.2.2.1	Bacteria	G	Hydrolyzes both purine and pyrimidine ribonucleosides with a broad-substrate specificity
SEN_RS00270	90371.CY43_00255	4.6e-123	447.2	Salmonella	dpiA			Bacteria	K	Transcriptional regulator
SPUCDC_RS00265	90371.CY43_00255	6.6e-122	443.4	Salmonella	dpiA			Bacteria	K	Transcriptional regulator
SPUL_RS00265	90371.CY43_00255	6.6e-122	443.4	Salmonella	dpiA			Bacteria	K	Transcriptional regulator
SG_RS00265	90371.CY43_00255	2.8e-120	438	Salmonella	dpiA			Bacteria	K	Transcriptional regulator
SEEG9184_RS20670	90371.CY43_00255	2.8e-120	438	Salmonella	dpiA			Bacteria	K	Transcriptional regulator
SEEP9120_RS04425	90371.CY43_00255	6.6e-122	443.4	Salmonella	dpiA			Bacteria	K	Transcriptional regulator
I137_RS00265	90371.CY43_00255	6.6e-122	443.4	Salmonella	dpiA			Bacteria	K	Transcriptional regulator
CJD41_RS05545	90371.CY43_00255	6.6e-122	443.4	Salmonella	dpiA			Bacteria	K	Transcriptional regulator
VTCCBAA614_01934	90371.CY43_00255	2.8e-120	438	Salmonella	dpiA			Bacteria	K	Transcriptional regulator
SEN_RS00275	90371.CY43_00260	1.3e-306	1058.1	Salmonella	citA		2.7.13.3	Bacteria	T	Single cache domain 3
SPUCDC_RS00270	90371.CY43_00260	7.9e-307	1058.9	Salmonella	citA		2.7.13.3	Bacteria	T	Single cache domain 3
SPUL_RS00270	90371.CY43_00260	7.9e-307	1058.9	Salmonella	citA		2.7.13.3	Bacteria	T	Single cache domain 3
SG_RS00270	90371.CY43_00260	7.9e-307	1058.9	Salmonella	citA		2.7.13.3	Bacteria	T	Single cache domain 3
SEEG9184_RS20665	90371.CY43_00260	7.9e-307	1058.9	Salmonella	citA		2.7.13.3	Bacteria	T	Single cache domain 3
SEEP9120_RS04430	90371.CY43_00260	7.9e-307	1058.9	Salmonella	citA		2.7.13.3	Bacteria	T	Single cache domain 3
I137_RS00270	90371.CY43_00260	7.9e-307	1058.9	Salmonella	citA		2.7.13.3	Bacteria	T	Single cache domain 3
CJD41_RS05550	90371.CY43_00260	7.9e-307	1058.9	Salmonella	citA		2.7.13.3	Bacteria	T	Single cache domain 3
VTCCBAA614_01936	90371.CY43_00260	3.3e-161	574.3	Salmonella	citA		2.7.13.3	Bacteria	T	Single cache domain 3
SEN_RS00290	90371.CY43_00275	2.4e-34	151	Salmonella	oadG	GO:0003674,GO:0003824,GO:0006810,GO:0006811,GO:0006812,GO:0006814,GO:0008150,GO:0008948,GO:0015672,GO:0016829,GO:0016830,GO:0016831,GO:0030001,GO:0051179,GO:0051234	4.1.1.3	Bacteria	C	Lyase and sodium transporter
SPUCDC_RS00285	90371.CY43_00275	2.4e-34	151	Salmonella	oadG	GO:0003674,GO:0003824,GO:0006810,GO:0006811,GO:0006812,GO:0006814,GO:0008150,GO:0008948,GO:0015672,GO:0016829,GO:0016830,GO:0016831,GO:0030001,GO:0051179,GO:0051234	4.1.1.3	Bacteria	C	Lyase and sodium transporter
SPUL_RS00285	90371.CY43_00275	2.4e-34	151	Salmonella	oadG	GO:0003674,GO:0003824,GO:0006810,GO:0006811,GO:0006812,GO:0006814,GO:0008150,GO:0008948,GO:0015672,GO:0016829,GO:0016830,GO:0016831,GO:0030001,GO:0051179,GO:0051234	4.1.1.3	Bacteria	C	Lyase and sodium transporter
SG_RS00285	90371.CY43_00275	2.4e-34	151	Salmonella	oadG	GO:0003674,GO:0003824,GO:0006810,GO:0006811,GO:0006812,GO:0006814,GO:0008150,GO:0008948,GO:0015672,GO:0016829,GO:0016830,GO:0016831,GO:0030001,GO:0051179,GO:0051234	4.1.1.3	Bacteria	C	Lyase and sodium transporter
SEEG9184_RS20650	90371.CY43_00275	2.4e-34	151	Salmonella	oadG	GO:0003674,GO:0003824,GO:0006810,GO:0006811,GO:0006812,GO:0006814,GO:0008150,GO:0008948,GO:0015672,GO:0016829,GO:0016830,GO:0016831,GO:0030001,GO:0051179,GO:0051234	4.1.1.3	Bacteria	C	Lyase and sodium transporter
SEEP9120_RS04445	90371.CY43_00275	2.4e-34	151	Salmonella	oadG	GO:0003674,GO:0003824,GO:0006810,GO:0006811,GO:0006812,GO:0006814,GO:0008150,GO:0008948,GO:0015672,GO:0016829,GO:0016830,GO:0016831,GO:0030001,GO:0051179,GO:0051234	4.1.1.3	Bacteria	C	Lyase and sodium transporter
I137_RS00295	220341	3.8e-32	143.7	Salmonella	oadG	GO:0003674,GO:0003824,GO:0006810,GO:0006811,GO:0006812,GO:0006814,GO:0008150,GO:0008948,GO:0015672,GO:0016829,GO:0016830,GO:0016831,GO:0030001,GO:0051179,GO:0051234	4.1.1.3	Bacteria	C	Lyase and sodium transporter
CJD41_RS05565	90371.CY43_00275	2.4e-34	151	Salmonella	oadG	GO:0003674,GO:0003824,GO:0006810,GO:0006811,GO:0006812,GO:0006814,GO:0008150,GO:0008948,GO:0015672,GO:0016829,GO:0016830,GO:0016831,GO:0030001,GO:0051179,GO:0051234	4.1.1.3	Bacteria	C	Lyase and sodium transporter
VTCCBAA614_04581	90371.CY43_00275	6.4e-32	142.9	Salmonella	oadG	GO:0003674,GO:0003824,GO:0006810,GO:0006811,GO:0006812,GO:0006814,GO:0008150,GO:0008948,GO:0015672,GO:0016829,GO:0016830,GO:0016831,GO:0030001,GO:0051179,GO:0051234	4.1.1.3	Bacteria	C	Lyase and sodium transporter
SEN_RS00305	220341	1.7e-42	178.3	Salmonella	citD	GO:0003674,GO:0003824,GO:0005575,GO:0005622,GO:0005623,GO:0005737,GO:0006091,GO:0006113,GO:0008150,GO:0008152,GO:0008815,GO:0009346,GO:0009987,GO:0015980,GO:0016829,GO:0016830,GO:0016833,GO:0032991,GO:0044237,GO:0044424,GO:0044444,GO:0044464,GO:0055114	4.1.3.34	Bacteria	C	Covalent carrier of the coenzyme of citrate lyase
SPUCDC_RS00300	220341	1.7e-42	178.3	Salmonella	citD	GO:0003674,GO:0003824,GO:0005575,GO:0005622,GO:0005623,GO:0005737,GO:0006091,GO:0006113,GO:0008150,GO:0008152,GO:0008815,GO:0009346,GO:0009987,GO:0015980,GO:0016829,GO:0016830,GO:0016833,GO:0032991,GO:0044237,GO:0044424,GO:0044444,GO:0044464,GO:0055114	4.1.3.34	Bacteria	C	Covalent carrier of the coenzyme of citrate lyase
SPUL_RS00300	220341	1.7e-42	178.3	Salmonella	citD	GO:0003674,GO:0003824,GO:0005575,GO:0005622,GO:0005623,GO:0005737,GO:0006091,GO:0006113,GO:0008150,GO:0008152,GO:0008815,GO:0009346,GO:0009987,GO:0015980,GO:0016829,GO:0016830,GO:0016833,GO:0032991,GO:0044237,GO:0044424,GO:0044444,GO:0044464,GO:0055114	4.1.3.34	Bacteria	C	Covalent carrier of the coenzyme of citrate lyase
SG_RS00300	220341	1.7e-42	178.3	Salmonella	citD	GO:0003674,GO:0003824,GO:0005575,GO:0005622,GO:0005623,GO:0005737,GO:0006091,GO:0006113,GO:0008150,GO:0008152,GO:0008815,GO:0009346,GO:0009987,GO:0015980,GO:0016829,GO:0016830,GO:0016833,GO:0032991,GO:0044237,GO:0044424,GO:0044444,GO:0044464,GO:0055114	4.1.3.34	Bacteria	C	Covalent carrier of the coenzyme of citrate lyase
SEEG9184_RS20635	220341	1.7e-42	178.3	Salmonella	citD	GO:0003674,GO:0003824,GO:0005575,GO:0005622,GO:0005623,GO:0005737,GO:0006091,GO:0006113,GO:0008150,GO:0008152,GO:0008815,GO:0009346,GO:0009987,GO:0015980,GO:0016829,GO:0016830,GO:0016833,GO:0032991,GO:0044237,GO:0044424,GO:0044444,GO:0044464,GO:0055114	4.1.3.34	Bacteria	C	Covalent carrier of the coenzyme of citrate lyase
SEEP9120_RS04460	220341	1.7e-42	178.3	Salmonella	citD	GO:0003674,GO:0003824,GO:0005575,GO:0005622,GO:0005623,GO:0005737,GO:0006091,GO:0006113,GO:0008150,GO:0008152,GO:0008815,GO:0009346,GO:0009987,GO:0015980,GO:0016829,GO:0016830,GO:0016833,GO:0032991,GO:0044237,GO:0044424,GO:0044444,GO:0044464,GO:0055114	4.1.3.34	Bacteria	C	Covalent carrier of the coenzyme of citrate lyase
I137_RS00310	220341	1.7e-42	178.3	Salmonella	citD	GO:0003674,GO:0003824,GO:0005575,GO:0005622,GO:0005623,GO:0005737,GO:0006091,GO:0006113,GO:0008150,GO:0008152,GO:0008815,GO:0009346,GO:0009987,GO:0015980,GO:0016829,GO:0016830,GO:0016833,GO:0032991,GO:0044237,GO:0044424,GO:0044444,GO:0044464,GO:0055114	4.1.3.34	Bacteria	C	Covalent carrier of the coenzyme of citrate lyase
CJD41_RS05580	220341	1.7e-42	178.3	Salmonella	citD	GO:0003674,GO:0003824,GO:0005575,GO:0005622,GO:0005623,GO:0005737,GO:0006091,GO:0006113,GO:0008150,GO:0008152,GO:0008815,GO:0009346,GO:0009987,GO:0015980,GO:0016829,GO:0016830,GO:0016833,GO:0032991,GO:0044237,GO:0044424,GO:0044444,GO:0044464,GO:0055114	4.1.3.34	Bacteria	C	Covalent carrier of the coenzyme of citrate lyase
VTCCBAA614_00832	220341	1.7e-42	178.3	Salmonella	citD	GO:0003674,GO:0003824,GO:0005575,GO:0005622,GO:0005623,GO:0005737,GO:0006091,GO:0006113,GO:0008150,GO:0008152,GO:0008815,GO:0009346,GO:0009987,GO:0015980,GO:0016829,GO:0016830,GO:0016833,GO:0032991,GO:0044237,GO:0044424,GO:0044444,GO:0044464,GO:0055114	4.1.3.34	Bacteria	C	Covalent carrier of the coenzyme of citrate lyase
SEN_RS00315	90371.CY43_00300	4.1e-289	1000	Salmonella	citF		2.8.3.10	Bacteria	C	Citrate lyase, alpha subunit (CitF)
SPUCDC_RS00310	90371.CY43_00300	4.1e-289	1000	Salmonella	citF		2.8.3.10	Bacteria	C	Citrate lyase, alpha subunit (CitF)
SPUL_RS00310	90371.CY43_00300	4.1e-289	1000	Salmonella	citF		2.8.3.10	Bacteria	C	Citrate lyase, alpha subunit (CitF)
SG_RS00310	90371.CY43_00300	1.2e-288	998.4	Salmonella	citF		2.8.3.10	Bacteria	C	Citrate lyase, alpha subunit (CitF)
SEEG9184_RS20625	90371.CY43_00300	1.2e-288	998.4	Salmonella	citF		2.8.3.10	Bacteria	C	Citrate lyase, alpha subunit (CitF)
SEEP9120_RS04470	90371.CY43_00300	4.1e-289	1000	Salmonella	citF		2.8.3.10	Bacteria	C	Citrate lyase, alpha subunit (CitF)
I137_RS00320	90371.CY43_00300	4.1e-289	1000	Salmonella	citF		2.8.3.10	Bacteria	C	Citrate lyase, alpha subunit (CitF)
CJD41_RS05590	90371.CY43_00300	4.1e-289	1000	Salmonella	citF		2.8.3.10	Bacteria	C	Citrate lyase, alpha subunit (CitF)
VTCCBAA614_00830	90371.CY43_00300	1.2e-288	998.4	Salmonella	citF		2.8.3.10	Bacteria	C	Citrate lyase, alpha subunit (CitF)
SEN_RS00320	220341	1.2e-102	379	Salmonella	citG	GO:0003674,GO:0003824,GO:0006091,GO:0006113,GO:0006807,GO:0008150,GO:0008152,GO:0009058,GO:0009059,GO:0009987,GO:0015980,GO:0016740,GO:0016772,GO:0016779,GO:0016780,GO:0019538,GO:0043170,GO:0044237,GO:0044238,GO:0044249,GO:0044260,GO:0044267,GO:0046917,GO:0051186,GO:0051188,GO:0051189,GO:0051191,GO:0055114,GO:0071704,GO:1901564,GO:1901576	2.4.2.52,2.7.7.61	Bacteria	HI	Apo-citrate lyase phosphoribosyl-dephospho-CoA transferase
SPUCDC_RS00315	220341	1.2e-100	372.5	Salmonella	citG	GO:0003674,GO:0003824,GO:0006091,GO:0006113,GO:0006807,GO:0008150,GO:0008152,GO:0009058,GO:0009059,GO:0009987,GO:0015980,GO:0016740,GO:0016772,GO:0016779,GO:0016780,GO:0019538,GO:0043170,GO:0044237,GO:0044238,GO:0044249,GO:0044260,GO:0044267,GO:0046917,GO:0051186,GO:0051188,GO:0051189,GO:0051191,GO:0055114,GO:0071704,GO:1901564,GO:1901576	2.4.2.52,2.7.7.61	Bacteria	HI	Apo-citrate lyase phosphoribosyl-dephospho-CoA transferase
SPUL_RS00315	220341	1.2e-100	372.5	Salmonella	citG	GO:0003674,GO:0003824,GO:0006091,GO:0006113,GO:0006807,GO:0008150,GO:0008152,GO:0009058,GO:0009059,GO:0009987,GO:0015980,GO:0016740,GO:0016772,GO:0016779,GO:0016780,GO:0019538,GO:0043170,GO:0044237,GO:0044238,GO:0044249,GO:0044260,GO:0044267,GO:0046917,GO:0051186,GO:0051188,GO:0051189,GO:0051191,GO:0055114,GO:0071704,GO:1901564,GO:1901576	2.4.2.52,2.7.7.61	Bacteria	HI	Apo-citrate lyase phosphoribosyl-dephospho-CoA transferase
SG_RS00315	220341	3.4e-100	370.9	Salmonella	citG	GO:0003674,GO:0003824,GO:0006091,GO:0006113,GO:0006807,GO:0008150,GO:0008152,GO:0009058,GO:0009059,GO:0009987,GO:0015980,GO:0016740,GO:0016772,GO:0016779,GO:0016780,GO:0019538,GO:0043170,GO:0044237,GO:0044238,GO:0044249,GO:0044260,GO:0044267,GO:0046917,GO:0051186,GO:0051188,GO:0051189,GO:0051191,GO:0055114,GO:0071704,GO:1901564,GO:1901576	2.4.2.52,2.7.7.61	Bacteria	HI	Apo-citrate lyase phosphoribosyl-dephospho-CoA transferase
SEEG9184_RS20620	220341	3.4e-100	370.9	Salmonella	citG	GO:0003674,GO:0003824,GO:0006091,GO:0006113,GO:0006807,GO:0008150,GO:0008152,GO:0009058,GO:0009059,GO:0009987,GO:0015980,GO:0016740,GO:0016772,GO:0016779,GO:0016780,GO:0019538,GO:0043170,GO:0044237,GO:0044238,GO:0044249,GO:0044260,GO:0044267,GO:0046917,GO:0051186,GO:0051188,GO:0051189,GO:0051191,GO:0055114,GO:0071704,GO:1901564,GO:1901576	2.4.2.52,2.7.7.61	Bacteria	HI	Apo-citrate lyase phosphoribosyl-dephospho-CoA transferase
SEEP9120_RS04475	220341	1.2e-100	372.5	Salmonella	citG	GO:0003674,GO:0003824,GO:0006091,GO:0006113,GO:0006807,GO:0008150,GO:0008152,GO:0009058,GO:0009059,GO:0009987,GO:0015980,GO:0016740,GO:0016772,GO:0016779,GO:0016780,GO:0019538,GO:0043170,GO:0044237,GO:0044238,GO:0044249,GO:0044260,GO:0044267,GO:0046917,GO:0051186,GO:0051188,GO:0051189,GO:0051191,GO:0055114,GO:0071704,GO:1901564,GO:1901576	2.4.2.52,2.7.7.61	Bacteria	HI	Apo-citrate lyase phosphoribosyl-dephospho-CoA transferase
I137_RS00325	220341	1.2e-100	372.5	Salmonella	citG	GO:0003674,GO:0003824,GO:0006091,GO:0006113,GO:0006807,GO:0008150,GO:0008152,GO:0009058,GO:0009059,GO:0009987,GO:0015980,GO:0016740,GO:0016772,GO:0016779,GO:0016780,GO:0019538,GO:0043170,GO:0044237,GO:0044238,GO:0044249,GO:0044260,GO:0044267,GO:0046917,GO:0051186,GO:0051188,GO:0051189,GO:0051191,GO:0055114,GO:0071704,GO:1901564,GO:1901576	2.4.2.52,2.7.7.61	Bacteria	HI	Apo-citrate lyase phosphoribosyl-dephospho-CoA transferase
CJD41_RS05595	220341	1.2e-100	372.5	Salmonella	citG	GO:0003674,GO:0003824,GO:0006091,GO:0006113,GO:0006807,GO:0008150,GO:0008152,GO:0009058,GO:0009059,GO:0009987,GO:0015980,GO:0016740,GO:0016772,GO:0016779,GO:0016780,GO:0019538,GO:0043170,GO:0044237,GO:0044238,GO:0044249,GO:0044260,GO:0044267,GO:0046917,GO:0051186,GO:0051188,GO:0051189,GO:0051191,GO:0055114,GO:0071704,GO:1901564,GO:1901576	2.4.2.52,2.7.7.61	Bacteria	HI	Apo-citrate lyase phosphoribosyl-dephospho-CoA transferase
VTCCBAA614_00829	220341	3.4e-100	370.9	Salmonella	citG	GO:0003674,GO:0003824,GO:0006091,GO:0006113,GO:0006807,GO:0008150,GO:0008152,GO:0009058,GO:0009059,GO:0009987,GO:0015980,GO:0016740,GO:0016772,GO:0016779,GO:0016780,GO:0019538,GO:0043170,GO:0044237,GO:0044238,GO:0044249,GO:0044260,GO:0044267,GO:0046917,GO:0051186,GO:0051188,GO:0051189,GO:0051191,GO:0055114,GO:0071704,GO:1901564,GO:1901576	2.4.2.52,2.7.7.61	Bacteria	HI	Apo-citrate lyase phosphoribosyl-dephospho-CoA transferase
SEN_RS00325	90371.CY43_00310	2.1e-168	598.2	Salmonella	citG	GO:0003674,GO:0003824,GO:0006807,GO:0008150,GO:0008152,GO:0009058,GO:0009059,GO:0009987,GO:0016740,GO:0016772,GO:0016780,GO:0019538,GO:0043170,GO:0044237,GO:0044238,GO:0044249,GO:0044260,GO:0044267,GO:0046917,GO:0051186,GO:0051188,GO:0051189,GO:0051191,GO:0071704,GO:1901564,GO:1901576	2.4.2.52,2.7.7.61	Bacteria	F	ATP:dephospho-CoA triphosphoribosyl transferase
SPUCDC_RS00320	90371.CY43_00310	2.1e-168	598.2	Salmonella	citG	GO:0003674,GO:0003824,GO:0006807,GO:0008150,GO:0008152,GO:0009058,GO:0009059,GO:0009987,GO:0016740,GO:0016772,GO:0016780,GO:0019538,GO:0043170,GO:0044237,GO:0044238,GO:0044249,GO:0044260,GO:0044267,GO:0046917,GO:0051186,GO:0051188,GO:0051189,GO:0051191,GO:0071704,GO:1901564,GO:1901576	2.4.2.52,2.7.7.61	Bacteria	F	ATP:dephospho-CoA triphosphoribosyl transferase
SPUL_RS00320	90371.CY43_00310	2.1e-168	598.2	Salmonella	citG	GO:0003674,GO:0003824,GO:0006807,GO:0008150,GO:0008152,GO:0009058,GO:0009059,GO:0009987,GO:0016740,GO:0016772,GO:0016780,GO:0019538,GO:0043170,GO:0044237,GO:0044238,GO:0044249,GO:0044260,GO:0044267,GO:0046917,GO:0051186,GO:0051188,GO:0051189,GO:0051191,GO:0071704,GO:1901564,GO:1901576	2.4.2.52,2.7.7.61	Bacteria	F	ATP:dephospho-CoA triphosphoribosyl transferase
SG_RS00320	90371.CY43_00310	2.8e-168	597.8	Salmonella	citG	GO:0003674,GO:0003824,GO:0006807,GO:0008150,GO:0008152,GO:0009058,GO:0009059,GO:0009987,GO:0016740,GO:0016772,GO:0016780,GO:0019538,GO:0043170,GO:0044237,GO:0044238,GO:0044249,GO:0044260,GO:0044267,GO:0046917,GO:0051186,GO:0051188,GO:0051189,GO:0051191,GO:0071704,GO:1901564,GO:1901576	2.4.2.52,2.7.7.61	Bacteria	F	ATP:dephospho-CoA triphosphoribosyl transferase
SEEG9184_RS20615	90371.CY43_00310	2.8e-168	597.8	Salmonella	citG	GO:0003674,GO:0003824,GO:0006807,GO:0008150,GO:0008152,GO:0009058,GO:0009059,GO:0009987,GO:0016740,GO:0016772,GO:0016780,GO:0019538,GO:0043170,GO:0044237,GO:0044238,GO:0044249,GO:0044260,GO:0044267,GO:0046917,GO:0051186,GO:0051188,GO:0051189,GO:0051191,GO:0071704,GO:1901564,GO:1901576	2.4.2.52,2.7.7.61	Bacteria	F	ATP:dephospho-CoA triphosphoribosyl transferase
SEEP9120_RS04480	90371.CY43_00310	2.1e-168	598.2	Salmonella	citG	GO:0003674,GO:0003824,GO:0006807,GO:0008150,GO:0008152,GO:0009058,GO:0009059,GO:0009987,GO:0016740,GO:0016772,GO:0016780,GO:0019538,GO:0043170,GO:0044237,GO:0044238,GO:0044249,GO:0044260,GO:0044267,GO:0046917,GO:0051186,GO:0051188,GO:0051189,GO:0051191,GO:0071704,GO:1901564,GO:1901576	2.4.2.52,2.7.7.61	Bacteria	F	ATP:dephospho-CoA triphosphoribosyl transferase
I137_RS00330	90371.CY43_00310	2.1e-168	598.2	Salmonella	citG	GO:0003674,GO:0003824,GO:0006807,GO:0008150,GO:0008152,GO:0009058,GO:0009059,GO:0009987,GO:0016740,GO:0016772,GO:0016780,GO:0019538,GO:0043170,GO:0044237,GO:0044238,GO:0044249,GO:0044260,GO:0044267,GO:0046917,GO:0051186,GO:0051188,GO:0051189,GO:0051191,GO:0071704,GO:1901564,GO:1901576	2.4.2.52,2.7.7.61	Bacteria	F	ATP:dephospho-CoA triphosphoribosyl transferase
CJD41_RS05600	90371.CY43_00310	2.1e-168	598.2	Salmonella	citG	GO:0003674,GO:0003824,GO:0006807,GO:0008150,GO:0008152,GO:0009058,GO:0009059,GO:0009987,GO:0016740,GO:0016772,GO:0016780,GO:0019538,GO:0043170,GO:0044237,GO:0044238,GO:0044249,GO:0044260,GO:0044267,GO:0046917,GO:0051186,GO:0051188,GO:0051189,GO:0051191,GO:0071704,GO:1901564,GO:1901576	2.4.2.52,2.7.7.61	Bacteria	F	ATP:dephospho-CoA triphosphoribosyl transferase
VTCCBAA614_00828	90371.CY43_00310	2.8e-168	597.8	Salmonella	citG	GO:0003674,GO:0003824,GO:0006807,GO:0008150,GO:0008152,GO:0009058,GO:0009059,GO:0009987,GO:0016740,GO:0016772,GO:0016780,GO:0019538,GO:0043170,GO:0044237,GO:0044238,GO:0044249,GO:0044260,GO:0044267,GO:0046917,GO:0051186,GO:0051188,GO:0051189,GO:0051191,GO:0071704,GO:1901564,GO:1901576	2.4.2.52,2.7.7.61	Bacteria	F	ATP:dephospho-CoA triphosphoribosyl transferase
SEN_RS00330	220341	3.5e-146	524.2	Salmonella	dapB	GO:0003674,GO:0003824,GO:0005488,GO:0005515,GO:0005575,GO:0005622,GO:0005623,GO:0005737,GO:0005829,GO:0006082,GO:0006520,GO:0006553,GO:0006807,GO:0008150,GO:0008152,GO:0008652,GO:0008839,GO:0009058,GO:0009066,GO:0009067,GO:0009085,GO:0009089,GO:0009987,GO:0016053,GO:0016491,GO:0016627,GO:0016628,GO:0019752,GO:0019877,GO:0042802,GO:0043436,GO:0043648,GO:0043650,GO:0044237,GO:0044238,GO:0044249,GO:…	1.17.1.8	Bacteria	E	Catalyzes the conversion of 4-hydroxy- tetrahydrodipicolinate (HTPA) to tetrahydrodipicolinate
SPUCDC_RS00325	220341	2.7e-146	524.6	Salmonella	dapB	GO:0003674,GO:0003824,GO:0005488,GO:0005515,GO:0005575,GO:0005622,GO:0005623,GO:0005737,GO:0005829,GO:0006082,GO:0006520,GO:0006553,GO:0006807,GO:0008150,GO:0008152,GO:0008652,GO:0008839,GO:0009058,GO:0009066,GO:0009067,GO:0009085,GO:0009089,GO:0009987,GO:0016053,GO:0016491,GO:0016627,GO:0016628,GO:0019752,GO:0019877,GO:0042802,GO:0043436,GO:0043648,GO:0043650,GO:0044237,GO:0044238,GO:0044249,GO:…	1.17.1.8	Bacteria	E	Catalyzes the conversion of 4-hydroxy- tetrahydrodipicolinate (HTPA) to tetrahydrodipicolinate
SPUL_RS00325	220341	2.7e-146	524.6	Salmonella	dapB	GO:0003674,GO:0003824,GO:0005488,GO:0005515,GO:0005575,GO:0005622,GO:0005623,GO:0005737,GO:0005829,GO:0006082,GO:0006520,GO:0006553,GO:0006807,GO:0008150,GO:0008152,GO:0008652,GO:0008839,GO:0009058,GO:0009066,GO:0009067,GO:0009085,GO:0009089,GO:0009987,GO:0016053,GO:0016491,GO:0016627,GO:0016628,GO:0019752,GO:0019877,GO:0042802,GO:0043436,GO:0043648,GO:0043650,GO:0044237,GO:0044238,GO:0044249,GO:…	1.17.1.8	Bacteria	E	Catalyzes the conversion of 4-hydroxy- tetrahydrodipicolinate (HTPA) to tetrahydrodipicolinate
SG_RS00325	220341	2.7e-146	524.6	Salmonella	dapB	GO:0003674,GO:0003824,GO:0005488,GO:0005515,GO:0005575,GO:0005622,GO:0005623,GO:0005737,GO:0005829,GO:0006082,GO:0006520,GO:0006553,GO:0006807,GO:0008150,GO:0008152,GO:0008652,GO:0008839,GO:0009058,GO:0009066,GO:0009067,GO:0009085,GO:0009089,GO:0009987,GO:0016053,GO:0016491,GO:0016627,GO:0016628,GO:0019752,GO:0019877,GO:0042802,GO:0043436,GO:0043648,GO:0043650,GO:0044237,GO:0044238,GO:0044249,GO:…	1.17.1.8	Bacteria	E	Catalyzes the conversion of 4-hydroxy- tetrahydrodipicolinate (HTPA) to tetrahydrodipicolinate
SEEG9184_RS20610	220341	2.7e-146	524.6	Salmonella	dapB	GO:0003674,GO:0003824,GO:0005488,GO:0005515,GO:0005575,GO:0005622,GO:0005623,GO:0005737,GO:0005829,GO:0006082,GO:0006520,GO:0006553,GO:0006807,GO:0008150,GO:0008152,GO:0008652,GO:0008839,GO:0009058,GO:0009066,GO:0009067,GO:0009085,GO:0009089,GO:0009987,GO:0016053,GO:0016491,GO:0016627,GO:0016628,GO:0019752,GO:0019877,GO:0042802,GO:0043436,GO:0043648,GO:0043650,GO:0044237,GO:0044238,GO:0044249,GO:…	1.17.1.8	Bacteria	E	Catalyzes the conversion of 4-hydroxy- tetrahydrodipicolinate (HTPA) to tetrahydrodipicolinate
SEEP9120_RS04485	220341	2.7e-146	524.6	Salmonella	dapB	GO:0003674,GO:0003824,GO:0005488,GO:0005515,GO:0005575,GO:0005622,GO:0005623,GO:0005737,GO:0005829,GO:0006082,GO:0006520,GO:0006553,GO:0006807,GO:0008150,GO:0008152,GO:0008652,GO:0008839,GO:0009058,GO:0009066,GO:0009067,GO:0009085,GO:0009089,GO:0009987,GO:0016053,GO:0016491,GO:0016627,GO:0016628,GO:0019752,GO:0019877,GO:0042802,GO:0043436,GO:0043648,GO:0043650,GO:0044237,GO:0044238,GO:0044249,GO:…	1.17.1.8	Bacteria	E	Catalyzes the conversion of 4-hydroxy- tetrahydrodipicolinate (HTPA) to tetrahydrodipicolinate
I137_RS00335	220341	2.7e-146	524.6	Salmonella	dapB	GO:0003674,GO:0003824,GO:0005488,GO:0005515,GO:0005575,GO:0005622,GO:0005623,GO:0005737,GO:0005829,GO:0006082,GO:0006520,GO:0006553,GO:0006807,GO:0008150,GO:0008152,GO:0008652,GO:0008839,GO:0009058,GO:0009066,GO:0009067,GO:0009085,GO:0009089,GO:0009987,GO:0016053,GO:0016491,GO:0016627,GO:0016628,GO:0019752,GO:0019877,GO:0042802,GO:0043436,GO:0043648,GO:0043650,GO:0044237,GO:0044238,GO:0044249,GO:…	1.17.1.8	Bacteria	E	Catalyzes the conversion of 4-hydroxy- tetrahydrodipicolinate (HTPA) to tetrahydrodipicolinate
CJD41_RS05605	220341	2.7e-146	524.6	Salmonella	dapB	GO:0003674,GO:0003824,GO:0005488,GO:0005515,GO:0005575,GO:0005622,GO:0005623,GO:0005737,GO:0005829,GO:0006082,GO:0006520,GO:0006553,GO:0006807,GO:0008150,GO:0008152,GO:0008652,GO:0008839,GO:0009058,GO:0009066,GO:0009067,GO:0009085,GO:0009089,GO:0009987,GO:0016053,GO:0016491,GO:0016627,GO:0016628,GO:0019752,GO:0019877,GO:0042802,GO:0043436,GO:0043648,GO:0043650,GO:0044237,GO:0044238,GO:0044249,GO:…	1.17.1.8	Bacteria	E	Catalyzes the conversion of 4-hydroxy- tetrahydrodipicolinate (HTPA) to tetrahydrodipicolinate
VTCCBAA614_00827	220341	2.7e-146	524.6	Salmonella	dapB	GO:0003674,GO:0003824,GO:0005488,GO:0005515,GO:0005575,GO:0005622,GO:0005623,GO:0005737,GO:0005829,GO:0006082,GO:0006520,GO:0006553,GO:0006807,GO:0008150,GO:0008152,GO:0008652,GO:0008839,GO:0009058,GO:0009066,GO:0009067,GO:0009085,GO:0009089,GO:0009987,GO:0016053,GO:0016491,GO:0016627,GO:0016628,GO:0019752,GO:0019877,GO:0042802,GO:0043436,GO:0043648,GO:0043650,GO:0044237,GO:0044238,GO:0044249,GO:…	1.17.1.8	Bacteria	E	Catalyzes the conversion of 4-hydroxy- tetrahydrodipicolinate (HTPA) to tetrahydrodipicolinate
SEN_RS00335	90371.CY43_00325	6.5e-223	779.6	Salmonella	carA	GO:0000050,GO:0003674,GO:0003824,GO:0004088,GO:0005575,GO:0005622,GO:0005623,GO:0005737,GO:0005829,GO:0005951,GO:0006082,GO:0006139,GO:0006206,GO:0006207,GO:0006220,GO:0006221,GO:0006520,GO:0006525,GO:0006526,GO:0006541,GO:0006725,GO:0006753,GO:0006793,GO:0006796,GO:0006807,GO:0008150,GO:0008152,GO:0008652,GO:0009058,GO:0009064,GO:0009084,GO:0009112,GO:0009117,GO:0009165,GO:0009218,GO:0009220,GO:…	6.3.5.5	Bacteria	F	Carbamoyl-phosphate synthase small chain, CPSase domain
SPUCDC_RS00330	90371.CY43_00325	6.5e-223	779.6	Salmonella	carA	GO:0000050,GO:0003674,GO:0003824,GO:0004088,GO:0005575,GO:0005622,GO:0005623,GO:0005737,GO:0005829,GO:0005951,GO:0006082,GO:0006139,GO:0006206,GO:0006207,GO:0006220,GO:0006221,GO:0006520,GO:0006525,GO:0006526,GO:0006541,GO:0006725,GO:0006753,GO:0006793,GO:0006796,GO:0006807,GO:0008150,GO:0008152,GO:0008652,GO:0009058,GO:0009064,GO:0009084,GO:0009112,GO:0009117,GO:0009165,GO:0009218,GO:0009220,GO:…	6.3.5.5	Bacteria	F	Carbamoyl-phosphate synthase small chain, CPSase domain
SPUL_RS00330	90371.CY43_00325	6.5e-223	779.6	Salmonella	carA	GO:0000050,GO:0003674,GO:0003824,GO:0004088,GO:0005575,GO:0005622,GO:0005623,GO:0005737,GO:0005829,GO:0005951,GO:0006082,GO:0006139,GO:0006206,GO:0006207,GO:0006220,GO:0006221,GO:0006520,GO:0006525,GO:0006526,GO:0006541,GO:0006725,GO:0006753,GO:0006793,GO:0006796,GO:0006807,GO:0008150,GO:0008152,GO:0008652,GO:0009058,GO:0009064,GO:0009084,GO:0009112,GO:0009117,GO:0009165,GO:0009218,GO:0009220,GO:…	6.3.5.5	Bacteria	F	Carbamoyl-phosphate synthase small chain, CPSase domain
SG_RS00330	90371.CY43_00325	6.5e-223	779.6	Salmonella	carA	GO:0000050,GO:0003674,GO:0003824,GO:0004088,GO:0005575,GO:0005622,GO:0005623,GO:0005737,GO:0005829,GO:0005951,GO:0006082,GO:0006139,GO:0006206,GO:0006207,GO:0006220,GO:0006221,GO:0006520,GO:0006525,GO:0006526,GO:0006541,GO:0006725,GO:0006753,GO:0006793,GO:0006796,GO:0006807,GO:0008150,GO:0008152,GO:0008652,GO:0009058,GO:0009064,GO:0009084,GO:0009112,GO:0009117,GO:0009165,GO:0009218,GO:0009220,GO:…	6.3.5.5	Bacteria	F	Carbamoyl-phosphate synthase small chain, CPSase domain
SEEG9184_RS20605	90371.CY43_00325	6.5e-223	779.6	Salmonella	carA	GO:0000050,GO:0003674,GO:0003824,GO:0004088,GO:0005575,GO:0005622,GO:0005623,GO:0005737,GO:0005829,GO:0005951,GO:0006082,GO:0006139,GO:0006206,GO:0006207,GO:0006220,GO:0006221,GO:0006520,GO:0006525,GO:0006526,GO:0006541,GO:0006725,GO:0006753,GO:0006793,GO:0006796,GO:0006807,GO:0008150,GO:0008152,GO:0008652,GO:0009058,GO:0009064,GO:0009084,GO:0009112,GO:0009117,GO:0009165,GO:0009218,GO:0009220,GO:…	6.3.5.5	Bacteria	F	Carbamoyl-phosphate synthase small chain, CPSase domain
SEEP9120_RS04490	90371.CY43_00325	6.5e-223	779.6	Salmonella	carA	GO:0000050,GO:0003674,GO:0003824,GO:0004088,GO:0005575,GO:0005622,GO:0005623,GO:0005737,GO:0005829,GO:0005951,GO:0006082,GO:0006139,GO:0006206,GO:0006207,GO:0006220,GO:0006221,GO:0006520,GO:0006525,GO:0006526,GO:0006541,GO:0006725,GO:0006753,GO:0006793,GO:0006796,GO:0006807,GO:0008150,GO:0008152,GO:0008652,GO:0009058,GO:0009064,GO:0009084,GO:0009112,GO:0009117,GO:0009165,GO:0009218,GO:0009220,GO:…	6.3.5.5	Bacteria	F	Carbamoyl-phosphate synthase small chain, CPSase domain
I137_RS00340	90371.CY43_00325	6.5e-223	779.6	Salmonella	carA	GO:0000050,GO:0003674,GO:0003824,GO:0004088,GO:0005575,GO:0005622,GO:0005623,GO:0005737,GO:0005829,GO:0005951,GO:0006082,GO:0006139,GO:0006206,GO:0006207,GO:0006220,GO:0006221,GO:0006520,GO:0006525,GO:0006526,GO:0006541,GO:0006725,GO:0006753,GO:0006793,GO:0006796,GO:0006807,GO:0008150,GO:0008152,GO:0008652,GO:0009058,GO:0009064,GO:0009084,GO:0009112,GO:0009117,GO:0009165,GO:0009218,GO:0009220,GO:…	6.3.5.5	Bacteria	F	Carbamoyl-phosphate synthase small chain, CPSase domain
CJD41_RS05615	90371.CY43_00325	6.5e-223	779.6	Salmonella	carA	GO:0000050,GO:0003674,GO:0003824,GO:0004088,GO:0005575,GO:0005622,GO:0005623,GO:0005737,GO:0005829,GO:0005951,GO:0006082,GO:0006139,GO:0006206,GO:0006207,GO:0006220,GO:0006221,GO:0006520,GO:0006525,GO:0006526,GO:0006541,GO:0006725,GO:0006753,GO:0006793,GO:0006796,GO:0006807,GO:0008150,GO:0008152,GO:0008652,GO:0009058,GO:0009064,GO:0009084,GO:0009112,GO:0009117,GO:0009165,GO:0009218,GO:0009220,GO:…	6.3.5.5	Bacteria	F	Carbamoyl-phosphate synthase small chain, CPSase domain
VTCCBAA614_00825	90371.CY43_00325	6.5e-223	779.6	Salmonella	carA	GO:0000050,GO:0003674,GO:0003824,GO:0004088,GO:0005575,GO:0005622,GO:0005623,GO:0005737,GO:0005829,GO:0005951,GO:0006082,GO:0006139,GO:0006206,GO:0006207,GO:0006220,GO:0006221,GO:0006520,GO:0006525,GO:0006526,GO:0006541,GO:0006725,GO:0006753,GO:0006793,GO:0006796,GO:0006807,GO:0008150,GO:0008152,GO:0008652,GO:0009058,GO:0009064,GO:0009084,GO:0009112,GO:0009117,GO:0009165,GO:0009218,GO:0009220,GO:…	6.3.5.5	Bacteria	F	Carbamoyl-phosphate synthase small chain, CPSase domain
SEN_RS00345	220341	1.4e-68	265.4	Salmonella	caiF	GO:0003674,GO:0003700,GO:0006139,GO:0006351,GO:0006355,GO:0006575,GO:0006577,GO:0006725,GO:0006807,GO:0008150,GO:0008152,GO:0009058,GO:0009059,GO:0009437,GO:0009889,GO:0009987,GO:0010467,GO:0010468,GO:0010556,GO:0016070,GO:0018130,GO:0019219,GO:0019222,GO:0019438,GO:0031323,GO:0031326,GO:0032774,GO:0034641,GO:0034645,GO:0034654,GO:0043170,GO:0044237,GO:0044238,GO:0044249,GO:0044260,GO:0044271,GO:…		Bacteria	K	CaiF/GrlA transcriptional regulator
SPUCDC_RS00340	220341	1.4e-68	265.4	Salmonella	caiF	GO:0003674,GO:0003700,GO:0006139,GO:0006351,GO:0006355,GO:0006575,GO:0006577,GO:0006725,GO:0006807,GO:0008150,GO:0008152,GO:0009058,GO:0009059,GO:0009437,GO:0009889,GO:0009987,GO:0010467,GO:0010468,GO:0010556,GO:0016070,GO:0018130,GO:0019219,GO:0019222,GO:0019438,GO:0031323,GO:0031326,GO:0032774,GO:0034641,GO:0034645,GO:0034654,GO:0043170,GO:0044237,GO:0044238,GO:0044249,GO:0044260,GO:0044271,GO:…		Bacteria	K	CaiF/GrlA transcriptional regulator
SPUL_RS00340	220341	1.4e-68	265.4	Salmonella	caiF	GO:0003674,GO:0003700,GO:0006139,GO:0006351,GO:0006355,GO:0006575,GO:0006577,GO:0006725,GO:0006807,GO:0008150,GO:0008152,GO:0009058,GO:0009059,GO:0009437,GO:0009889,GO:0009987,GO:0010467,GO:0010468,GO:0010556,GO:0016070,GO:0018130,GO:0019219,GO:0019222,GO:0019438,GO:0031323,GO:0031326,GO:0032774,GO:0034641,GO:0034645,GO:0034654,GO:0043170,GO:0044237,GO:0044238,GO:0044249,GO:0044260,GO:0044271,GO:…		Bacteria	K	CaiF/GrlA transcriptional regulator
SG_RS00340	220341	1.4e-68	265.4	Salmonella	caiF	GO:0003674,GO:0003700,GO:0006139,GO:0006351,GO:0006355,GO:0006575,GO:0006577,GO:0006725,GO:0006807,GO:0008150,GO:0008152,GO:0009058,GO:0009059,GO:0009437,GO:0009889,GO:0009987,GO:0010467,GO:0010468,GO:0010556,GO:0016070,GO:0018130,GO:0019219,GO:0019222,GO:0019438,GO:0031323,GO:0031326,GO:0032774,GO:0034641,GO:0034645,GO:0034654,GO:0043170,GO:0044237,GO:0044238,GO:0044249,GO:0044260,GO:0044271,GO:…		Bacteria	K	CaiF/GrlA transcriptional regulator
SEEG9184_RS20595	220341	1.4e-68	265.4	Salmonella	caiF	GO:0003674,GO:0003700,GO:0006139,GO:0006351,GO:0006355,GO:0006575,GO:0006577,GO:0006725,GO:0006807,GO:0008150,GO:0008152,GO:0009058,GO:0009059,GO:0009437,GO:0009889,GO:0009987,GO:0010467,GO:0010468,GO:0010556,GO:0016070,GO:0018130,GO:0019219,GO:0019222,GO:0019438,GO:0031323,GO:0031326,GO:0032774,GO:0034641,GO:0034645,GO:0034654,GO:0043170,GO:0044237,GO:0044238,GO:0044249,GO:0044260,GO:0044271,GO:…		Bacteria	K	CaiF/GrlA transcriptional regulator
SEEP9120_RS04500	220341	1.4e-68	265.4	Salmonella	caiF	GO:0003674,GO:0003700,GO:0006139,GO:0006351,GO:0006355,GO:0006575,GO:0006577,GO:0006725,GO:0006807,GO:0008150,GO:0008152,GO:0009058,GO:0009059,GO:0009437,GO:0009889,GO:0009987,GO:0010467,GO:0010468,GO:0010556,GO:0016070,GO:0018130,GO:0019219,GO:0019222,GO:0019438,GO:0031323,GO:0031326,GO:0032774,GO:0034641,GO:0034645,GO:0034654,GO:0043170,GO:0044237,GO:0044238,GO:0044249,GO:0044260,GO:0044271,GO:…		Bacteria	K	CaiF/GrlA transcriptional regulator
I137_RS00350	220341	1.4e-68	265.4	Salmonella	caiF	GO:0003674,GO:0003700,GO:0006139,GO:0006351,GO:0006355,GO:0006575,GO:0006577,GO:0006725,GO:0006807,GO:0008150,GO:0008152,GO:0009058,GO:0009059,GO:0009437,GO:0009889,GO:0009987,GO:0010467,GO:0010468,GO:0010556,GO:0016070,GO:0018130,GO:0019219,GO:0019222,GO:0019438,GO:0031323,GO:0031326,GO:0032774,GO:0034641,GO:0034645,GO:0034654,GO:0043170,GO:0044237,GO:0044238,GO:0044249,GO:0044260,GO:0044271,GO:…		Bacteria	K	CaiF/GrlA transcriptional regulator
CJD41_RS05625	220341	1.4e-68	265.4	Salmonella	caiF	GO:0003674,GO:0003700,GO:0006139,GO:0006351,GO:0006355,GO:0006575,GO:0006577,GO:0006725,GO:0006807,GO:0008150,GO:0008152,GO:0009058,GO:0009059,GO:0009437,GO:0009889,GO:0009987,GO:0010467,GO:0010468,GO:0010556,GO:0016070,GO:0018130,GO:0019219,GO:0019222,GO:0019438,GO:0031323,GO:0031326,GO:0032774,GO:0034641,GO:0034645,GO:0034654,GO:0043170,GO:0044237,GO:0044238,GO:0044249,GO:0044260,GO:0044271,GO:…		Bacteria	K	CaiF/GrlA transcriptional regulator
VTCCBAA614_00823	220341	1.4e-68	265.4	Salmonella	caiF	GO:0003674,GO:0003700,GO:0006139,GO:0006351,GO:0006355,GO:0006575,GO:0006577,GO:0006725,GO:0006807,GO:0008150,GO:0008152,GO:0009058,GO:0009059,GO:0009437,GO:0009889,GO:0009987,GO:0010467,GO:0010468,GO:0010556,GO:0016070,GO:0018130,GO:0019219,GO:0019222,GO:0019438,GO:0031323,GO:0031326,GO:0032774,GO:0034641,GO:0034645,GO:0034654,GO:0043170,GO:0044237,GO:0044238,GO:0044249,GO:0044260,GO:0044271,GO:…		Bacteria	K	CaiF/GrlA transcriptional regulator
SEN_RS00350	1197719.A464_57	3.8e-97	360.9	Salmonella	caiE	GO:0003674,GO:0003824,GO:0006575,GO:0006577,GO:0006807,GO:0008150,GO:0008152,GO:0008735,GO:0009437,GO:0009987,GO:0016829,GO:0016835,GO:0016836,GO:0034641,GO:0044237,GO:0071704,GO:0097164,GO:1901564		Bacteria	S	Overproduction of CaiE stimulates the activity of CaiB and CaiD
SPUCDC_RS00345	1197719.A464_57	3.8e-97	360.9	Salmonella	caiE	GO:0003674,GO:0003824,GO:0006575,GO:0006577,GO:0006807,GO:0008150,GO:0008152,GO:0008735,GO:0009437,GO:0009987,GO:0016829,GO:0016835,GO:0016836,GO:0034641,GO:0044237,GO:0071704,GO:0097164,GO:1901564		Bacteria	S	Overproduction of CaiE stimulates the activity of CaiB and CaiD
SPUL_RS00345	1197719.A464_57	3.8e-97	360.9	Salmonella	caiE	GO:0003674,GO:0003824,GO:0006575,GO:0006577,GO:0006807,GO:0008150,GO:0008152,GO:0008735,GO:0009437,GO:0009987,GO:0016829,GO:0016835,GO:0016836,GO:0034641,GO:0044237,GO:0071704,GO:0097164,GO:1901564		Bacteria	S	Overproduction of CaiE stimulates the activity of CaiB and CaiD
SG_RS00345	1197719.A464_57	3.8e-97	360.9	Salmonella	caiE	GO:0003674,GO:0003824,GO:0006575,GO:0006577,GO:0006807,GO:0008150,GO:0008152,GO:0008735,GO:0009437,GO:0009987,GO:0016829,GO:0016835,GO:0016836,GO:0034641,GO:0044237,GO:0071704,GO:0097164,GO:1901564		Bacteria	S	Overproduction of CaiE stimulates the activity of CaiB and CaiD
SEEG9184_RS20590	1197719.A464_57	3.8e-97	360.9	Salmonella	caiE	GO:0003674,GO:0003824,GO:0006575,GO:0006577,GO:0006807,GO:0008150,GO:0008152,GO:0008735,GO:0009437,GO:0009987,GO:0016829,GO:0016835,GO:0016836,GO:0034641,GO:0044237,GO:0071704,GO:0097164,GO:1901564		Bacteria	S	Overproduction of CaiE stimulates the activity of CaiB and CaiD
SEEP9120_RS04505	1197719.A464_57	3.8e-97	360.9	Salmonella	caiE	GO:0003674,GO:0003824,GO:0006575,GO:0006577,GO:0006807,GO:0008150,GO:0008152,GO:0008735,GO:0009437,GO:0009987,GO:0016829,GO:0016835,GO:0016836,GO:0034641,GO:0044237,GO:0071704,GO:0097164,GO:1901564		Bacteria	S	Overproduction of CaiE stimulates the activity of CaiB and CaiD
I137_RS00355	1197719.A464_57	3.8e-97	360.9	Salmonella	caiE	GO:0003674,GO:0003824,GO:0006575,GO:0006577,GO:0006807,GO:0008150,GO:0008152,GO:0008735,GO:0009437,GO:0009987,GO:0016829,GO:0016835,GO:0016836,GO:0034641,GO:0044237,GO:0071704,GO:0097164,GO:1901564		Bacteria	S	Overproduction of CaiE stimulates the activity of CaiB and CaiD
CJD41_RS05630	1197719.A464_57	3.8e-97	360.9	Salmonella	caiE	GO:0003674,GO:0003824,GO:0006575,GO:0006577,GO:0006807,GO:0008150,GO:0008152,GO:0008735,GO:0009437,GO:0009987,GO:0016829,GO:0016835,GO:0016836,GO:0034641,GO:0044237,GO:0071704,GO:0097164,GO:1901564		Bacteria	S	Overproduction of CaiE stimulates the activity of CaiB and CaiD
VTCCBAA614_00822	1197719.A464_57	3.8e-97	360.9	Salmonella	caiE	GO:0003674,GO:0003824,GO:0006575,GO:0006577,GO:0006807,GO:0008150,GO:0008152,GO:0008735,GO:0009437,GO:0009987,GO:0016829,GO:0016835,GO:0016836,GO:0034641,GO:0044237,GO:0071704,GO:0097164,GO:1901564		Bacteria	S	Overproduction of CaiE stimulates the activity of CaiB and CaiD
SEN_RS00355	90371.CY43_00345	1.3e-142	512.3	Salmonella	caiD	GO:0003674,GO:0003824,GO:0004300,GO:0006082,GO:0006575,GO:0006577,GO:0006579,GO:0006629,GO:0006631,GO:0006635,GO:0006807,GO:0008150,GO:0008152,GO:0008809,GO:0009056,GO:0009062,GO:0009437,GO:0009987,GO:0016042,GO:0016054,GO:0016829,GO:0016835,GO:0016836,GO:0016853,GO:0016854,GO:0016856,GO:0019395,GO:0019752,GO:0030258,GO:0032787,GO:0034440,GO:0034641,GO:0042219,GO:0042413,GO:0043436,GO:0044237,GO:…	4.2.1.149	Bacteria	H	Catalyzes the reversible dehydration of L-carnitinyl-CoA to crotonobetainyl-CoA
SPUCDC_RS00350	90371.CY43_00345	2.3e-142	511.5	Salmonella	caiD	GO:0003674,GO:0003824,GO:0004300,GO:0006082,GO:0006575,GO:0006577,GO:0006579,GO:0006629,GO:0006631,GO:0006635,GO:0006807,GO:0008150,GO:0008152,GO:0008809,GO:0009056,GO:0009062,GO:0009437,GO:0009987,GO:0016042,GO:0016054,GO:0016829,GO:0016835,GO:0016836,GO:0016853,GO:0016854,GO:0016856,GO:0019395,GO:0019752,GO:0030258,GO:0032787,GO:0034440,GO:0034641,GO:0042219,GO:0042413,GO:0043436,GO:0044237,GO:…	4.2.1.149	Bacteria	H	Catalyzes the reversible dehydration of L-carnitinyl-CoA to crotonobetainyl-CoA
SPUL_RS00350	90371.CY43_00345	2.3e-142	511.5	Salmonella	caiD	GO:0003674,GO:0003824,GO:0004300,GO:0006082,GO:0006575,GO:0006577,GO:0006579,GO:0006629,GO:0006631,GO:0006635,GO:0006807,GO:0008150,GO:0008152,GO:0008809,GO:0009056,GO:0009062,GO:0009437,GO:0009987,GO:0016042,GO:0016054,GO:0016829,GO:0016835,GO:0016836,GO:0016853,GO:0016854,GO:0016856,GO:0019395,GO:0019752,GO:0030258,GO:0032787,GO:0034440,GO:0034641,GO:0042219,GO:0042413,GO:0043436,GO:0044237,GO:…	4.2.1.149	Bacteria	H	Catalyzes the reversible dehydration of L-carnitinyl-CoA to crotonobetainyl-CoA
SG_RS00350	90371.CY43_00345	1.3e-142	512.3	Salmonella	caiD	GO:0003674,GO:0003824,GO:0004300,GO:0006082,GO:0006575,GO:0006577,GO:0006579,GO:0006629,GO:0006631,GO:0006635,GO:0006807,GO:0008150,GO:0008152,GO:0008809,GO:0009056,GO:0009062,GO:0009437,GO:0009987,GO:0016042,GO:0016054,GO:0016829,GO:0016835,GO:0016836,GO:0016853,GO:0016854,GO:0016856,GO:0019395,GO:0019752,GO:0030258,GO:0032787,GO:0034440,GO:0034641,GO:0042219,GO:0042413,GO:0043436,GO:0044237,GO:…	4.2.1.149	Bacteria	H	Catalyzes the reversible dehydration of L-carnitinyl-CoA to crotonobetainyl-CoA
SEEG9184_RS20585	90371.CY43_00345	1.3e-142	512.3	Salmonella	caiD	GO:0003674,GO:0003824,GO:0004300,GO:0006082,GO:0006575,GO:0006577,GO:0006579,GO:0006629,GO:0006631,GO:0006635,GO:0006807,GO:0008150,GO:0008152,GO:0008809,GO:0009056,GO:0009062,GO:0009437,GO:0009987,GO:0016042,GO:0016054,GO:0016829,GO:0016835,GO:0016836,GO:0016853,GO:0016854,GO:0016856,GO:0019395,GO:0019752,GO:0030258,GO:0032787,GO:0034440,GO:0034641,GO:0042219,GO:0042413,GO:0043436,GO:0044237,GO:…	4.2.1.149	Bacteria	H	Catalyzes the reversible dehydration of L-carnitinyl-CoA to crotonobetainyl-CoA
SEEP9120_RS04510	90371.CY43_00345	2.3e-142	511.5	Salmonella	caiD	GO:0003674,GO:0003824,GO:0004300,GO:0006082,GO:0006575,GO:0006577,GO:0006579,GO:0006629,GO:0006631,GO:0006635,GO:0006807,GO:0008150,GO:0008152,GO:0008809,GO:0009056,GO:0009062,GO:0009437,GO:0009987,GO:0016042,GO:0016054,GO:0016829,GO:0016835,GO:0016836,GO:0016853,GO:0016854,GO:0016856,GO:0019395,GO:0019752,GO:0030258,GO:0032787,GO:0034440,GO:0034641,GO:0042219,GO:0042413,GO:0043436,GO:0044237,GO:…	4.2.1.149	Bacteria	H	Catalyzes the reversible dehydration of L-carnitinyl-CoA to crotonobetainyl-CoA
I137_RS00360	90371.CY43_00345	2.3e-142	511.5	Salmonella	caiD	GO:0003674,GO:0003824,GO:0004300,GO:0006082,GO:0006575,GO:0006577,GO:0006579,GO:0006629,GO:0006631,GO:0006635,GO:0006807,GO:0008150,GO:0008152,GO:0008809,GO:0009056,GO:0009062,GO:0009437,GO:0009987,GO:0016042,GO:0016054,GO:0016829,GO:0016835,GO:0016836,GO:0016853,GO:0016854,GO:0016856,GO:0019395,GO:0019752,GO:0030258,GO:0032787,GO:0034440,GO:0034641,GO:0042219,GO:0042413,GO:0043436,GO:0044237,GO:…	4.2.1.149	Bacteria	H	Catalyzes the reversible dehydration of L-carnitinyl-CoA to crotonobetainyl-CoA
CJD41_RS05635	90371.CY43_00345	2.3e-142	511.5	Salmonella	caiD	GO:0003674,GO:0003824,GO:0004300,GO:0006082,GO:0006575,GO:0006577,GO:0006579,GO:0006629,GO:0006631,GO:0006635,GO:0006807,GO:0008150,GO:0008152,GO:0008809,GO:0009056,GO:0009062,GO:0009437,GO:0009987,GO:0016042,GO:0016054,GO:0016829,GO:0016835,GO:0016836,GO:0016853,GO:0016854,GO:0016856,GO:0019395,GO:0019752,GO:0030258,GO:0032787,GO:0034440,GO:0034641,GO:0042219,GO:0042413,GO:0043436,GO:0044237,GO:…	4.2.1.149	Bacteria	H	Catalyzes the reversible dehydration of L-carnitinyl-CoA to crotonobetainyl-CoA
VTCCBAA614_00821	90371.CY43_00345	1.3e-142	512.3	Salmonella	caiD	GO:0003674,GO:0003824,GO:0004300,GO:0006082,GO:0006575,GO:0006577,GO:0006579,GO:0006629,GO:0006631,GO:0006635,GO:0006807,GO:0008150,GO:0008152,GO:0008809,GO:0009056,GO:0009062,GO:0009437,GO:0009987,GO:0016042,GO:0016054,GO:0016829,GO:0016835,GO:0016836,GO:0016853,GO:0016854,GO:0016856,GO:0019395,GO:0019752,GO:0030258,GO:0032787,GO:0034440,GO:0034641,GO:0042219,GO:0042413,GO:0043436,GO:0044237,GO:…	4.2.1.149	Bacteria	H	Catalyzes the reversible dehydration of L-carnitinyl-CoA to crotonobetainyl-CoA
SEN_RS00365	90371.CY43_00355	6e-243	846.3	Salmonella	caiB	GO:0003674,GO:0003824,GO:0006575,GO:0006577,GO:0006579,GO:0006807,GO:0008150,GO:0008152,GO:0008735,GO:0009056,GO:0009437,GO:0009987,GO:0016829,GO:0016835,GO:0016836,GO:0034641,GO:0042219,GO:0042413,GO:0044237,GO:0044248,GO:0044270,GO:0071704,GO:0097164,GO:1901564,GO:1901565,GO:1901575	2.8.3.21	Bacteria	C	Catalyzes the reversible transfer of the CoA moiety from gamma-butyrobetainyl-CoA to L-carnitine to generate L-carnitinyl- CoA and gamma-butyrobetaine. Is also able to catalyze the reversible transfer of the CoA moiety from gamma-butyrobetainyl- CoA or L-carnitinyl-CoA to crotonobetaine to generate crotonobetainyl-CoA
SPUCDC_RS00360	90371.CY43_00355	6e-243	846.3	Salmonella	caiB	GO:0003674,GO:0003824,GO:0006575,GO:0006577,GO:0006579,GO:0006807,GO:0008150,GO:0008152,GO:0008735,GO:0009056,GO:0009437,GO:0009987,GO:0016829,GO:0016835,GO:0016836,GO:0034641,GO:0042219,GO:0042413,GO:0044237,GO:0044248,GO:0044270,GO:0071704,GO:0097164,GO:1901564,GO:1901565,GO:1901575	2.8.3.21	Bacteria	C	Catalyzes the reversible transfer of the CoA moiety from gamma-butyrobetainyl-CoA to L-carnitine to generate L-carnitinyl- CoA and gamma-butyrobetaine. Is also able to catalyze the reversible transfer of the CoA moiety from gamma-butyrobetainyl- CoA or L-carnitinyl-CoA to crotonobetaine to generate crotonobetainyl-CoA
SPUL_RS00360	90371.CY43_00355	6e-243	846.3	Salmonella	caiB	GO:0003674,GO:0003824,GO:0006575,GO:0006577,GO:0006579,GO:0006807,GO:0008150,GO:0008152,GO:0008735,GO:0009056,GO:0009437,GO:0009987,GO:0016829,GO:0016835,GO:0016836,GO:0034641,GO:0042219,GO:0042413,GO:0044237,GO:0044248,GO:0044270,GO:0071704,GO:0097164,GO:1901564,GO:1901565,GO:1901575	2.8.3.21	Bacteria	C	Catalyzes the reversible transfer of the CoA moiety from gamma-butyrobetainyl-CoA to L-carnitine to generate L-carnitinyl- CoA and gamma-butyrobetaine. Is also able to catalyze the reversible transfer of the CoA moiety from gamma-butyrobetainyl- CoA or L-carnitinyl-CoA to crotonobetaine to generate crotonobetainyl-CoA
SG_RS00360	90371.CY43_00355	2.5e-241	840.9	Salmonella	caiB	GO:0003674,GO:0003824,GO:0006575,GO:0006577,GO:0006579,GO:0006807,GO:0008150,GO:0008152,GO:0008735,GO:0009056,GO:0009437,GO:0009987,GO:0016829,GO:0016835,GO:0016836,GO:0034641,GO:0042219,GO:0042413,GO:0044237,GO:0044248,GO:0044270,GO:0071704,GO:0097164,GO:1901564,GO:1901565,GO:1901575	2.8.3.21	Bacteria	C	Catalyzes the reversible transfer of the CoA moiety from gamma-butyrobetainyl-CoA to L-carnitine to generate L-carnitinyl- CoA and gamma-butyrobetaine. Is also able to catalyze the reversible transfer of the CoA moiety from gamma-butyrobetainyl- CoA or L-carnitinyl-CoA to crotonobetaine to generate crotonobetainyl-CoA
SEEG9184_RS20575	90371.CY43_00355	2.1e-240	837.8	Salmonella	caiB	GO:0003674,GO:0003824,GO:0006575,GO:0006577,GO:0006579,GO:0006807,GO:0008150,GO:0008152,GO:0008735,GO:0009056,GO:0009437,GO:0009987,GO:0016829,GO:0016835,GO:0016836,GO:0034641,GO:0042219,GO:0042413,GO:0044237,GO:0044248,GO:0044270,GO:0071704,GO:0097164,GO:1901564,GO:1901565,GO:1901575	2.8.3.21	Bacteria	C	Catalyzes the reversible transfer of the CoA moiety from gamma-butyrobetainyl-CoA to L-carnitine to generate L-carnitinyl- CoA and gamma-butyrobetaine. Is also able to catalyze the reversible transfer of the CoA moiety from gamma-butyrobetainyl- CoA or L-carnitinyl-CoA to crotonobetaine to generate crotonobetainyl-CoA
SEEP9120_RS04520	90371.CY43_00355	6e-243	846.3	Salmonella	caiB	GO:0003674,GO:0003824,GO:0006575,GO:0006577,GO:0006579,GO:0006807,GO:0008150,GO:0008152,GO:0008735,GO:0009056,GO:0009437,GO:0009987,GO:0016829,GO:0016835,GO:0016836,GO:0034641,GO:0042219,GO:0042413,GO:0044237,GO:0044248,GO:0044270,GO:0071704,GO:0097164,GO:1901564,GO:1901565,GO:1901575	2.8.3.21	Bacteria	C	Catalyzes the reversible transfer of the CoA moiety from gamma-butyrobetainyl-CoA to L-carnitine to generate L-carnitinyl- CoA and gamma-butyrobetaine. Is also able to catalyze the reversible transfer of the CoA moiety from gamma-butyrobetainyl- CoA or L-carnitinyl-CoA to crotonobetaine to generate crotonobetainyl-CoA
I137_RS00370	90371.CY43_00355	6e-243	846.3	Salmonella	caiB	GO:0003674,GO:0003824,GO:0006575,GO:0006577,GO:0006579,GO:0006807,GO:0008150,GO:0008152,GO:0008735,GO:0009056,GO:0009437,GO:0009987,GO:0016829,GO:0016835,GO:0016836,GO:0034641,GO:0042219,GO:0042413,GO:0044237,GO:0044248,GO:0044270,GO:0071704,GO:0097164,GO:1901564,GO:1901565,GO:1901575	2.8.3.21	Bacteria	C	Catalyzes the reversible transfer of the CoA moiety from gamma-butyrobetainyl-CoA to L-carnitine to generate L-carnitinyl- CoA and gamma-butyrobetaine. Is also able to catalyze the reversible transfer of the CoA moiety from gamma-butyrobetainyl- CoA or L-carnitinyl-CoA to crotonobetaine to generate crotonobetainyl-CoA
CJD41_RS05645	90371.CY43_00355	2.3e-242	844.3	Salmonella	caiB	GO:0003674,GO:0003824,GO:0006575,GO:0006577,GO:0006579,GO:0006807,GO:0008150,GO:0008152,GO:0008735,GO:0009056,GO:0009437,GO:0009987,GO:0016829,GO:0016835,GO:0016836,GO:0034641,GO:0042219,GO:0042413,GO:0044237,GO:0044248,GO:0044270,GO:0071704,GO:0097164,GO:1901564,GO:1901565,GO:1901575	2.8.3.21	Bacteria	C	Catalyzes the reversible transfer of the CoA moiety from gamma-butyrobetainyl-CoA to L-carnitine to generate L-carnitinyl- CoA and gamma-butyrobetaine. Is also able to catalyze the reversible transfer of the CoA moiety from gamma-butyrobetainyl- CoA or L-carnitinyl-CoA to crotonobetaine to generate crotonobetainyl-CoA
VTCCBAA614_00818	90371.CY43_00355	2.5e-241	840.9	Salmonella	caiB	GO:0003674,GO:0003824,GO:0006575,GO:0006577,GO:0006579,GO:0006807,GO:0008150,GO:0008152,GO:0008735,GO:0009056,GO:0009437,GO:0009987,GO:0016829,GO:0016835,GO:0016836,GO:0034641,GO:0042219,GO:0042413,GO:0044237,GO:0044248,GO:0044270,GO:0071704,GO:0097164,GO:1901564,GO:1901565,GO:1901575	2.8.3.21	Bacteria	C	Catalyzes the reversible transfer of the CoA moiety from gamma-butyrobetainyl-CoA to L-carnitine to generate L-carnitinyl- CoA and gamma-butyrobetaine. Is also able to catalyze the reversible transfer of the CoA moiety from gamma-butyrobetainyl- CoA or L-carnitinyl-CoA to crotonobetaine to generate crotonobetainyl-CoA
SEN_RS00370	218493.SBG_0058	1.2e-221	775.4	Salmonella	caiA		1.3.8.13	Bacteria	I	Catalyzes the reduction of crotonobetainyl-CoA to gamma- butyrobetainyl-CoA
SPUCDC_RS00365	218493.SBG_0058	3.6e-221	773.9	Salmonella	caiA		1.3.8.13	Bacteria	I	Catalyzes the reduction of crotonobetainyl-CoA to gamma- butyrobetainyl-CoA
SPUL_RS00365	218493.SBG_0058	3.6e-221	773.9	Salmonella	caiA		1.3.8.13	Bacteria	I	Catalyzes the reduction of crotonobetainyl-CoA to gamma- butyrobetainyl-CoA
SG_RS00365	218493.SBG_0058	1.2e-221	775.4	Salmonella	caiA		1.3.8.13	Bacteria	I	Catalyzes the reduction of crotonobetainyl-CoA to gamma- butyrobetainyl-CoA
SEEG9184_RS20570	218493.SBG_0058	4.7e-221	773.5	Salmonella	caiA		1.3.8.13	Bacteria	I	Catalyzes the reduction of crotonobetainyl-CoA to gamma- butyrobetainyl-CoA
SEEP9120_RS04525	218493.SBG_0058	3.6e-221	773.9	Salmonella	caiA		1.3.8.13	Bacteria	I	Catalyzes the reduction of crotonobetainyl-CoA to gamma- butyrobetainyl-CoA
I137_RS00375	218493.SBG_0058	3.6e-221	773.9	Salmonella	caiA		1.3.8.13	Bacteria	I	Catalyzes the reduction of crotonobetainyl-CoA to gamma- butyrobetainyl-CoA
CJD41_RS05650	218493.SBG_0058	3.6e-221	773.9	Salmonella	caiA		1.3.8.13	Bacteria	I	Catalyzes the reduction of crotonobetainyl-CoA to gamma- butyrobetainyl-CoA
VTCCBAA614_00817	218493.SBG_0058	1.2e-221	775.4	Salmonella	caiA		1.3.8.13	Bacteria	I	Catalyzes the reduction of crotonobetainyl-CoA to gamma- butyrobetainyl-CoA
SEN_RS00385	220341	1.4e-133	482.3	Salmonella	fixA	GO:0003674,GO:0003824,GO:0005575,GO:0005622,GO:0005623,GO:0005737,GO:0005829,GO:0006091,GO:0006575,GO:0006577,GO:0006579,GO:0006807,GO:0008150,GO:0008152,GO:0009055,GO:0009056,GO:0009437,GO:0009987,GO:0016491,GO:0022900,GO:0034641,GO:0042219,GO:0042413,GO:0044237,GO:0044248,GO:0044270,GO:0044424,GO:0044444,GO:0044464,GO:0055114,GO:0071704,GO:0097164,GO:1901564,GO:1901565,GO:1901575		Bacteria	C	Required for anaerobic carnitine reduction. May bring reductant to CaiA
SPUCDC_RS00380	220341	6.5e-134	483.4	Salmonella	fixA	GO:0003674,GO:0003824,GO:0005575,GO:0005622,GO:0005623,GO:0005737,GO:0005829,GO:0006091,GO:0006575,GO:0006577,GO:0006579,GO:0006807,GO:0008150,GO:0008152,GO:0009055,GO:0009056,GO:0009437,GO:0009987,GO:0016491,GO:0022900,GO:0034641,GO:0042219,GO:0042413,GO:0044237,GO:0044248,GO:0044270,GO:0044424,GO:0044444,GO:0044464,GO:0055114,GO:0071704,GO:0097164,GO:1901564,GO:1901565,GO:1901575		Bacteria	C	Required for anaerobic carnitine reduction. May bring reductant to CaiA
SPUL_RS00380	220341	6.5e-134	483.4	Salmonella	fixA	GO:0003674,GO:0003824,GO:0005575,GO:0005622,GO:0005623,GO:0005737,GO:0005829,GO:0006091,GO:0006575,GO:0006577,GO:0006579,GO:0006807,GO:0008150,GO:0008152,GO:0009055,GO:0009056,GO:0009437,GO:0009987,GO:0016491,GO:0022900,GO:0034641,GO:0042219,GO:0042413,GO:0044237,GO:0044248,GO:0044270,GO:0044424,GO:0044444,GO:0044464,GO:0055114,GO:0071704,GO:0097164,GO:1901564,GO:1901565,GO:1901575		Bacteria	C	Required for anaerobic carnitine reduction. May bring reductant to CaiA
SG_RS00380	220341	6.5e-134	483.4	Salmonella	fixA	GO:0003674,GO:0003824,GO:0005575,GO:0005622,GO:0005623,GO:0005737,GO:0005829,GO:0006091,GO:0006575,GO:0006577,GO:0006579,GO:0006807,GO:0008150,GO:0008152,GO:0009055,GO:0009056,GO:0009437,GO:0009987,GO:0016491,GO:0022900,GO:0034641,GO:0042219,GO:0042413,GO:0044237,GO:0044248,GO:0044270,GO:0044424,GO:0044444,GO:0044464,GO:0055114,GO:0071704,GO:0097164,GO:1901564,GO:1901565,GO:1901575		Bacteria	C	Required for anaerobic carnitine reduction. May bring reductant to CaiA
SEEG9184_RS20555	220341	6.5e-134	483.4	Salmonella	fixA	GO:0003674,GO:0003824,GO:0005575,GO:0005622,GO:0005623,GO:0005737,GO:0005829,GO:0006091,GO:0006575,GO:0006577,GO:0006579,GO:0006807,GO:0008150,GO:0008152,GO:0009055,GO:0009056,GO:0009437,GO:0009987,GO:0016491,GO:0022900,GO:0034641,GO:0042219,GO:0042413,GO:0044237,GO:0044248,GO:0044270,GO:0044424,GO:0044444,GO:0044464,GO:0055114,GO:0071704,GO:0097164,GO:1901564,GO:1901565,GO:1901575		Bacteria	C	Required for anaerobic carnitine reduction. May bring reductant to CaiA
SEEP9120_RS04540	220341	6.5e-134	483.4	Salmonella	fixA	GO:0003674,GO:0003824,GO:0005575,GO:0005622,GO:0005623,GO:0005737,GO:0005829,GO:0006091,GO:0006575,GO:0006577,GO:0006579,GO:0006807,GO:0008150,GO:0008152,GO:0009055,GO:0009056,GO:0009437,GO:0009987,GO:0016491,GO:0022900,GO:0034641,GO:0042219,GO:0042413,GO:0044237,GO:0044248,GO:0044270,GO:0044424,GO:0044444,GO:0044464,GO:0055114,GO:0071704,GO:0097164,GO:1901564,GO:1901565,GO:1901575		Bacteria	C	Required for anaerobic carnitine reduction. May bring reductant to CaiA
I137_RS00390	220341	6.5e-134	483.4	Salmonella	fixA	GO:0003674,GO:0003824,GO:0005575,GO:0005622,GO:0005623,GO:0005737,GO:0005829,GO:0006091,GO:0006575,GO:0006577,GO:0006579,GO:0006807,GO:0008150,GO:0008152,GO:0009055,GO:0009056,GO:0009437,GO:0009987,GO:0016491,GO:0022900,GO:0034641,GO:0042219,GO:0042413,GO:0044237,GO:0044248,GO:0044270,GO:0044424,GO:0044444,GO:0044464,GO:0055114,GO:0071704,GO:0097164,GO:1901564,GO:1901565,GO:1901575		Bacteria	C	Required for anaerobic carnitine reduction. May bring reductant to CaiA
CJD41_RS05660	220341	6.5e-134	483.4	Salmonella	fixA	GO:0003674,GO:0003824,GO:0005575,GO:0005622,GO:0005623,GO:0005737,GO:0005829,GO:0006091,GO:0006575,GO:0006577,GO:0006579,GO:0006807,GO:0008150,GO:0008152,GO:0009055,GO:0009056,GO:0009437,GO:0009987,GO:0016491,GO:0022900,GO:0034641,GO:0042219,GO:0042413,GO:0044237,GO:0044248,GO:0044270,GO:0044424,GO:0044444,GO:0044464,GO:0055114,GO:0071704,GO:0097164,GO:1901564,GO:1901565,GO:1901575		Bacteria	C	Required for anaerobic carnitine reduction. May bring reductant to CaiA
VTCCBAA614_00815	220341	6.5e-134	483.4	Salmonella	fixA	GO:0003674,GO:0003824,GO:0005575,GO:0005622,GO:0005623,GO:0005737,GO:0005829,GO:0006091,GO:0006575,GO:0006577,GO:0006579,GO:0006807,GO:0008150,GO:0008152,GO:0009055,GO:0009056,GO:0009437,GO:0009987,GO:0016491,GO:0022900,GO:0034641,GO:0042219,GO:0042413,GO:0044237,GO:0044248,GO:0044270,GO:0044424,GO:0044444,GO:0044464,GO:0055114,GO:0071704,GO:0097164,GO:1901564,GO:1901565,GO:1901575		Bacteria	C	Required for anaerobic carnitine reduction. May bring reductant to CaiA
SEN_RS00400	469595.CSAG_03341	4.3e-51	206.8	Citrobacter	fixX			Bacteria	C	Could be a 3Fe-4S cluster-containing protein
SPUCDC_RS00395	469595.CSAG_03341	1.7e-50	204.9	Citrobacter	fixX			Bacteria	C	Could be a 3Fe-4S cluster-containing protein
SPUL_RS00395	469595.CSAG_03341	1.7e-50	204.9	Citrobacter	fixX			Bacteria	C	Could be a 3Fe-4S cluster-containing protein
SG_RS00395	469595.CSAG_03341	4.3e-51	206.8	Citrobacter	fixX			Bacteria	C	Could be a 3Fe-4S cluster-containing protein
SEEG9184_RS20540	469595.CSAG_03341	4.3e-51	206.8	Citrobacter	fixX			Bacteria	C	Could be a 3Fe-4S cluster-containing protein
SEEP9120_RS04555	469595.CSAG_03341	1.7e-50	204.9	Citrobacter	fixX			Bacteria	C	Could be a 3Fe-4S cluster-containing protein
I137_RS00405	469595.CSAG_03341	1.7e-50	204.9	Citrobacter	fixX			Bacteria	C	Could be a 3Fe-4S cluster-containing protein
CJD41_RS05675	469595.CSAG_03341	1.7e-50	204.9	Citrobacter	fixX			Bacteria	C	Could be a 3Fe-4S cluster-containing protein
VTCCBAA614_00812	469595.CSAG_03341	4.3e-51	206.8	Citrobacter	fixX			Bacteria	C	Could be a 3Fe-4S cluster-containing protein
SEN_RS00405	90371.CY43_00395	7.1e-253	879.4	Salmonella	yaaU	GO:0005575,GO:0005623,GO:0005886,GO:0006950,GO:0006979,GO:0008150,GO:0016020,GO:0044464,GO:0050896,GO:0071944		Bacteria	G	Sugar (and other) transporter
SPUCDC_RS00400	90371.CY43_00395	3e-251	874	Salmonella	yaaU	GO:0005575,GO:0005623,GO:0005886,GO:0006950,GO:0006979,GO:0008150,GO:0016020,GO:0044464,GO:0050896,GO:0071944		Bacteria	G	Sugar (and other) transporter
SPUL_RS00400	90371.CY43_00395	3e-251	874	Salmonella	yaaU	GO:0005575,GO:0005623,GO:0005886,GO:0006950,GO:0006979,GO:0008150,GO:0016020,GO:0044464,GO:0050896,GO:0071944		Bacteria	G	Sugar (and other) transporter
SG_RS00400	90371.CY43_00395	7.1e-253	879.4	Salmonella	yaaU	GO:0005575,GO:0005623,GO:0005886,GO:0006950,GO:0006979,GO:0008150,GO:0016020,GO:0044464,GO:0050896,GO:0071944		Bacteria	G	Sugar (and other) transporter
SEEG9184_RS20535	90371.CY43_00395	7.1e-253	879.4	Salmonella	yaaU	GO:0005575,GO:0005623,GO:0005886,GO:0006950,GO:0006979,GO:0008150,GO:0016020,GO:0044464,GO:0050896,GO:0071944		Bacteria	G	Sugar (and other) transporter
SEEP9120_RS04560	90371.CY43_00395	3e-251	874	Salmonella	yaaU	GO:0005575,GO:0005623,GO:0005886,GO:0006950,GO:0006979,GO:0008150,GO:0016020,GO:0044464,GO:0050896,GO:0071944		Bacteria	G	Sugar (and other) transporter
I137_RS00410	90371.CY43_00395	7.1e-253	879.4	Salmonella	yaaU	GO:0005575,GO:0005623,GO:0005886,GO:0006950,GO:0006979,GO:0008150,GO:0016020,GO:0044464,GO:0050896,GO:0071944		Bacteria	G	Sugar (and other) transporter
CJD41_RS05680	90371.CY43_00395	1e-251	875.5	Salmonella	yaaU	GO:0005575,GO:0005623,GO:0005886,GO:0006950,GO:0006979,GO:0008150,GO:0016020,GO:0044464,GO:0050896,GO:0071944		Bacteria	G	Sugar (and other) transporter
VTCCBAA614_00810	90371.CY43_00395	7.1e-253	879.4	Salmonella	yaaU	GO:0005575,GO:0005623,GO:0005886,GO:0006950,GO:0006979,GO:0008150,GO:0016020,GO:0044464,GO:0050896,GO:0071944		Bacteria	G	Sugar (and other) transporter
SEN_RS00410	220341	7.3e-33	146	Salmonella	ygdi3			Bacteria	M	Bacterial protein of unknown function (DUF903)
SPUCDC_RS00405	220341	7.3e-33	146	Salmonella	ygdi3			Bacteria	M	Bacterial protein of unknown function (DUF903)
SPUL_RS00405	220341	7.3e-33	146	Salmonella	ygdi3			Bacteria	M	Bacterial protein of unknown function (DUF903)
SG_RS00405	220341	7.3e-33	146	Salmonella	ygdi3			Bacteria	M	Bacterial protein of unknown function (DUF903)
SEEG9184_RS20530	220341	7.3e-33	146	Salmonella	ygdi3			Bacteria	M	Bacterial protein of unknown function (DUF903)
SEEP9120_RS04565	220341	7.3e-33	146	Salmonella	ygdi3			Bacteria	M	Bacterial protein of unknown function (DUF903)
I137_RS00415	220341	7.3e-33	146	Salmonella	ygdi3			Bacteria	M	Bacterial protein of unknown function (DUF903)
CJD41_RS05685	220341	7.3e-33	146	Salmonella	ygdi3			Bacteria	M	Bacterial protein of unknown function (DUF903)
VTCCBAA614_00809	220341	7.3e-33	146	Salmonella	ygdi3			Bacteria	M	Bacterial protein of unknown function (DUF903)
SEN_RS00415	220341	4e-77	293.9	Salmonella				Bacteria
SPUCDC_RS00410	220341	4e-77	293.9	Salmonella				Bacteria
SPUL_RS00410	220341	4e-77	293.9	Salmonella				Bacteria
SG_RS00410	220341	4e-77	293.9	Salmonella				Bacteria
SEEG9184_RS20525	220341	4e-77	293.9	Salmonella				Bacteria
SEEP9120_RS04570	220341	4e-77	293.9	Salmonella				Bacteria
I137_RS00420	220341	4e-77	293.9	Salmonella				Bacteria
CJD41_RS05690	220341	4e-77	293.9	Salmonella				Bacteria
VTCCBAA614_00808	220341	3.1e-65	254.2	Salmonella				Bacteria
SEN_RS00420	220341	1.5e-43	181.8	Salmonella				Bacteria	S	Protein of unknown function (DUF1471)
SPUCDC_RS00415	220341	1.5e-43	181.8	Salmonella				Bacteria	S	Protein of unknown function (DUF1471)
SPUL_RS00415	220341	1.5e-43	181.8	Salmonella				Bacteria	S	Protein of unknown function (DUF1471)
SG_RS00415	220341	1.5e-43	181.8	Salmonella				Bacteria	S	Protein of unknown function (DUF1471)
SEEG9184_RS20520	220341	1.5e-43	181.8	Salmonella				Bacteria	S	Protein of unknown function (DUF1471)
SEEP9120_RS04575	220341	1.5e-43	181.8	Salmonella				Bacteria	S	Protein of unknown function (DUF1471)
I137_RS00425	220341	1.5e-43	181.8	Salmonella				Bacteria	S	Protein of unknown function (DUF1471)
CJD41_RS05695	220341	1.5e-43	181.8	Salmonella				Bacteria	S	Protein of unknown function (DUF1471)
VTCCBAA614_00806	220341	1.5e-43	181.8	Salmonella				Bacteria	S	Protein of unknown function (DUF1471)
SEN_RS00440	220341	1.2e-102	379	Salmonella	kefF	GO:0000166,GO:0003674,GO:0003824,GO:0003955,GO:0005488,GO:0006091,GO:0008150,GO:0008152,GO:0009055,GO:0009987,GO:0010181,GO:0016491,GO:0016651,GO:0016655,GO:0022898,GO:0022900,GO:0032409,GO:0032411,GO:0032412,GO:0032414,GO:0032553,GO:0032879,GO:0034762,GO:0034764,GO:0034765,GO:0034767,GO:0036094,GO:0043167,GO:0043168,GO:0043269,GO:0043270,GO:0044093,GO:0044237,GO:0048037,GO:0048518,GO:0050662,GO:…		Bacteria	C	Regulatory subunit of a potassium efflux system that confers protection against electrophiles. Required for full activity of KefC. Shows redox enzymatic activity, but this enzymatic activity is not required for activation of KefC
SPUCDC_RS00435	220341	3.2e-100	370.9	Salmonella	kefF	GO:0000166,GO:0003674,GO:0003824,GO:0003955,GO:0005488,GO:0006091,GO:0008150,GO:0008152,GO:0009055,GO:0009987,GO:0010181,GO:0016491,GO:0016651,GO:0016655,GO:0022898,GO:0022900,GO:0032409,GO:0032411,GO:0032412,GO:0032414,GO:0032553,GO:0032879,GO:0034762,GO:0034764,GO:0034765,GO:0034767,GO:0036094,GO:0043167,GO:0043168,GO:0043269,GO:0043270,GO:0044093,GO:0044237,GO:0048037,GO:0048518,GO:0050662,GO:…		Bacteria	C	Regulatory subunit of a potassium efflux system that confers protection against electrophiles. Required for full activity of KefC. Shows redox enzymatic activity, but this enzymatic activity is not required for activation of KefC
SPUL_RS00435	220341	3.2e-100	370.9	Salmonella	kefF	GO:0000166,GO:0003674,GO:0003824,GO:0003955,GO:0005488,GO:0006091,GO:0008150,GO:0008152,GO:0009055,GO:0009987,GO:0010181,GO:0016491,GO:0016651,GO:0016655,GO:0022898,GO:0022900,GO:0032409,GO:0032411,GO:0032412,GO:0032414,GO:0032553,GO:0032879,GO:0034762,GO:0034764,GO:0034765,GO:0034767,GO:0036094,GO:0043167,GO:0043168,GO:0043269,GO:0043270,GO:0044093,GO:0044237,GO:0048037,GO:0048518,GO:0050662,GO:…		Bacteria	C	Regulatory subunit of a potassium efflux system that confers protection against electrophiles. Required for full activity of KefC. Shows redox enzymatic activity, but this enzymatic activity is not required for activation of KefC
SG_RS00430	220341	1.7e-101	375.2	Salmonella	kefF	GO:0000166,GO:0003674,GO:0003824,GO:0003955,GO:0005488,GO:0006091,GO:0008150,GO:0008152,GO:0009055,GO:0009987,GO:0010181,GO:0016491,GO:0016651,GO:0016655,GO:0022898,GO:0022900,GO:0032409,GO:0032411,GO:0032412,GO:0032414,GO:0032553,GO:0032879,GO:0034762,GO:0034764,GO:0034765,GO:0034767,GO:0036094,GO:0043167,GO:0043168,GO:0043269,GO:0043270,GO:0044093,GO:0044237,GO:0048037,GO:0048518,GO:0050662,GO:…		Bacteria	C	Regulatory subunit of a potassium efflux system that confers protection against electrophiles. Required for full activity of KefC. Shows redox enzymatic activity, but this enzymatic activity is not required for activation of KefC
SEEG9184_RS20495	220341	1.7e-101	375.2	Salmonella	kefF	GO:0000166,GO:0003674,GO:0003824,GO:0003955,GO:0005488,GO:0006091,GO:0008150,GO:0008152,GO:0009055,GO:0009987,GO:0010181,GO:0016491,GO:0016651,GO:0016655,GO:0022898,GO:0022900,GO:0032409,GO:0032411,GO:0032412,GO:0032414,GO:0032553,GO:0032879,GO:0034762,GO:0034764,GO:0034765,GO:0034767,GO:0036094,GO:0043167,GO:0043168,GO:0043269,GO:0043270,GO:0044093,GO:0044237,GO:0048037,GO:0048518,GO:0050662,GO:…		Bacteria	C	Regulatory subunit of a potassium efflux system that confers protection against electrophiles. Required for full activity of KefC. Shows redox enzymatic activity, but this enzymatic activity is not required for activation of KefC
SEEP9120_RS04595	220341	3.2e-100	370.9	Salmonella	kefF	GO:0000166,GO:0003674,GO:0003824,GO:0003955,GO:0005488,GO:0006091,GO:0008150,GO:0008152,GO:0009055,GO:0009987,GO:0010181,GO:0016491,GO:0016651,GO:0016655,GO:0022898,GO:0022900,GO:0032409,GO:0032411,GO:0032412,GO:0032414,GO:0032553,GO:0032879,GO:0034762,GO:0034764,GO:0034765,GO:0034767,GO:0036094,GO:0043167,GO:0043168,GO:0043269,GO:0043270,GO:0044093,GO:0044237,GO:0048037,GO:0048518,GO:0050662,GO:…		Bacteria	C	Regulatory subunit of a potassium efflux system that confers protection against electrophiles. Required for full activity of KefC. Shows redox enzymatic activity, but this enzymatic activity is not required for activation of KefC
I137_RS00445	220341	3.2e-100	370.9	Salmonella	kefF	GO:0000166,GO:0003674,GO:0003824,GO:0003955,GO:0005488,GO:0006091,GO:0008150,GO:0008152,GO:0009055,GO:0009987,GO:0010181,GO:0016491,GO:0016651,GO:0016655,GO:0022898,GO:0022900,GO:0032409,GO:0032411,GO:0032412,GO:0032414,GO:0032553,GO:0032879,GO:0034762,GO:0034764,GO:0034765,GO:0034767,GO:0036094,GO:0043167,GO:0043168,GO:0043269,GO:0043270,GO:0044093,GO:0044237,GO:0048037,GO:0048518,GO:0050662,GO:…		Bacteria	C	Regulatory subunit of a potassium efflux system that confers protection against electrophiles. Required for full activity of KefC. Shows redox enzymatic activity, but this enzymatic activity is not required for activation of KefC
CJD41_RS05715	220341	3.2e-100	370.9	Salmonella	kefF	GO:0000166,GO:0003674,GO:0003824,GO:0003955,GO:0005488,GO:0006091,GO:0008150,GO:0008152,GO:0009055,GO:0009987,GO:0010181,GO:0016491,GO:0016651,GO:0016655,GO:0022898,GO:0022900,GO:0032409,GO:0032411,GO:0032412,GO:0032414,GO:0032553,GO:0032879,GO:0034762,GO:0034764,GO:0034765,GO:0034767,GO:0036094,GO:0043167,GO:0043168,GO:0043269,GO:0043270,GO:0044093,GO:0044237,GO:0048037,GO:0048518,GO:0050662,GO:…		Bacteria	C	Regulatory subunit of a potassium efflux system that confers protection against electrophiles. Required for full activity of KefC. Shows redox enzymatic activity, but this enzymatic activity is not required for activation of KefC
VTCCBAA614_00804	220341	1.7e-101	375.2	Salmonella	kefF	GO:0000166,GO:0003674,GO:0003824,GO:0003955,GO:0005488,GO:0006091,GO:0008150,GO:0008152,GO:0009055,GO:0009987,GO:0010181,GO:0016491,GO:0016651,GO:0016655,GO:0022898,GO:0022900,GO:0032409,GO:0032411,GO:0032412,GO:0032414,GO:0032553,GO:0032879,GO:0034762,GO:0034764,GO:0034765,GO:0034767,GO:0036094,GO:0043167,GO:0043168,GO:0043269,GO:0043270,GO:0044093,GO:0044237,GO:0048037,GO:0048518,GO:0050662,GO:…		Bacteria	C	Regulatory subunit of a potassium efflux system that confers protection against electrophiles. Required for full activity of KefC. Shows redox enzymatic activity, but this enzymatic activity is not required for activation of KefC
SEN_RS00445	90371.CY43_00425	0	1154.4	Salmonella	kefC	GO:0003674,GO:0005215,GO:0005488,GO:0005515,GO:0005575,GO:0005623,GO:0005886,GO:0005887,GO:0006810,GO:0006811,GO:0006812,GO:0006813,GO:0006885,GO:0008150,GO:0008324,GO:0009636,GO:0009987,GO:0010033,GO:0015075,GO:0015077,GO:0015079,GO:0015291,GO:0015318,GO:0015503,GO:0015643,GO:0015672,GO:0016020,GO:0016021,GO:0019899,GO:0022804,GO:0022857,GO:0022890,GO:0030001,GO:0031224,GO:0031226,GO:0034220,GO:…		Bacteria	P	Pore-forming subunit of a potassium efflux system that confers protection against electrophiles. Catalyzes K( ) H( ) antiport
SPUCDC_RS00440	90371.CY43_00425	0	1148.7	Salmonella	kefC	GO:0003674,GO:0005215,GO:0005488,GO:0005515,GO:0005575,GO:0005623,GO:0005886,GO:0005887,GO:0006810,GO:0006811,GO:0006812,GO:0006813,GO:0006885,GO:0008150,GO:0008324,GO:0009636,GO:0009987,GO:0010033,GO:0015075,GO:0015077,GO:0015079,GO:0015291,GO:0015318,GO:0015503,GO:0015643,GO:0015672,GO:0016020,GO:0016021,GO:0019899,GO:0022804,GO:0022857,GO:0022890,GO:0030001,GO:0031224,GO:0031226,GO:0034220,GO:…		Bacteria	P	Pore-forming subunit of a potassium efflux system that confers protection against electrophiles. Catalyzes K( ) H( ) antiport
SPUL_RS00440	90371.CY43_00425	0	1148.7	Salmonella	kefC	GO:0003674,GO:0005215,GO:0005488,GO:0005515,GO:0005575,GO:0005623,GO:0005886,GO:0005887,GO:0006810,GO:0006811,GO:0006812,GO:0006813,GO:0006885,GO:0008150,GO:0008324,GO:0009636,GO:0009987,GO:0010033,GO:0015075,GO:0015077,GO:0015079,GO:0015291,GO:0015318,GO:0015503,GO:0015643,GO:0015672,GO:0016020,GO:0016021,GO:0019899,GO:0022804,GO:0022857,GO:0022890,GO:0030001,GO:0031224,GO:0031226,GO:0034220,GO:…		Bacteria	P	Pore-forming subunit of a potassium efflux system that confers protection against electrophiles. Catalyzes K( ) H( ) antiport
SG_RS00435	90371.CY43_00425	0	1148.7	Salmonella	kefC	GO:0003674,GO:0005215,GO:0005488,GO:0005515,GO:0005575,GO:0005623,GO:0005886,GO:0005887,GO:0006810,GO:0006811,GO:0006812,GO:0006813,GO:0006885,GO:0008150,GO:0008324,GO:0009636,GO:0009987,GO:0010033,GO:0015075,GO:0015077,GO:0015079,GO:0015291,GO:0015318,GO:0015503,GO:0015643,GO:0015672,GO:0016020,GO:0016021,GO:0019899,GO:0022804,GO:0022857,GO:0022890,GO:0030001,GO:0031224,GO:0031226,GO:0034220,GO:…		Bacteria	P	Pore-forming subunit of a potassium efflux system that confers protection against electrophiles. Catalyzes K( ) H( ) antiport
SEEG9184_RS20490	90371.CY43_00425	0	1149.4	Salmonella	kefC	GO:0003674,GO:0005215,GO:0005488,GO:0005515,GO:0005575,GO:0005623,GO:0005886,GO:0005887,GO:0006810,GO:0006811,GO:0006812,GO:0006813,GO:0006885,GO:0008150,GO:0008324,GO:0009636,GO:0009987,GO:0010033,GO:0015075,GO:0015077,GO:0015079,GO:0015291,GO:0015318,GO:0015503,GO:0015643,GO:0015672,GO:0016020,GO:0016021,GO:0019899,GO:0022804,GO:0022857,GO:0022890,GO:0030001,GO:0031224,GO:0031226,GO:0034220,GO:…		Bacteria	P	Pore-forming subunit of a potassium efflux system that confers protection against electrophiles. Catalyzes K( ) H( ) antiport
SEEP9120_RS04600	90371.CY43_00425	0	1154.4	Salmonella	kefC	GO:0003674,GO:0005215,GO:0005488,GO:0005515,GO:0005575,GO:0005623,GO:0005886,GO:0005887,GO:0006810,GO:0006811,GO:0006812,GO:0006813,GO:0006885,GO:0008150,GO:0008324,GO:0009636,GO:0009987,GO:0010033,GO:0015075,GO:0015077,GO:0015079,GO:0015291,GO:0015318,GO:0015503,GO:0015643,GO:0015672,GO:0016020,GO:0016021,GO:0019899,GO:0022804,GO:0022857,GO:0022890,GO:0030001,GO:0031224,GO:0031226,GO:0034220,GO:…		Bacteria	P	Pore-forming subunit of a potassium efflux system that confers protection against electrophiles. Catalyzes K( ) H( ) antiport
I137_RS00450	90371.CY43_00425	0	1154.4	Salmonella	kefC	GO:0003674,GO:0005215,GO:0005488,GO:0005515,GO:0005575,GO:0005623,GO:0005886,GO:0005887,GO:0006810,GO:0006811,GO:0006812,GO:0006813,GO:0006885,GO:0008150,GO:0008324,GO:0009636,GO:0009987,GO:0010033,GO:0015075,GO:0015077,GO:0015079,GO:0015291,GO:0015318,GO:0015503,GO:0015643,GO:0015672,GO:0016020,GO:0016021,GO:0019899,GO:0022804,GO:0022857,GO:0022890,GO:0030001,GO:0031224,GO:0031226,GO:0034220,GO:…		Bacteria	P	Pore-forming subunit of a potassium efflux system that confers protection against electrophiles. Catalyzes K( ) H( ) antiport
CJD41_RS05720	90371.CY43_00425	0	1154.4	Salmonella	kefC	GO:0003674,GO:0005215,GO:0005488,GO:0005515,GO:0005575,GO:0005623,GO:0005886,GO:0005887,GO:0006810,GO:0006811,GO:0006812,GO:0006813,GO:0006885,GO:0008150,GO:0008324,GO:0009636,GO:0009987,GO:0010033,GO:0015075,GO:0015077,GO:0015079,GO:0015291,GO:0015318,GO:0015503,GO:0015643,GO:0015672,GO:0016020,GO:0016021,GO:0019899,GO:0022804,GO:0022857,GO:0022890,GO:0030001,GO:0031224,GO:0031226,GO:0034220,GO:…		Bacteria	P	Pore-forming subunit of a potassium efflux system that confers protection against electrophiles. Catalyzes K( ) H( ) antiport
VTCCBAA614_00803	90371.CY43_00425	0	1149.4	Salmonella	kefC	GO:0003674,GO:0005215,GO:0005488,GO:0005515,GO:0005575,GO:0005623,GO:0005886,GO:0005887,GO:0006810,GO:0006811,GO:0006812,GO:0006813,GO:0006885,GO:0008150,GO:0008324,GO:0009636,GO:0009987,GO:0010033,GO:0015075,GO:0015077,GO:0015079,GO:0015291,GO:0015318,GO:0015503,GO:0015643,GO:0015672,GO:0016020,GO:0016021,GO:0019899,GO:0022804,GO:0022857,GO:0022890,GO:0030001,GO:0031224,GO:0031226,GO:0034220,GO:…		Bacteria	P	Pore-forming subunit of a potassium efflux system that confers protection against electrophiles. Catalyzes K( ) H( ) antiport
SEN_RS00450	90371.CY43_00430	3e-89	334.3	Salmonella	folA	GO:0000166,GO:0003674,GO:0003824,GO:0004146,GO:0005488,GO:0005542,GO:0005575,GO:0005622,GO:0005623,GO:0005737,GO:0005829,GO:0008144,GO:0008150,GO:0008152,GO:0016491,GO:0016645,GO:0016646,GO:0019842,GO:0031406,GO:0033218,GO:0036094,GO:0042221,GO:0042493,GO:0043167,GO:0043168,GO:0043177,GO:0044424,GO:0044444,GO:0044464,GO:0048037,GO:0050661,GO:0050662,GO:0050896,GO:0051870,GO:0051871,GO:0055114,GO:…	1.5.1.3	Bacteria	H	Key enzyme in folate metabolism. Catalyzes an essential reaction for de novo glycine and purine synthesis, and for DNA precursor synthesis
SPUCDC_RS00445	90371.CY43_00430	3e-89	334.3	Salmonella	folA	GO:0000166,GO:0003674,GO:0003824,GO:0004146,GO:0005488,GO:0005542,GO:0005575,GO:0005622,GO:0005623,GO:0005737,GO:0005829,GO:0008144,GO:0008150,GO:0008152,GO:0016491,GO:0016645,GO:0016646,GO:0019842,GO:0031406,GO:0033218,GO:0036094,GO:0042221,GO:0042493,GO:0043167,GO:0043168,GO:0043177,GO:0044424,GO:0044444,GO:0044464,GO:0048037,GO:0050661,GO:0050662,GO:0050896,GO:0051870,GO:0051871,GO:0055114,GO:…	1.5.1.3	Bacteria	H	Key enzyme in folate metabolism. Catalyzes an essential reaction for de novo glycine and purine synthesis, and for DNA precursor synthesis
SPUL_RS00445	90371.CY43_00430	3e-89	334.3	Salmonella	folA	GO:0000166,GO:0003674,GO:0003824,GO:0004146,GO:0005488,GO:0005542,GO:0005575,GO:0005622,GO:0005623,GO:0005737,GO:0005829,GO:0008144,GO:0008150,GO:0008152,GO:0016491,GO:0016645,GO:0016646,GO:0019842,GO:0031406,GO:0033218,GO:0036094,GO:0042221,GO:0042493,GO:0043167,GO:0043168,GO:0043177,GO:0044424,GO:0044444,GO:0044464,GO:0048037,GO:0050661,GO:0050662,GO:0050896,GO:0051870,GO:0051871,GO:0055114,GO:…	1.5.1.3	Bacteria	H	Key enzyme in folate metabolism. Catalyzes an essential reaction for de novo glycine and purine synthesis, and for DNA precursor synthesis
SG_RS00440	90371.CY43_00430	3e-89	334.3	Salmonella	folA	GO:0000166,GO:0003674,GO:0003824,GO:0004146,GO:0005488,GO:0005542,GO:0005575,GO:0005622,GO:0005623,GO:0005737,GO:0005829,GO:0008144,GO:0008150,GO:0008152,GO:0016491,GO:0016645,GO:0016646,GO:0019842,GO:0031406,GO:0033218,GO:0036094,GO:0042221,GO:0042493,GO:0043167,GO:0043168,GO:0043177,GO:0044424,GO:0044444,GO:0044464,GO:0048037,GO:0050661,GO:0050662,GO:0050896,GO:0051870,GO:0051871,GO:0055114,GO:…	1.5.1.3	Bacteria	H	Key enzyme in folate metabolism. Catalyzes an essential reaction for de novo glycine and purine synthesis, and for DNA precursor synthesis
SEEG9184_RS20485	90371.CY43_00430	3e-89	334.3	Salmonella	folA	GO:0000166,GO:0003674,GO:0003824,GO:0004146,GO:0005488,GO:0005542,GO:0005575,GO:0005622,GO:0005623,GO:0005737,GO:0005829,GO:0008144,GO:0008150,GO:0008152,GO:0016491,GO:0016645,GO:0016646,GO:0019842,GO:0031406,GO:0033218,GO:0036094,GO:0042221,GO:0042493,GO:0043167,GO:0043168,GO:0043177,GO:0044424,GO:0044444,GO:0044464,GO:0048037,GO:0050661,GO:0050662,GO:0050896,GO:0051870,GO:0051871,GO:0055114,GO:…	1.5.1.3	Bacteria	H	Key enzyme in folate metabolism. Catalyzes an essential reaction for de novo glycine and purine synthesis, and for DNA precursor synthesis
SEEP9120_RS04605	90371.CY43_00430	3e-89	334.3	Salmonella	folA	GO:0000166,GO:0003674,GO:0003824,GO:0004146,GO:0005488,GO:0005542,GO:0005575,GO:0005622,GO:0005623,GO:0005737,GO:0005829,GO:0008144,GO:0008150,GO:0008152,GO:0016491,GO:0016645,GO:0016646,GO:0019842,GO:0031406,GO:0033218,GO:0036094,GO:0042221,GO:0042493,GO:0043167,GO:0043168,GO:0043177,GO:0044424,GO:0044444,GO:0044464,GO:0048037,GO:0050661,GO:0050662,GO:0050896,GO:0051870,GO:0051871,GO:0055114,GO:…	1.5.1.3	Bacteria	H	Key enzyme in folate metabolism. Catalyzes an essential reaction for de novo glycine and purine synthesis, and for DNA precursor synthesis
I137_RS00455	90371.CY43_00430	3e-89	334.3	Salmonella	folA	GO:0000166,GO:0003674,GO:0003824,GO:0004146,GO:0005488,GO:0005542,GO:0005575,GO:0005622,GO:0005623,GO:0005737,GO:0005829,GO:0008144,GO:0008150,GO:0008152,GO:0016491,GO:0016645,GO:0016646,GO:0019842,GO:0031406,GO:0033218,GO:0036094,GO:0042221,GO:0042493,GO:0043167,GO:0043168,GO:0043177,GO:0044424,GO:0044444,GO:0044464,GO:0048037,GO:0050661,GO:0050662,GO:0050896,GO:0051870,GO:0051871,GO:0055114,GO:…	1.5.1.3	Bacteria	H	Key enzyme in folate metabolism. Catalyzes an essential reaction for de novo glycine and purine synthesis, and for DNA precursor synthesis
CJD41_RS05730	90371.CY43_00430	3e-89	334.3	Salmonella	folA	GO:0000166,GO:0003674,GO:0003824,GO:0004146,GO:0005488,GO:0005542,GO:0005575,GO:0005622,GO:0005623,GO:0005737,GO:0005829,GO:0008144,GO:0008150,GO:0008152,GO:0016491,GO:0016645,GO:0016646,GO:0019842,GO:0031406,GO:0033218,GO:0036094,GO:0042221,GO:0042493,GO:0043167,GO:0043168,GO:0043177,GO:0044424,GO:0044444,GO:0044464,GO:0048037,GO:0050661,GO:0050662,GO:0050896,GO:0051870,GO:0051871,GO:0055114,GO:…	1.5.1.3	Bacteria	H	Key enzyme in folate metabolism. Catalyzes an essential reaction for de novo glycine and purine synthesis, and for DNA precursor synthesis
VTCCBAA614_00802	90371.CY43_00430	3e-89	334.3	Salmonella	folA	GO:0000166,GO:0003674,GO:0003824,GO:0004146,GO:0005488,GO:0005542,GO:0005575,GO:0005622,GO:0005623,GO:0005737,GO:0005829,GO:0008144,GO:0008150,GO:0008152,GO:0016491,GO:0016645,GO:0016646,GO:0019842,GO:0031406,GO:0033218,GO:0036094,GO:0042221,GO:0042493,GO:0043167,GO:0043168,GO:0043177,GO:0044424,GO:0044444,GO:0044464,GO:0048037,GO:0050661,GO:0050662,GO:0050896,GO:0051870,GO:0051871,GO:0055114,GO:…	1.5.1.3	Bacteria	H	Key enzyme in folate metabolism. Catalyzes an essential reaction for de novo glycine and purine synthesis, and for DNA precursor synthesis
SEN_RS00455	220341	5.8e-168	596.7	Salmonella	apaH	GO:0003674,GO:0003824,GO:0004551,GO:0004721,GO:0006139,GO:0006464,GO:0006470,GO:0006725,GO:0006793,GO:0006796,GO:0006807,GO:0008138,GO:0008150,GO:0008152,GO:0008796,GO:0008803,GO:0009314,GO:0009628,GO:0009987,GO:0010165,GO:0010212,GO:0015949,GO:0016311,GO:0016462,GO:0016787,GO:0016788,GO:0016791,GO:0016817,GO:0016818,GO:0019538,GO:0034641,GO:0036211,GO:0042578,GO:0043170,GO:0043412,GO:0044237,GO:…	3.6.1.41	Bacteria	T	Hydrolyzes diadenosine 5',5'''-P1,P4-tetraphosphate to yield ADP
SPUCDC_RS00450	220341	5.8e-168	596.7	Salmonella	apaH	GO:0003674,GO:0003824,GO:0004551,GO:0004721,GO:0006139,GO:0006464,GO:0006470,GO:0006725,GO:0006793,GO:0006796,GO:0006807,GO:0008138,GO:0008150,GO:0008152,GO:0008796,GO:0008803,GO:0009314,GO:0009628,GO:0009987,GO:0010165,GO:0010212,GO:0015949,GO:0016311,GO:0016462,GO:0016787,GO:0016788,GO:0016791,GO:0016817,GO:0016818,GO:0019538,GO:0034641,GO:0036211,GO:0042578,GO:0043170,GO:0043412,GO:0044237,GO:…	3.6.1.41	Bacteria	T	Hydrolyzes diadenosine 5',5'''-P1,P4-tetraphosphate to yield ADP
SPUL_RS00450	220341	5.8e-168	596.7	Salmonella	apaH	GO:0003674,GO:0003824,GO:0004551,GO:0004721,GO:0006139,GO:0006464,GO:0006470,GO:0006725,GO:0006793,GO:0006796,GO:0006807,GO:0008138,GO:0008150,GO:0008152,GO:0008796,GO:0008803,GO:0009314,GO:0009628,GO:0009987,GO:0010165,GO:0010212,GO:0015949,GO:0016311,GO:0016462,GO:0016787,GO:0016788,GO:0016791,GO:0016817,GO:0016818,GO:0019538,GO:0034641,GO:0036211,GO:0042578,GO:0043170,GO:0043412,GO:0044237,GO:…	3.6.1.41	Bacteria	T	Hydrolyzes diadenosine 5',5'''-P1,P4-tetraphosphate to yield ADP
SG_RS00445	220341	5.8e-168	596.7	Salmonella	apaH	GO:0003674,GO:0003824,GO:0004551,GO:0004721,GO:0006139,GO:0006464,GO:0006470,GO:0006725,GO:0006793,GO:0006796,GO:0006807,GO:0008138,GO:0008150,GO:0008152,GO:0008796,GO:0008803,GO:0009314,GO:0009628,GO:0009987,GO:0010165,GO:0010212,GO:0015949,GO:0016311,GO:0016462,GO:0016787,GO:0016788,GO:0016791,GO:0016817,GO:0016818,GO:0019538,GO:0034641,GO:0036211,GO:0042578,GO:0043170,GO:0043412,GO:0044237,GO:…	3.6.1.41	Bacteria	T	Hydrolyzes diadenosine 5',5'''-P1,P4-tetraphosphate to yield ADP
SEEG9184_RS20480	220341	5.8e-168	596.7	Salmonella	apaH	GO:0003674,GO:0003824,GO:0004551,GO:0004721,GO:0006139,GO:0006464,GO:0006470,GO:0006725,GO:0006793,GO:0006796,GO:0006807,GO:0008138,GO:0008150,GO:0008152,GO:0008796,GO:0008803,GO:0009314,GO:0009628,GO:0009987,GO:0010165,GO:0010212,GO:0015949,GO:0016311,GO:0016462,GO:0016787,GO:0016788,GO:0016791,GO:0016817,GO:0016818,GO:0019538,GO:0034641,GO:0036211,GO:0042578,GO:0043170,GO:0043412,GO:0044237,GO:…	3.6.1.41	Bacteria	T	Hydrolyzes diadenosine 5',5'''-P1,P4-tetraphosphate to yield ADP
SEEP9120_RS04610	220341	5.8e-168	596.7	Salmonella	apaH	GO:0003674,GO:0003824,GO:0004551,GO:0004721,GO:0006139,GO:0006464,GO:0006470,GO:0006725,GO:0006793,GO:0006796,GO:0006807,GO:0008138,GO:0008150,GO:0008152,GO:0008796,GO:0008803,GO:0009314,GO:0009628,GO:0009987,GO:0010165,GO:0010212,GO:0015949,GO:0016311,GO:0016462,GO:0016787,GO:0016788,GO:0016791,GO:0016817,GO:0016818,GO:0019538,GO:0034641,GO:0036211,GO:0042578,GO:0043170,GO:0043412,GO:0044237,GO:…	3.6.1.41	Bacteria	T	Hydrolyzes diadenosine 5',5'''-P1,P4-tetraphosphate to yield ADP
I137_RS00460	220341	5.8e-168	596.7	Salmonella	apaH	GO:0003674,GO:0003824,GO:0004551,GO:0004721,GO:0006139,GO:0006464,GO:0006470,GO:0006725,GO:0006793,GO:0006796,GO:0006807,GO:0008138,GO:0008150,GO:0008152,GO:0008796,GO:0008803,GO:0009314,GO:0009628,GO:0009987,GO:0010165,GO:0010212,GO:0015949,GO:0016311,GO:0016462,GO:0016787,GO:0016788,GO:0016791,GO:0016817,GO:0016818,GO:0019538,GO:0034641,GO:0036211,GO:0042578,GO:0043170,GO:0043412,GO:0044237,GO:…	3.6.1.41	Bacteria	T	Hydrolyzes diadenosine 5',5'''-P1,P4-tetraphosphate to yield ADP
CJD41_RS05735	220341	5.8e-168	596.7	Salmonella	apaH	GO:0003674,GO:0003824,GO:0004551,GO:0004721,GO:0006139,GO:0006464,GO:0006470,GO:0006725,GO:0006793,GO:0006796,GO:0006807,GO:0008138,GO:0008150,GO:0008152,GO:0008796,GO:0008803,GO:0009314,GO:0009628,GO:0009987,GO:0010165,GO:0010212,GO:0015949,GO:0016311,GO:0016462,GO:0016787,GO:0016788,GO:0016791,GO:0016817,GO:0016818,GO:0019538,GO:0034641,GO:0036211,GO:0042578,GO:0043170,GO:0043412,GO:0044237,GO:…	3.6.1.41	Bacteria	T	Hydrolyzes diadenosine 5',5'''-P1,P4-tetraphosphate to yield ADP
VTCCBAA614_00801	220341	5.8e-168	596.7	Salmonella	apaH	GO:0003674,GO:0003824,GO:0004551,GO:0004721,GO:0006139,GO:0006464,GO:0006470,GO:0006725,GO:0006793,GO:0006796,GO:0006807,GO:0008138,GO:0008150,GO:0008152,GO:0008796,GO:0008803,GO:0009314,GO:0009628,GO:0009987,GO:0010165,GO:0010212,GO:0015949,GO:0016311,GO:0016462,GO:0016787,GO:0016788,GO:0016791,GO:0016817,GO:0016818,GO:0019538,GO:0034641,GO:0036211,GO:0042578,GO:0043170,GO:0043412,GO:0044237,GO:…	3.6.1.41	Bacteria	T	Hydrolyzes diadenosine 5',5'''-P1,P4-tetraphosphate to yield ADP
SEN_RS00460	1197719.A464_79	1.3e-66	258.8	Salmonella	apaG			Bacteria	P	ApaG domain
SPUCDC_RS00455	1197719.A464_79	1.3e-66	258.8	Salmonella	apaG			Bacteria	P	ApaG domain
SPUL_RS00455	1197719.A464_79	1.3e-66	258.8	Salmonella	apaG			Bacteria	P	ApaG domain
SG_RS00450	1197719.A464_79	1.3e-66	258.8	Salmonella	apaG			Bacteria	P	ApaG domain
SEEG9184_RS20475	1197719.A464_79	1.3e-66	258.8	Salmonella	apaG			Bacteria	P	ApaG domain
SEEP9120_RS04615	1197719.A464_79	1.3e-66	258.8	Salmonella	apaG			Bacteria	P	ApaG domain
I137_RS00465	1197719.A464_79	1.3e-66	258.8	Salmonella	apaG			Bacteria	P	ApaG domain
CJD41_RS05740	1197719.A464_79	1.3e-66	258.8	Salmonella	apaG			Bacteria	P	ApaG domain
VTCCBAA614_00800	1197719.A464_79	1.3e-66	258.8	Salmonella	apaG			Bacteria	P	ApaG domain
SEN_RS00465	220341	9.6e-152	542.7	Salmonella	ksgA	GO:0000028,GO:0000154,GO:0000179,GO:0001510,GO:0003674,GO:0003676,GO:0003677,GO:0003690,GO:0003723,GO:0003729,GO:0003824,GO:0005488,GO:0005575,GO:0005622,GO:0005623,GO:0005737,GO:0005829,GO:0006139,GO:0006364,GO:0006396,GO:0006725,GO:0006807,GO:0006996,GO:0008150,GO:0008152,GO:0008168,GO:0008170,GO:0008173,GO:0008649,GO:0008757,GO:0009451,GO:0009987,GO:0010467,GO:0016043,GO:0016070,GO:0016072,GO:…	2.1.1.182	Bacteria	J	Specifically dimethylates two adjacent adenosines (A1518 and A1519) in the loop of a conserved hairpin near the 3'-end of 16S rRNA in the 30S particle. May play a critical role in biogenesis of 30S subunits
SPUCDC_RS00460	220341	9.6e-152	542.7	Salmonella	ksgA	GO:0000028,GO:0000154,GO:0000179,GO:0001510,GO:0003674,GO:0003676,GO:0003677,GO:0003690,GO:0003723,GO:0003729,GO:0003824,GO:0005488,GO:0005575,GO:0005622,GO:0005623,GO:0005737,GO:0005829,GO:0006139,GO:0006364,GO:0006396,GO:0006725,GO:0006807,GO:0006996,GO:0008150,GO:0008152,GO:0008168,GO:0008170,GO:0008173,GO:0008649,GO:0008757,GO:0009451,GO:0009987,GO:0010467,GO:0016043,GO:0016070,GO:0016072,GO:…	2.1.1.182	Bacteria	J	Specifically dimethylates two adjacent adenosines (A1518 and A1519) in the loop of a conserved hairpin near the 3'-end of 16S rRNA in the 30S particle. May play a critical role in biogenesis of 30S subunits
SPUL_RS00460	220341	9.6e-152	542.7	Salmonella	ksgA	GO:0000028,GO:0000154,GO:0000179,GO:0001510,GO:0003674,GO:0003676,GO:0003677,GO:0003690,GO:0003723,GO:0003729,GO:0003824,GO:0005488,GO:0005575,GO:0005622,GO:0005623,GO:0005737,GO:0005829,GO:0006139,GO:0006364,GO:0006396,GO:0006725,GO:0006807,GO:0006996,GO:0008150,GO:0008152,GO:0008168,GO:0008170,GO:0008173,GO:0008649,GO:0008757,GO:0009451,GO:0009987,GO:0010467,GO:0016043,GO:0016070,GO:0016072,GO:…	2.1.1.182	Bacteria	J	Specifically dimethylates two adjacent adenosines (A1518 and A1519) in the loop of a conserved hairpin near the 3'-end of 16S rRNA in the 30S particle. May play a critical role in biogenesis of 30S subunits
SG_RS00455	220341	9.6e-152	542.7	Salmonella	ksgA	GO:0000028,GO:0000154,GO:0000179,GO:0001510,GO:0003674,GO:0003676,GO:0003677,GO:0003690,GO:0003723,GO:0003729,GO:0003824,GO:0005488,GO:0005575,GO:0005622,GO:0005623,GO:0005737,GO:0005829,GO:0006139,GO:0006364,GO:0006396,GO:0006725,GO:0006807,GO:0006996,GO:0008150,GO:0008152,GO:0008168,GO:0008170,GO:0008173,GO:0008649,GO:0008757,GO:0009451,GO:0009987,GO:0010467,GO:0016043,GO:0016070,GO:0016072,GO:…	2.1.1.182	Bacteria	J	Specifically dimethylates two adjacent adenosines (A1518 and A1519) in the loop of a conserved hairpin near the 3'-end of 16S rRNA in the 30S particle. May play a critical role in biogenesis of 30S subunits
SEEG9184_RS20470	220341	9.6e-152	542.7	Salmonella	ksgA	GO:0000028,GO:0000154,GO:0000179,GO:0001510,GO:0003674,GO:0003676,GO:0003677,GO:0003690,GO:0003723,GO:0003729,GO:0003824,GO:0005488,GO:0005575,GO:0005622,GO:0005623,GO:0005737,GO:0005829,GO:0006139,GO:0006364,GO:0006396,GO:0006725,GO:0006807,GO:0006996,GO:0008150,GO:0008152,GO:0008168,GO:0008170,GO:0008173,GO:0008649,GO:0008757,GO:0009451,GO:0009987,GO:0010467,GO:0016043,GO:0016070,GO:0016072,GO:…	2.1.1.182	Bacteria	J	Specifically dimethylates two adjacent adenosines (A1518 and A1519) in the loop of a conserved hairpin near the 3'-end of 16S rRNA in the 30S particle. May play a critical role in biogenesis of 30S subunits
SEEP9120_RS04620	220341	9.6e-152	542.7	Salmonella	ksgA	GO:0000028,GO:0000154,GO:0000179,GO:0001510,GO:0003674,GO:0003676,GO:0003677,GO:0003690,GO:0003723,GO:0003729,GO:0003824,GO:0005488,GO:0005575,GO:0005622,GO:0005623,GO:0005737,GO:0005829,GO:0006139,GO:0006364,GO:0006396,GO:0006725,GO:0006807,GO:0006996,GO:0008150,GO:0008152,GO:0008168,GO:0008170,GO:0008173,GO:0008649,GO:0008757,GO:0009451,GO:0009987,GO:0010467,GO:0016043,GO:0016070,GO:0016072,GO:…	2.1.1.182	Bacteria	J	Specifically dimethylates two adjacent adenosines (A1518 and A1519) in the loop of a conserved hairpin near the 3'-end of 16S rRNA in the 30S particle. May play a critical role in biogenesis of 30S subunits
I137_RS00470	220341	9.6e-152	542.7	Salmonella	ksgA	GO:0000028,GO:0000154,GO:0000179,GO:0001510,GO:0003674,GO:0003676,GO:0003677,GO:0003690,GO:0003723,GO:0003729,GO:0003824,GO:0005488,GO:0005575,GO:0005622,GO:0005623,GO:0005737,GO:0005829,GO:0006139,GO:0006364,GO:0006396,GO:0006725,GO:0006807,GO:0006996,GO:0008150,GO:0008152,GO:0008168,GO:0008170,GO:0008173,GO:0008649,GO:0008757,GO:0009451,GO:0009987,GO:0010467,GO:0016043,GO:0016070,GO:0016072,GO:…	2.1.1.182	Bacteria	J	Specifically dimethylates two adjacent adenosines (A1518 and A1519) in the loop of a conserved hairpin near the 3'-end of 16S rRNA in the 30S particle. May play a critical role in biogenesis of 30S subunits
CJD41_RS05745	220341	9.6e-152	542.7	Salmonella	ksgA	GO:0000028,GO:0000154,GO:0000179,GO:0001510,GO:0003674,GO:0003676,GO:0003677,GO:0003690,GO:0003723,GO:0003729,GO:0003824,GO:0005488,GO:0005575,GO:0005622,GO:0005623,GO:0005737,GO:0005829,GO:0006139,GO:0006364,GO:0006396,GO:0006725,GO:0006807,GO:0006996,GO:0008150,GO:0008152,GO:0008168,GO:0008170,GO:0008173,GO:0008649,GO:0008757,GO:0009451,GO:0009987,GO:0010467,GO:0016043,GO:0016070,GO:0016072,GO:…	2.1.1.182	Bacteria	J	Specifically dimethylates two adjacent adenosines (A1518 and A1519) in the loop of a conserved hairpin near the 3'-end of 16S rRNA in the 30S particle. May play a critical role in biogenesis of 30S subunits
VTCCBAA614_00799	220341	9.6e-152	542.7	Salmonella	ksgA	GO:0000028,GO:0000154,GO:0000179,GO:0001510,GO:0003674,GO:0003676,GO:0003677,GO:0003690,GO:0003723,GO:0003729,GO:0003824,GO:0005488,GO:0005575,GO:0005622,GO:0005623,GO:0005737,GO:0005829,GO:0006139,GO:0006364,GO:0006396,GO:0006725,GO:0006807,GO:0006996,GO:0008150,GO:0008152,GO:0008168,GO:0008170,GO:0008173,GO:0008649,GO:0008757,GO:0009451,GO:0009987,GO:0010467,GO:0016043,GO:0016070,GO:0016072,GO:…	2.1.1.182	Bacteria	J	Specifically dimethylates two adjacent adenosines (A1518 and A1519) in the loop of a conserved hairpin near the 3'-end of 16S rRNA in the 30S particle. May play a critical role in biogenesis of 30S subunits
SEN_RS00470	220341	2.7e-185	654.4	Salmonella	pdxA	GO:0000166,GO:0000287,GO:0003674,GO:0003824,GO:0005488,GO:0005515,GO:0006081,GO:0006725,GO:0006732,GO:0006766,GO:0006767,GO:0006793,GO:0006796,GO:0006807,GO:0008150,GO:0008152,GO:0008270,GO:0008614,GO:0008615,GO:0009058,GO:0009108,GO:0009110,GO:0009987,GO:0016491,GO:0016614,GO:0016616,GO:0017144,GO:0018130,GO:0019438,GO:0019637,GO:0034641,GO:0036094,GO:0042364,GO:0042802,GO:0042816,GO:0042819,GO:…	1.1.1.262,1.1.1.408,1.1.1.409	Bacteria	H	Catalyzes the NAD(P)-dependent oxidation of 4- (phosphohydroxy)-L-threonine (HTP) into 2-amino-3-oxo-4- (phosphohydroxy)butyric acid which spontaneously decarboxylates to form 3-amino-2-oxopropyl phosphate (AHAP)
SPUCDC_RS00465	220341	7.9e-185	652.9	Salmonella	pdxA	GO:0000166,GO:0000287,GO:0003674,GO:0003824,GO:0005488,GO:0005515,GO:0006081,GO:0006725,GO:0006732,GO:0006766,GO:0006767,GO:0006793,GO:0006796,GO:0006807,GO:0008150,GO:0008152,GO:0008270,GO:0008614,GO:0008615,GO:0009058,GO:0009108,GO:0009110,GO:0009987,GO:0016491,GO:0016614,GO:0016616,GO:0017144,GO:0018130,GO:0019438,GO:0019637,GO:0034641,GO:0036094,GO:0042364,GO:0042802,GO:0042816,GO:0042819,GO:…	1.1.1.262,1.1.1.408,1.1.1.409	Bacteria	H	Catalyzes the NAD(P)-dependent oxidation of 4- (phosphohydroxy)-L-threonine (HTP) into 2-amino-3-oxo-4- (phosphohydroxy)butyric acid which spontaneously decarboxylates to form 3-amino-2-oxopropyl phosphate (AHAP)
SPUL_RS00465	220341	7.9e-185	652.9	Salmonella	pdxA	GO:0000166,GO:0000287,GO:0003674,GO:0003824,GO:0005488,GO:0005515,GO:0006081,GO:0006725,GO:0006732,GO:0006766,GO:0006767,GO:0006793,GO:0006796,GO:0006807,GO:0008150,GO:0008152,GO:0008270,GO:0008614,GO:0008615,GO:0009058,GO:0009108,GO:0009110,GO:0009987,GO:0016491,GO:0016614,GO:0016616,GO:0017144,GO:0018130,GO:0019438,GO:0019637,GO:0034641,GO:0036094,GO:0042364,GO:0042802,GO:0042816,GO:0042819,GO:…	1.1.1.262,1.1.1.408,1.1.1.409	Bacteria	H	Catalyzes the NAD(P)-dependent oxidation of 4- (phosphohydroxy)-L-threonine (HTP) into 2-amino-3-oxo-4- (phosphohydroxy)butyric acid which spontaneously decarboxylates to form 3-amino-2-oxopropyl phosphate (AHAP)
SG_RS00460	220341	2.7e-185	654.4	Salmonella	pdxA	GO:0000166,GO:0000287,GO:0003674,GO:0003824,GO:0005488,GO:0005515,GO:0006081,GO:0006725,GO:0006732,GO:0006766,GO:0006767,GO:0006793,GO:0006796,GO:0006807,GO:0008150,GO:0008152,GO:0008270,GO:0008614,GO:0008615,GO:0009058,GO:0009108,GO:0009110,GO:0009987,GO:0016491,GO:0016614,GO:0016616,GO:0017144,GO:0018130,GO:0019438,GO:0019637,GO:0034641,GO:0036094,GO:0042364,GO:0042802,GO:0042816,GO:0042819,GO:…	1.1.1.262,1.1.1.408,1.1.1.409	Bacteria	H	Catalyzes the NAD(P)-dependent oxidation of 4- (phosphohydroxy)-L-threonine (HTP) into 2-amino-3-oxo-4- (phosphohydroxy)butyric acid which spontaneously decarboxylates to form 3-amino-2-oxopropyl phosphate (AHAP)
SEEG9184_RS20465	220341	2.7e-185	654.4	Salmonella	pdxA	GO:0000166,GO:0000287,GO:0003674,GO:0003824,GO:0005488,GO:0005515,GO:0006081,GO:0006725,GO:0006732,GO:0006766,GO:0006767,GO:0006793,GO:0006796,GO:0006807,GO:0008150,GO:0008152,GO:0008270,GO:0008614,GO:0008615,GO:0009058,GO:0009108,GO:0009110,GO:0009987,GO:0016491,GO:0016614,GO:0016616,GO:0017144,GO:0018130,GO:0019438,GO:0019637,GO:0034641,GO:0036094,GO:0042364,GO:0042802,GO:0042816,GO:0042819,GO:…	1.1.1.262,1.1.1.408,1.1.1.409	Bacteria	H	Catalyzes the NAD(P)-dependent oxidation of 4- (phosphohydroxy)-L-threonine (HTP) into 2-amino-3-oxo-4- (phosphohydroxy)butyric acid which spontaneously decarboxylates to form 3-amino-2-oxopropyl phosphate (AHAP)
SEEP9120_RS04625	220341	7.9e-185	652.9	Salmonella	pdxA	GO:0000166,GO:0000287,GO:0003674,GO:0003824,GO:0005488,GO:0005515,GO:0006081,GO:0006725,GO:0006732,GO:0006766,GO:0006767,GO:0006793,GO:0006796,GO:0006807,GO:0008150,GO:0008152,GO:0008270,GO:0008614,GO:0008615,GO:0009058,GO:0009108,GO:0009110,GO:0009987,GO:0016491,GO:0016614,GO:0016616,GO:0017144,GO:0018130,GO:0019438,GO:0019637,GO:0034641,GO:0036094,GO:0042364,GO:0042802,GO:0042816,GO:0042819,GO:…	1.1.1.262,1.1.1.408,1.1.1.409	Bacteria	H	Catalyzes the NAD(P)-dependent oxidation of 4- (phosphohydroxy)-L-threonine (HTP) into 2-amino-3-oxo-4- (phosphohydroxy)butyric acid which spontaneously decarboxylates to form 3-amino-2-oxopropyl phosphate (AHAP)
I137_RS00475	220341	7.9e-185	652.9	Salmonella	pdxA	GO:0000166,GO:0000287,GO:0003674,GO:0003824,GO:0005488,GO:0005515,GO:0006081,GO:0006725,GO:0006732,GO:0006766,GO:0006767,GO:0006793,GO:0006796,GO:0006807,GO:0008150,GO:0008152,GO:0008270,GO:0008614,GO:0008615,GO:0009058,GO:0009108,GO:0009110,GO:0009987,GO:0016491,GO:0016614,GO:0016616,GO:0017144,GO:0018130,GO:0019438,GO:0019637,GO:0034641,GO:0036094,GO:0042364,GO:0042802,GO:0042816,GO:0042819,GO:…	1.1.1.262,1.1.1.408,1.1.1.409	Bacteria	H	Catalyzes the NAD(P)-dependent oxidation of 4- (phosphohydroxy)-L-threonine (HTP) into 2-amino-3-oxo-4- (phosphohydroxy)butyric acid which spontaneously decarboxylates to form 3-amino-2-oxopropyl phosphate (AHAP)
CJD41_RS05750	220341	7.9e-185	652.9	Salmonella	pdxA	GO:0000166,GO:0000287,GO:0003674,GO:0003824,GO:0005488,GO:0005515,GO:0006081,GO:0006725,GO:0006732,GO:0006766,GO:0006767,GO:0006793,GO:0006796,GO:0006807,GO:0008150,GO:0008152,GO:0008270,GO:0008614,GO:0008615,GO:0009058,GO:0009108,GO:0009110,GO:0009987,GO:0016491,GO:0016614,GO:0016616,GO:0017144,GO:0018130,GO:0019438,GO:0019637,GO:0034641,GO:0036094,GO:0042364,GO:0042802,GO:0042816,GO:0042819,GO:…	1.1.1.262,1.1.1.408,1.1.1.409	Bacteria	H	Catalyzes the NAD(P)-dependent oxidation of 4- (phosphohydroxy)-L-threonine (HTP) into 2-amino-3-oxo-4- (phosphohydroxy)butyric acid which spontaneously decarboxylates to form 3-amino-2-oxopropyl phosphate (AHAP)
VTCCBAA614_00798	220341	2.7e-185	654.4	Salmonella	pdxA	GO:0000166,GO:0000287,GO:0003674,GO:0003824,GO:0005488,GO:0005515,GO:0006081,GO:0006725,GO:0006732,GO:0006766,GO:0006767,GO:0006793,GO:0006796,GO:0006807,GO:0008150,GO:0008152,GO:0008270,GO:0008614,GO:0008615,GO:0009058,GO:0009108,GO:0009110,GO:0009987,GO:0016491,GO:0016614,GO:0016616,GO:0017144,GO:0018130,GO:0019438,GO:0019637,GO:0034641,GO:0036094,GO:0042364,GO:0042802,GO:0042816,GO:0042819,GO:…	1.1.1.262,1.1.1.408,1.1.1.409	Bacteria	H	Catalyzes the NAD(P)-dependent oxidation of 4- (phosphohydroxy)-L-threonine (HTP) into 2-amino-3-oxo-4- (phosphohydroxy)butyric acid which spontaneously decarboxylates to form 3-amino-2-oxopropyl phosphate (AHAP)
SEN_RS00475	220341	1.5e-236	825.1	Salmonella	surA	GO:0000413,GO:0003674,GO:0003755,GO:0003824,GO:0005488,GO:0005515,GO:0005575,GO:0005623,GO:0006457,GO:0006458,GO:0006464,GO:0006807,GO:0008150,GO:0008152,GO:0009987,GO:0016043,GO:0016853,GO:0016859,GO:0018193,GO:0018208,GO:0019538,GO:0022607,GO:0030288,GO:0030313,GO:0031647,GO:0031975,GO:0033218,GO:0036211,GO:0042277,GO:0042597,GO:0043163,GO:0043165,GO:0043170,GO:0043412,GO:0044085,GO:0044091,GO:…	5.2.1.8	Bacteria	M	Chaperone involved in the correct folding and assembly of outer membrane proteins. Recognizes specific patterns of aromatic residues and the orientation of their side chains, which are found more frequently in integral outer membrane proteins. May act in both early periplasmic and late outer membrane-associated steps of protein maturation
SPUCDC_RS00470	220341	1.5e-236	825.1	Salmonella	surA	GO:0000413,GO:0003674,GO:0003755,GO:0003824,GO:0005488,GO:0005515,GO:0005575,GO:0005623,GO:0006457,GO:0006458,GO:0006464,GO:0006807,GO:0008150,GO:0008152,GO:0009987,GO:0016043,GO:0016853,GO:0016859,GO:0018193,GO:0018208,GO:0019538,GO:0022607,GO:0030288,GO:0030313,GO:0031647,GO:0031975,GO:0033218,GO:0036211,GO:0042277,GO:0042597,GO:0043163,GO:0043165,GO:0043170,GO:0043412,GO:0044085,GO:0044091,GO:…	5.2.1.8	Bacteria	M	Chaperone involved in the correct folding and assembly of outer membrane proteins. Recognizes specific patterns of aromatic residues and the orientation of their side chains, which are found more frequently in integral outer membrane proteins. May act in both early periplasmic and late outer membrane-associated steps of protein maturation
SPUL_RS00470	220341	1.5e-236	825.1	Salmonella	surA	GO:0000413,GO:0003674,GO:0003755,GO:0003824,GO:0005488,GO:0005515,GO:0005575,GO:0005623,GO:0006457,GO:0006458,GO:0006464,GO:0006807,GO:0008150,GO:0008152,GO:0009987,GO:0016043,GO:0016853,GO:0016859,GO:0018193,GO:0018208,GO:0019538,GO:0022607,GO:0030288,GO:0030313,GO:0031647,GO:0031975,GO:0033218,GO:0036211,GO:0042277,GO:0042597,GO:0043163,GO:0043165,GO:0043170,GO:0043412,GO:0044085,GO:0044091,GO:…	5.2.1.8	Bacteria	M	Chaperone involved in the correct folding and assembly of outer membrane proteins. Recognizes specific patterns of aromatic residues and the orientation of their side chains, which are found more frequently in integral outer membrane proteins. May act in both early periplasmic and late outer membrane-associated steps of protein maturation
SG_RS00465	220341	1.5e-236	825.1	Salmonella	surA	GO:0000413,GO:0003674,GO:0003755,GO:0003824,GO:0005488,GO:0005515,GO:0005575,GO:0005623,GO:0006457,GO:0006458,GO:0006464,GO:0006807,GO:0008150,GO:0008152,GO:0009987,GO:0016043,GO:0016853,GO:0016859,GO:0018193,GO:0018208,GO:0019538,GO:0022607,GO:0030288,GO:0030313,GO:0031647,GO:0031975,GO:0033218,GO:0036211,GO:0042277,GO:0042597,GO:0043163,GO:0043165,GO:0043170,GO:0043412,GO:0044085,GO:0044091,GO:…	5.2.1.8	Bacteria	M	Chaperone involved in the correct folding and assembly of outer membrane proteins. Recognizes specific patterns of aromatic residues and the orientation of their side chains, which are found more frequently in integral outer membrane proteins. May act in both early periplasmic and late outer membrane-associated steps of protein maturation
SEEG9184_RS20460	220341	1.5e-236	825.1	Salmonella	surA	GO:0000413,GO:0003674,GO:0003755,GO:0003824,GO:0005488,GO:0005515,GO:0005575,GO:0005623,GO:0006457,GO:0006458,GO:0006464,GO:0006807,GO:0008150,GO:0008152,GO:0009987,GO:0016043,GO:0016853,GO:0016859,GO:0018193,GO:0018208,GO:0019538,GO:0022607,GO:0030288,GO:0030313,GO:0031647,GO:0031975,GO:0033218,GO:0036211,GO:0042277,GO:0042597,GO:0043163,GO:0043165,GO:0043170,GO:0043412,GO:0044085,GO:0044091,GO:…	5.2.1.8	Bacteria	M	Chaperone involved in the correct folding and assembly of outer membrane proteins. Recognizes specific patterns of aromatic residues and the orientation of their side chains, which are found more frequently in integral outer membrane proteins. May act in both early periplasmic and late outer membrane-associated steps of protein maturation
SEEP9120_RS04630	220341	1.5e-236	825.1	Salmonella	surA	GO:0000413,GO:0003674,GO:0003755,GO:0003824,GO:0005488,GO:0005515,GO:0005575,GO:0005623,GO:0006457,GO:0006458,GO:0006464,GO:0006807,GO:0008150,GO:0008152,GO:0009987,GO:0016043,GO:0016853,GO:0016859,GO:0018193,GO:0018208,GO:0019538,GO:0022607,GO:0030288,GO:0030313,GO:0031647,GO:0031975,GO:0033218,GO:0036211,GO:0042277,GO:0042597,GO:0043163,GO:0043165,GO:0043170,GO:0043412,GO:0044085,GO:0044091,GO:…	5.2.1.8	Bacteria	M	Chaperone involved in the correct folding and assembly of outer membrane proteins. Recognizes specific patterns of aromatic residues and the orientation of their side chains, which are found more frequently in integral outer membrane proteins. May act in both early periplasmic and late outer membrane-associated steps of protein maturation
I137_RS00480	220341	1.5e-236	825.1	Salmonella	surA	GO:0000413,GO:0003674,GO:0003755,GO:0003824,GO:0005488,GO:0005515,GO:0005575,GO:0005623,GO:0006457,GO:0006458,GO:0006464,GO:0006807,GO:0008150,GO:0008152,GO:0009987,GO:0016043,GO:0016853,GO:0016859,GO:0018193,GO:0018208,GO:0019538,GO:0022607,GO:0030288,GO:0030313,GO:0031647,GO:0031975,GO:0033218,GO:0036211,GO:0042277,GO:0042597,GO:0043163,GO:0043165,GO:0043170,GO:0043412,GO:0044085,GO:0044091,GO:…	5.2.1.8	Bacteria	M	Chaperone involved in the correct folding and assembly of outer membrane proteins. Recognizes specific patterns of aromatic residues and the orientation of their side chains, which are found more frequently in integral outer membrane proteins. May act in both early periplasmic and late outer membrane-associated steps of protein maturation
CJD41_RS05755	220341	1.5e-236	825.1	Salmonella	surA	GO:0000413,GO:0003674,GO:0003755,GO:0003824,GO:0005488,GO:0005515,GO:0005575,GO:0005623,GO:0006457,GO:0006458,GO:0006464,GO:0006807,GO:0008150,GO:0008152,GO:0009987,GO:0016043,GO:0016853,GO:0016859,GO:0018193,GO:0018208,GO:0019538,GO:0022607,GO:0030288,GO:0030313,GO:0031647,GO:0031975,GO:0033218,GO:0036211,GO:0042277,GO:0042597,GO:0043163,GO:0043165,GO:0043170,GO:0043412,GO:0044085,GO:0044091,GO:…	5.2.1.8	Bacteria	M	Chaperone involved in the correct folding and assembly of outer membrane proteins. Recognizes specific patterns of aromatic residues and the orientation of their side chains, which are found more frequently in integral outer membrane proteins. May act in both early periplasmic and late outer membrane-associated steps of protein maturation
VTCCBAA614_00797	220341	1.5e-236	825.1	Salmonella	surA	GO:0000413,GO:0003674,GO:0003755,GO:0003824,GO:0005488,GO:0005515,GO:0005575,GO:0005623,GO:0006457,GO:0006458,GO:0006464,GO:0006807,GO:0008150,GO:0008152,GO:0009987,GO:0016043,GO:0016853,GO:0016859,GO:0018193,GO:0018208,GO:0019538,GO:0022607,GO:0030288,GO:0030313,GO:0031647,GO:0031975,GO:0033218,GO:0036211,GO:0042277,GO:0042597,GO:0043163,GO:0043165,GO:0043170,GO:0043412,GO:0044085,GO:0044091,GO:…	5.2.1.8	Bacteria	M	Chaperone involved in the correct folding and assembly of outer membrane proteins. Recognizes specific patterns of aromatic residues and the orientation of their side chains, which are found more frequently in integral outer membrane proteins. May act in both early periplasmic and late outer membrane-associated steps of protein maturation
SEN_RS00480	90371.CY43_00460	0	1624.4	Salmonella	lptD	GO:0005575,GO:0005623,GO:0006810,GO:0006869,GO:0008150,GO:0009279,GO:0009636,GO:0009987,GO:0010876,GO:0015920,GO:0016020,GO:0016043,GO:0019867,GO:0022607,GO:0030312,GO:0030313,GO:0031975,GO:0033036,GO:0042221,GO:0043163,GO:0043165,GO:0044085,GO:0044091,GO:0044462,GO:0044464,GO:0045229,GO:0050896,GO:0051179,GO:0051234,GO:0061024,GO:0071702,GO:0071709,GO:0071840,GO:0071944,GO:1901264		Bacteria	M	Together with LptE, is involved in the assembly of lipopolysaccharide (LPS) at the surface of the outer membrane
SPUCDC_RS00475	90371.CY43_00460	0	1621.7	Salmonella	lptD	GO:0005575,GO:0005623,GO:0006810,GO:0006869,GO:0008150,GO:0009279,GO:0009636,GO:0009987,GO:0010876,GO:0015920,GO:0016020,GO:0016043,GO:0019867,GO:0022607,GO:0030312,GO:0030313,GO:0031975,GO:0033036,GO:0042221,GO:0043163,GO:0043165,GO:0044085,GO:0044091,GO:0044462,GO:0044464,GO:0045229,GO:0050896,GO:0051179,GO:0051234,GO:0061024,GO:0071702,GO:0071709,GO:0071840,GO:0071944,GO:1901264		Bacteria	M	Together with LptE, is involved in the assembly of lipopolysaccharide (LPS) at the surface of the outer membrane
SPUL_RS00475	90371.CY43_00460	0	1621.7	Salmonella	lptD	GO:0005575,GO:0005623,GO:0006810,GO:0006869,GO:0008150,GO:0009279,GO:0009636,GO:0009987,GO:0010876,GO:0015920,GO:0016020,GO:0016043,GO:0019867,GO:0022607,GO:0030312,GO:0030313,GO:0031975,GO:0033036,GO:0042221,GO:0043163,GO:0043165,GO:0044085,GO:0044091,GO:0044462,GO:0044464,GO:0045229,GO:0050896,GO:0051179,GO:0051234,GO:0061024,GO:0071702,GO:0071709,GO:0071840,GO:0071944,GO:1901264		Bacteria	M	Together with LptE, is involved in the assembly of lipopolysaccharide (LPS) at the surface of the outer membrane
SG_RS00470	90371.CY43_00460	0	1623.6	Salmonella	lptD	GO:0005575,GO:0005623,GO:0006810,GO:0006869,GO:0008150,GO:0009279,GO:0009636,GO:0009987,GO:0010876,GO:0015920,GO:0016020,GO:0016043,GO:0019867,GO:0022607,GO:0030312,GO:0030313,GO:0031975,GO:0033036,GO:0042221,GO:0043163,GO:0043165,GO:0044085,GO:0044091,GO:0044462,GO:0044464,GO:0045229,GO:0050896,GO:0051179,GO:0051234,GO:0061024,GO:0071702,GO:0071709,GO:0071840,GO:0071944,GO:1901264		Bacteria	M	Together with LptE, is involved in the assembly of lipopolysaccharide (LPS) at the surface of the outer membrane
SEEG9184_RS20455	90371.CY43_00460	0	1623.6	Salmonella	lptD	GO:0005575,GO:0005623,GO:0006810,GO:0006869,GO:0008150,GO:0009279,GO:0009636,GO:0009987,GO:0010876,GO:0015920,GO:0016020,GO:0016043,GO:0019867,GO:0022607,GO:0030312,GO:0030313,GO:0031975,GO:0033036,GO:0042221,GO:0043163,GO:0043165,GO:0044085,GO:0044091,GO:0044462,GO:0044464,GO:0045229,GO:0050896,GO:0051179,GO:0051234,GO:0061024,GO:0071702,GO:0071709,GO:0071840,GO:0071944,GO:1901264		Bacteria	M	Together with LptE, is involved in the assembly of lipopolysaccharide (LPS) at the surface of the outer membrane
SEEP9120_RS04635	90371.CY43_00460	0	1621.7	Salmonella	lptD	GO:0005575,GO:0005623,GO:0006810,GO:0006869,GO:0008150,GO:0009279,GO:0009636,GO:0009987,GO:0010876,GO:0015920,GO:0016020,GO:0016043,GO:0019867,GO:0022607,GO:0030312,GO:0030313,GO:0031975,GO:0033036,GO:0042221,GO:0043163,GO:0043165,GO:0044085,GO:0044091,GO:0044462,GO:0044464,GO:0045229,GO:0050896,GO:0051179,GO:0051234,GO:0061024,GO:0071702,GO:0071709,GO:0071840,GO:0071944,GO:1901264		Bacteria	M	Together with LptE, is involved in the assembly of lipopolysaccharide (LPS) at the surface of the outer membrane
I137_RS00485	90371.CY43_00460	0	1621.7	Salmonella	lptD	GO:0005575,GO:0005623,GO:0006810,GO:0006869,GO:0008150,GO:0009279,GO:0009636,GO:0009987,GO:0010876,GO:0015920,GO:0016020,GO:0016043,GO:0019867,GO:0022607,GO:0030312,GO:0030313,GO:0031975,GO:0033036,GO:0042221,GO:0043163,GO:0043165,GO:0044085,GO:0044091,GO:0044462,GO:0044464,GO:0045229,GO:0050896,GO:0051179,GO:0051234,GO:0061024,GO:0071702,GO:0071709,GO:0071840,GO:0071944,GO:1901264		Bacteria	M	Together with LptE, is involved in the assembly of lipopolysaccharide (LPS) at the surface of the outer membrane
CJD41_RS05760	90371.CY43_00460	0	1619.4	Salmonella	lptD	GO:0005575,GO:0005623,GO:0006810,GO:0006869,GO:0008150,GO:0009279,GO:0009636,GO:0009987,GO:0010876,GO:0015920,GO:0016020,GO:0016043,GO:0019867,GO:0022607,GO:0030312,GO:0030313,GO:0031975,GO:0033036,GO:0042221,GO:0043163,GO:0043165,GO:0044085,GO:0044091,GO:0044462,GO:0044464,GO:0045229,GO:0050896,GO:0051179,GO:0051234,GO:0061024,GO:0071702,GO:0071709,GO:0071840,GO:0071944,GO:1901264		Bacteria	M	Together with LptE, is involved in the assembly of lipopolysaccharide (LPS) at the surface of the outer membrane
VTCCBAA614_00796	90371.CY43_00460	0	1623.6	Salmonella	lptD	GO:0005575,GO:0005623,GO:0006810,GO:0006869,GO:0008150,GO:0009279,GO:0009636,GO:0009987,GO:0010876,GO:0015920,GO:0016020,GO:0016043,GO:0019867,GO:0022607,GO:0030312,GO:0030313,GO:0031975,GO:0033036,GO:0042221,GO:0043163,GO:0043165,GO:0044085,GO:0044091,GO:0044462,GO:0044464,GO:0045229,GO:0050896,GO:0051179,GO:0051234,GO:0061024,GO:0071702,GO:0071709,GO:0071840,GO:0071944,GO:1901264		Bacteria	M	Together with LptE, is involved in the assembly of lipopolysaccharide (LPS) at the surface of the outer membrane
SEN_RS00485	220341	2.8e-143	514.6	Salmonella	djlA	GO:0003674,GO:0005488,GO:0005515,GO:0005575,GO:0005623,GO:0005886,GO:0016020,GO:0044464,GO:0051087,GO:0071944		Bacteria	O	Regulatory DnaK co-chaperone. Direct interaction between DnaK and DjlA is needed for the induction of the wcaABCDE operon, involved in the synthesis of a colanic acid polysaccharide capsule, possibly through activation of the RcsB RcsC phosphotransfer signaling pathway. The colanic acid capsule may help the bacterium survive conditions outside the host
SPUCDC_RS00480	220341	2.8e-143	514.6	Salmonella	djlA	GO:0003674,GO:0005488,GO:0005515,GO:0005575,GO:0005623,GO:0005886,GO:0016020,GO:0044464,GO:0051087,GO:0071944		Bacteria	O	Regulatory DnaK co-chaperone. Direct interaction between DnaK and DjlA is needed for the induction of the wcaABCDE operon, involved in the synthesis of a colanic acid polysaccharide capsule, possibly through activation of the RcsB RcsC phosphotransfer signaling pathway. The colanic acid capsule may help the bacterium survive conditions outside the host
SPUL_RS00480	220341	2.8e-143	514.6	Salmonella	djlA	GO:0003674,GO:0005488,GO:0005515,GO:0005575,GO:0005623,GO:0005886,GO:0016020,GO:0044464,GO:0051087,GO:0071944		Bacteria	O	Regulatory DnaK co-chaperone. Direct interaction between DnaK and DjlA is needed for the induction of the wcaABCDE operon, involved in the synthesis of a colanic acid polysaccharide capsule, possibly through activation of the RcsB RcsC phosphotransfer signaling pathway. The colanic acid capsule may help the bacterium survive conditions outside the host
SG_RS00475	220341	2.8e-143	514.6	Salmonella	djlA	GO:0003674,GO:0005488,GO:0005515,GO:0005575,GO:0005623,GO:0005886,GO:0016020,GO:0044464,GO:0051087,GO:0071944		Bacteria	O	Regulatory DnaK co-chaperone. Direct interaction between DnaK and DjlA is needed for the induction of the wcaABCDE operon, involved in the synthesis of a colanic acid polysaccharide capsule, possibly through activation of the RcsB RcsC phosphotransfer signaling pathway. The colanic acid capsule may help the bacterium survive conditions outside the host
SEEG9184_RS20450	220341	2.8e-143	514.6	Salmonella	djlA	GO:0003674,GO:0005488,GO:0005515,GO:0005575,GO:0005623,GO:0005886,GO:0016020,GO:0044464,GO:0051087,GO:0071944		Bacteria	O	Regulatory DnaK co-chaperone. Direct interaction between DnaK and DjlA is needed for the induction of the wcaABCDE operon, involved in the synthesis of a colanic acid polysaccharide capsule, possibly through activation of the RcsB RcsC phosphotransfer signaling pathway. The colanic acid capsule may help the bacterium survive conditions outside the host
SEEP9120_RS04640	220341	2.8e-143	514.6	Salmonella	djlA	GO:0003674,GO:0005488,GO:0005515,GO:0005575,GO:0005623,GO:0005886,GO:0016020,GO:0044464,GO:0051087,GO:0071944		Bacteria	O	Regulatory DnaK co-chaperone. Direct interaction between DnaK and DjlA is needed for the induction of the wcaABCDE operon, involved in the synthesis of a colanic acid polysaccharide capsule, possibly through activation of the RcsB RcsC phosphotransfer signaling pathway. The colanic acid capsule may help the bacterium survive conditions outside the host
I137_RS00490	220341	2.8e-143	514.6	Salmonella	djlA	GO:0003674,GO:0005488,GO:0005515,GO:0005575,GO:0005623,GO:0005886,GO:0016020,GO:0044464,GO:0051087,GO:0071944		Bacteria	O	Regulatory DnaK co-chaperone. Direct interaction between DnaK and DjlA is needed for the induction of the wcaABCDE operon, involved in the synthesis of a colanic acid polysaccharide capsule, possibly through activation of the RcsB RcsC phosphotransfer signaling pathway. The colanic acid capsule may help the bacterium survive conditions outside the host
CJD41_RS05765	220341	2.8e-143	514.6	Salmonella	djlA	GO:0003674,GO:0005488,GO:0005515,GO:0005575,GO:0005623,GO:0005886,GO:0016020,GO:0044464,GO:0051087,GO:0071944		Bacteria	O	Regulatory DnaK co-chaperone. Direct interaction between DnaK and DjlA is needed for the induction of the wcaABCDE operon, involved in the synthesis of a colanic acid polysaccharide capsule, possibly through activation of the RcsB RcsC phosphotransfer signaling pathway. The colanic acid capsule may help the bacterium survive conditions outside the host
VTCCBAA614_00795	220341	2.8e-143	514.6	Salmonella	djlA	GO:0003674,GO:0005488,GO:0005515,GO:0005575,GO:0005623,GO:0005886,GO:0016020,GO:0044464,GO:0051087,GO:0071944		Bacteria	O	Regulatory DnaK co-chaperone. Direct interaction between DnaK and DjlA is needed for the induction of the wcaABCDE operon, involved in the synthesis of a colanic acid polysaccharide capsule, possibly through activation of the RcsB RcsC phosphotransfer signaling pathway. The colanic acid capsule may help the bacterium survive conditions outside the host
SEN_RS00490	220341	2.6e-123	448	Salmonella	rluA	GO:0000154,GO:0000455,GO:0001522,GO:0003674,GO:0003824,GO:0006139,GO:0006364,GO:0006396,GO:0006399,GO:0006400,GO:0006725,GO:0006807,GO:0008033,GO:0008150,GO:0008152,GO:0009451,GO:0009982,GO:0009987,GO:0010467,GO:0016070,GO:0016072,GO:0016853,GO:0016866,GO:0022613,GO:0031118,GO:0031119,GO:0034470,GO:0034641,GO:0034660,GO:0042254,GO:0043170,GO:0043412,GO:0044085,GO:0044237,GO:0044238,GO:0046483,GO:…	5.4.99.28,5.4.99.29	Bacteria	J	Responsible for synthesis of pseudouridine from uracil
SPUCDC_RS00485	220341	2.6e-123	448	Salmonella	rluA	GO:0000154,GO:0000455,GO:0001522,GO:0003674,GO:0003824,GO:0006139,GO:0006364,GO:0006396,GO:0006399,GO:0006400,GO:0006725,GO:0006807,GO:0008033,GO:0008150,GO:0008152,GO:0009451,GO:0009982,GO:0009987,GO:0010467,GO:0016070,GO:0016072,GO:0016853,GO:0016866,GO:0022613,GO:0031118,GO:0031119,GO:0034470,GO:0034641,GO:0034660,GO:0042254,GO:0043170,GO:0043412,GO:0044085,GO:0044237,GO:0044238,GO:0046483,GO:…	5.4.99.28,5.4.99.29	Bacteria	J	Responsible for synthesis of pseudouridine from uracil
SPUL_RS00485	220341	2.6e-123	448	Salmonella	rluA	GO:0000154,GO:0000455,GO:0001522,GO:0003674,GO:0003824,GO:0006139,GO:0006364,GO:0006396,GO:0006399,GO:0006400,GO:0006725,GO:0006807,GO:0008033,GO:0008150,GO:0008152,GO:0009451,GO:0009982,GO:0009987,GO:0010467,GO:0016070,GO:0016072,GO:0016853,GO:0016866,GO:0022613,GO:0031118,GO:0031119,GO:0034470,GO:0034641,GO:0034660,GO:0042254,GO:0043170,GO:0043412,GO:0044085,GO:0044237,GO:0044238,GO:0046483,GO:…	5.4.99.28,5.4.99.29	Bacteria	J	Responsible for synthesis of pseudouridine from uracil
SG_RS00480	220341	2.6e-123	448	Salmonella	rluA	GO:0000154,GO:0000455,GO:0001522,GO:0003674,GO:0003824,GO:0006139,GO:0006364,GO:0006396,GO:0006399,GO:0006400,GO:0006725,GO:0006807,GO:0008033,GO:0008150,GO:0008152,GO:0009451,GO:0009982,GO:0009987,GO:0010467,GO:0016070,GO:0016072,GO:0016853,GO:0016866,GO:0022613,GO:0031118,GO:0031119,GO:0034470,GO:0034641,GO:0034660,GO:0042254,GO:0043170,GO:0043412,GO:0044085,GO:0044237,GO:0044238,GO:0046483,GO:…	5.4.99.28,5.4.99.29	Bacteria	J	Responsible for synthesis of pseudouridine from uracil
SEEG9184_RS20445	220341	2.6e-123	448	Salmonella	rluA	GO:0000154,GO:0000455,GO:0001522,GO:0003674,GO:0003824,GO:0006139,GO:0006364,GO:0006396,GO:0006399,GO:0006400,GO:0006725,GO:0006807,GO:0008033,GO:0008150,GO:0008152,GO:0009451,GO:0009982,GO:0009987,GO:0010467,GO:0016070,GO:0016072,GO:0016853,GO:0016866,GO:0022613,GO:0031118,GO:0031119,GO:0034470,GO:0034641,GO:0034660,GO:0042254,GO:0043170,GO:0043412,GO:0044085,GO:0044237,GO:0044238,GO:0046483,GO:…	5.4.99.28,5.4.99.29	Bacteria	J	Responsible for synthesis of pseudouridine from uracil
SEEP9120_RS04645	220341	2.6e-123	448	Salmonella	rluA	GO:0000154,GO:0000455,GO:0001522,GO:0003674,GO:0003824,GO:0006139,GO:0006364,GO:0006396,GO:0006399,GO:0006400,GO:0006725,GO:0006807,GO:0008033,GO:0008150,GO:0008152,GO:0009451,GO:0009982,GO:0009987,GO:0010467,GO:0016070,GO:0016072,GO:0016853,GO:0016866,GO:0022613,GO:0031118,GO:0031119,GO:0034470,GO:0034641,GO:0034660,GO:0042254,GO:0043170,GO:0043412,GO:0044085,GO:0044237,GO:0044238,GO:0046483,GO:…	5.4.99.28,5.4.99.29	Bacteria	J	Responsible for synthesis of pseudouridine from uracil
I137_RS00495	220341	2.6e-123	448	Salmonella	rluA	GO:0000154,GO:0000455,GO:0001522,GO:0003674,GO:0003824,GO:0006139,GO:0006364,GO:0006396,GO:0006399,GO:0006400,GO:0006725,GO:0006807,GO:0008033,GO:0008150,GO:0008152,GO:0009451,GO:0009982,GO:0009987,GO:0010467,GO:0016070,GO:0016072,GO:0016853,GO:0016866,GO:0022613,GO:0031118,GO:0031119,GO:0034470,GO:0034641,GO:0034660,GO:0042254,GO:0043170,GO:0043412,GO:0044085,GO:0044237,GO:0044238,GO:0046483,GO:…	5.4.99.28,5.4.99.29	Bacteria	J	Responsible for synthesis of pseudouridine from uracil
CJD41_RS05770	220341	2.6e-123	448	Salmonella	rluA	GO:0000154,GO:0000455,GO:0001522,GO:0003674,GO:0003824,GO:0006139,GO:0006364,GO:0006396,GO:0006399,GO:0006400,GO:0006725,GO:0006807,GO:0008033,GO:0008150,GO:0008152,GO:0009451,GO:0009982,GO:0009987,GO:0010467,GO:0016070,GO:0016072,GO:0016853,GO:0016866,GO:0022613,GO:0031118,GO:0031119,GO:0034470,GO:0034641,GO:0034660,GO:0042254,GO:0043170,GO:0043412,GO:0044085,GO:0044237,GO:0044238,GO:0046483,GO:…	5.4.99.28,5.4.99.29	Bacteria	J	Responsible for synthesis of pseudouridine from uracil
VTCCBAA614_00794	220341	2.6e-123	448	Salmonella	rluA	GO:0000154,GO:0000455,GO:0001522,GO:0003674,GO:0003824,GO:0006139,GO:0006364,GO:0006396,GO:0006399,GO:0006400,GO:0006725,GO:0006807,GO:0008033,GO:0008150,GO:0008152,GO:0009451,GO:0009982,GO:0009987,GO:0010467,GO:0016070,GO:0016072,GO:0016853,GO:0016866,GO:0022613,GO:0031118,GO:0031119,GO:0034470,GO:0034641,GO:0034660,GO:0042254,GO:0043170,GO:0043412,GO:0044085,GO:0044237,GO:0044238,GO:0046483,GO:…	5.4.99.28,5.4.99.29	Bacteria	J	Responsible for synthesis of pseudouridine from uracil
SEN_RS00495	90371.CY43_00475	0	1922.9	Salmonella	rapA	GO:0000166,GO:0001000,GO:0003674,GO:0003676,GO:0003824,GO:0004386,GO:0005488,GO:0005515,GO:0005524,GO:0005575,GO:0005622,GO:0005623,GO:0005737,GO:0006139,GO:0006351,GO:0006355,GO:0006725,GO:0006807,GO:0008144,GO:0008150,GO:0008152,GO:0009058,GO:0009059,GO:0009889,GO:0009891,GO:0009893,GO:0009987,GO:0010467,GO:0010468,GO:0010556,GO:0010557,GO:0010604,GO:0010628,GO:0016070,GO:0016462,GO:0016787,GO:…		Bacteria	K	Transcription regulator that activates transcription by stimulating RNA polymerase (RNAP) recycling in case of stress conditions such as supercoiled DNA or high salt concentrations. Probably acts by releasing the RNAP, when it is trapped or immobilized on tightly supercoiled DNA. Does not activate transcription on linear DNA. Probably not involved in DNA repair
SPUCDC_RS00490	90371.CY43_00475	0	1922.9	Salmonella	rapA	GO:0000166,GO:0001000,GO:0003674,GO:0003676,GO:0003824,GO:0004386,GO:0005488,GO:0005515,GO:0005524,GO:0005575,GO:0005622,GO:0005623,GO:0005737,GO:0006139,GO:0006351,GO:0006355,GO:0006725,GO:0006807,GO:0008144,GO:0008150,GO:0008152,GO:0009058,GO:0009059,GO:0009889,GO:0009891,GO:0009893,GO:0009987,GO:0010467,GO:0010468,GO:0010556,GO:0010557,GO:0010604,GO:0010628,GO:0016070,GO:0016462,GO:0016787,GO:…		Bacteria	K	Transcription regulator that activates transcription by stimulating RNA polymerase (RNAP) recycling in case of stress conditions such as supercoiled DNA or high salt concentrations. Probably acts by releasing the RNAP, when it is trapped or immobilized on tightly supercoiled DNA. Does not activate transcription on linear DNA. Probably not involved in DNA repair
SPUL_RS00490	90371.CY43_00475	0	1922.9	Salmonella	rapA	GO:0000166,GO:0001000,GO:0003674,GO:0003676,GO:0003824,GO:0004386,GO:0005488,GO:0005515,GO:0005524,GO:0005575,GO:0005622,GO:0005623,GO:0005737,GO:0006139,GO:0006351,GO:0006355,GO:0006725,GO:0006807,GO:0008144,GO:0008150,GO:0008152,GO:0009058,GO:0009059,GO:0009889,GO:0009891,GO:0009893,GO:0009987,GO:0010467,GO:0010468,GO:0010556,GO:0010557,GO:0010604,GO:0010628,GO:0016070,GO:0016462,GO:0016787,GO:…		Bacteria	K	Transcription regulator that activates transcription by stimulating RNA polymerase (RNAP) recycling in case of stress conditions such as supercoiled DNA or high salt concentrations. Probably acts by releasing the RNAP, when it is trapped or immobilized on tightly supercoiled DNA. Does not activate transcription on linear DNA. Probably not involved in DNA repair
SG_RS00485	90371.CY43_00475	0	1917.5	Salmonella	rapA	GO:0000166,GO:0001000,GO:0003674,GO:0003676,GO:0003824,GO:0004386,GO:0005488,GO:0005515,GO:0005524,GO:0005575,GO:0005622,GO:0005623,GO:0005737,GO:0006139,GO:0006351,GO:0006355,GO:0006725,GO:0006807,GO:0008144,GO:0008150,GO:0008152,GO:0009058,GO:0009059,GO:0009889,GO:0009891,GO:0009893,GO:0009987,GO:0010467,GO:0010468,GO:0010556,GO:0010557,GO:0010604,GO:0010628,GO:0016070,GO:0016462,GO:0016787,GO:…		Bacteria	K	Transcription regulator that activates transcription by stimulating RNA polymerase (RNAP) recycling in case of stress conditions such as supercoiled DNA or high salt concentrations. Probably acts by releasing the RNAP, when it is trapped or immobilized on tightly supercoiled DNA. Does not activate transcription on linear DNA. Probably not involved in DNA repair
SEEG9184_RS20440	90371.CY43_00475	0	1917.5	Salmonella	rapA	GO:0000166,GO:0001000,GO:0003674,GO:0003676,GO:0003824,GO:0004386,GO:0005488,GO:0005515,GO:0005524,GO:0005575,GO:0005622,GO:0005623,GO:0005737,GO:0006139,GO:0006351,GO:0006355,GO:0006725,GO:0006807,GO:0008144,GO:0008150,GO:0008152,GO:0009058,GO:0009059,GO:0009889,GO:0009891,GO:0009893,GO:0009987,GO:0010467,GO:0010468,GO:0010556,GO:0010557,GO:0010604,GO:0010628,GO:0016070,GO:0016462,GO:0016787,GO:…		Bacteria	K	Transcription regulator that activates transcription by stimulating RNA polymerase (RNAP) recycling in case of stress conditions such as supercoiled DNA or high salt concentrations. Probably acts by releasing the RNAP, when it is trapped or immobilized on tightly supercoiled DNA. Does not activate transcription on linear DNA. Probably not involved in DNA repair
SEEP9120_RS04650	90371.CY43_00475	0	1922.9	Salmonella	rapA	GO:0000166,GO:0001000,GO:0003674,GO:0003676,GO:0003824,GO:0004386,GO:0005488,GO:0005515,GO:0005524,GO:0005575,GO:0005622,GO:0005623,GO:0005737,GO:0006139,GO:0006351,GO:0006355,GO:0006725,GO:0006807,GO:0008144,GO:0008150,GO:0008152,GO:0009058,GO:0009059,GO:0009889,GO:0009891,GO:0009893,GO:0009987,GO:0010467,GO:0010468,GO:0010556,GO:0010557,GO:0010604,GO:0010628,GO:0016070,GO:0016462,GO:0016787,GO:…		Bacteria	K	Transcription regulator that activates transcription by stimulating RNA polymerase (RNAP) recycling in case of stress conditions such as supercoiled DNA or high salt concentrations. Probably acts by releasing the RNAP, when it is trapped or immobilized on tightly supercoiled DNA. Does not activate transcription on linear DNA. Probably not involved in DNA repair
I137_RS00500	90371.CY43_00475	0	1922.9	Salmonella	rapA	GO:0000166,GO:0001000,GO:0003674,GO:0003676,GO:0003824,GO:0004386,GO:0005488,GO:0005515,GO:0005524,GO:0005575,GO:0005622,GO:0005623,GO:0005737,GO:0006139,GO:0006351,GO:0006355,GO:0006725,GO:0006807,GO:0008144,GO:0008150,GO:0008152,GO:0009058,GO:0009059,GO:0009889,GO:0009891,GO:0009893,GO:0009987,GO:0010467,GO:0010468,GO:0010556,GO:0010557,GO:0010604,GO:0010628,GO:0016070,GO:0016462,GO:0016787,GO:…		Bacteria	K	Transcription regulator that activates transcription by stimulating RNA polymerase (RNAP) recycling in case of stress conditions such as supercoiled DNA or high salt concentrations. Probably acts by releasing the RNAP, when it is trapped or immobilized on tightly supercoiled DNA. Does not activate transcription on linear DNA. Probably not involved in DNA repair
CJD41_RS05775	90371.CY43_00475	0	1922.9	Salmonella	rapA	GO:0000166,GO:0001000,GO:0003674,GO:0003676,GO:0003824,GO:0004386,GO:0005488,GO:0005515,GO:0005524,GO:0005575,GO:0005622,GO:0005623,GO:0005737,GO:0006139,GO:0006351,GO:0006355,GO:0006725,GO:0006807,GO:0008144,GO:0008150,GO:0008152,GO:0009058,GO:0009059,GO:0009889,GO:0009891,GO:0009893,GO:0009987,GO:0010467,GO:0010468,GO:0010556,GO:0010557,GO:0010604,GO:0010628,GO:0016070,GO:0016462,GO:0016787,GO:…		Bacteria	K	Transcription regulator that activates transcription by stimulating RNA polymerase (RNAP) recycling in case of stress conditions such as supercoiled DNA or high salt concentrations. Probably acts by releasing the RNAP, when it is trapped or immobilized on tightly supercoiled DNA. Does not activate transcription on linear DNA. Probably not involved in DNA repair
VTCCBAA614_00793	90371.CY43_00475	0	1919.8	Salmonella	rapA	GO:0000166,GO:0001000,GO:0003674,GO:0003676,GO:0003824,GO:0004386,GO:0005488,GO:0005515,GO:0005524,GO:0005575,GO:0005622,GO:0005623,GO:0005737,GO:0006139,GO:0006351,GO:0006355,GO:0006725,GO:0006807,GO:0008144,GO:0008150,GO:0008152,GO:0009058,GO:0009059,GO:0009889,GO:0009891,GO:0009893,GO:0009987,GO:0010467,GO:0010468,GO:0010556,GO:0010557,GO:0010604,GO:0010628,GO:0016070,GO:0016462,GO:0016787,GO:…		Bacteria	K	Transcription regulator that activates transcription by stimulating RNA polymerase (RNAP) recycling in case of stress conditions such as supercoiled DNA or high salt concentrations. Probably acts by releasing the RNAP, when it is trapped or immobilized on tightly supercoiled DNA. Does not activate transcription on linear DNA. Probably not involved in DNA repair
SEN_RS00505	90371.CY43_00485	3.1e-110	404.4	Gammaproteobacteria				Bacteria	S	DUF218 domain
SPUCDC_RS00500	90371.CY43_00485	3.1e-110	404.4	Gammaproteobacteria				Bacteria	S	DUF218 domain
SPUL_RS00500	90371.CY43_00485	3.1e-110	404.4	Gammaproteobacteria				Bacteria	S	DUF218 domain
SG_RS00495	90371.CY43_00485	3.1e-110	404.4	Gammaproteobacteria				Bacteria	S	DUF218 domain
SEEG9184_RS20430	90371.CY43_00485	3.1e-110	404.4	Gammaproteobacteria				Bacteria	S	DUF218 domain
SEEP9120_RS04660	90371.CY43_00485	3.1e-110	404.4	Gammaproteobacteria				Bacteria	S	DUF218 domain
I137_RS00510	90371.CY43_00485	3.1e-110	404.4	Gammaproteobacteria				Bacteria	S	DUF218 domain
CJD41_RS05790	90371.CY43_00485	3.1e-110	404.4	Gammaproteobacteria				Bacteria	S	DUF218 domain
VTCCBAA614_00791	90371.CY43_00485	3.1e-110	404.4	Gammaproteobacteria				Bacteria	S	DUF218 domain
SEN_RS00510	90371.CY43_00490	9.5e-63	246.1	Salmonella				Bacteria	S	Domain of unknown function (DUF4751)
SPUCDC_RS00505	90371.CY43_00490	9.5e-63	246.1	Salmonella				Bacteria	S	Domain of unknown function (DUF4751)
SPUL_RS00505	90371.CY43_00490	9.5e-63	246.1	Salmonella				Bacteria	S	Domain of unknown function (DUF4751)
SG_RS00500	90371.CY43_00490	9.5e-63	246.1	Salmonella				Bacteria	S	Domain of unknown function (DUF4751)
SEEG9184_RS20420	90371.CY43_00490	9.5e-63	246.1	Salmonella				Bacteria	S	Domain of unknown function (DUF4751)
SEEP9120_RS04665	90371.CY43_00490	9.5e-63	246.1	Salmonella				Bacteria	S	Domain of unknown function (DUF4751)
I137_RS00515	218493.SBG_0086	9.1e-66	256.1	Salmonella				Bacteria	S	Domain of unknown function (DUF4751)
CJD41_RS05800	90371.CY43_00490	9.5e-63	246.1	Salmonella				Bacteria	S	Domain of unknown function (DUF4751)
VTCCBAA614_00790	90371.CY43_00490	9.5e-63	246.1	Salmonella				Bacteria	S	Domain of unknown function (DUF4751)
SEN_RS00515	90371.CY43_00495	4.6e-131	473.8	Salmonella	araD	GO:0003674,GO:0003824,GO:0005488,GO:0005575,GO:0005622,GO:0005623,GO:0005737,GO:0005829,GO:0005975,GO:0005996,GO:0006793,GO:0006796,GO:0008150,GO:0008152,GO:0008270,GO:0008742,GO:0009056,GO:0009058,GO:0009987,GO:0016052,GO:0016829,GO:0016830,GO:0016832,GO:0016853,GO:0016854,GO:0016857,GO:0019321,GO:0019323,GO:0019324,GO:0019566,GO:0019568,GO:0019569,GO:0019572,GO:0019637,GO:0043167,GO:0043169,GO:…	4.1.1.104,4.1.2.17,4.1.2.19,5.1.3.4	Bacteria	G	Class II Aldolase and Adducin N-terminal domain
SPUCDC_RS00510	90371.CY43_00495	8.7e-130	469.5	Salmonella	araD	GO:0003674,GO:0003824,GO:0005488,GO:0005575,GO:0005622,GO:0005623,GO:0005737,GO:0005829,GO:0005975,GO:0005996,GO:0006793,GO:0006796,GO:0008150,GO:0008152,GO:0008270,GO:0008742,GO:0009056,GO:0009058,GO:0009987,GO:0016052,GO:0016829,GO:0016830,GO:0016832,GO:0016853,GO:0016854,GO:0016857,GO:0019321,GO:0019323,GO:0019324,GO:0019566,GO:0019568,GO:0019569,GO:0019572,GO:0019637,GO:0043167,GO:0043169,GO:…	4.1.1.104,4.1.2.17,4.1.2.19,5.1.3.4	Bacteria	G	Class II Aldolase and Adducin N-terminal domain
SPUL_RS00510	90371.CY43_00495	8.7e-130	469.5	Salmonella	araD	GO:0003674,GO:0003824,GO:0005488,GO:0005575,GO:0005622,GO:0005623,GO:0005737,GO:0005829,GO:0005975,GO:0005996,GO:0006793,GO:0006796,GO:0008150,GO:0008152,GO:0008270,GO:0008742,GO:0009056,GO:0009058,GO:0009987,GO:0016052,GO:0016829,GO:0016830,GO:0016832,GO:0016853,GO:0016854,GO:0016857,GO:0019321,GO:0019323,GO:0019324,GO:0019566,GO:0019568,GO:0019569,GO:0019572,GO:0019637,GO:0043167,GO:0043169,GO:…	4.1.1.104,4.1.2.17,4.1.2.19,5.1.3.4	Bacteria	G	Class II Aldolase and Adducin N-terminal domain
SG_RS00505	90371.CY43_00495	4.3e-129	467.2	Salmonella	araD	GO:0003674,GO:0003824,GO:0005488,GO:0005575,GO:0005622,GO:0005623,GO:0005737,GO:0005829,GO:0005975,GO:0005996,GO:0006793,GO:0006796,GO:0008150,GO:0008152,GO:0008270,GO:0008742,GO:0009056,GO:0009058,GO:0009987,GO:0016052,GO:0016829,GO:0016830,GO:0016832,GO:0016853,GO:0016854,GO:0016857,GO:0019321,GO:0019323,GO:0019324,GO:0019566,GO:0019568,GO:0019569,GO:0019572,GO:0019637,GO:0043167,GO:0043169,GO:…	4.1.1.104,4.1.2.17,4.1.2.19,5.1.3.4	Bacteria	G	Class II Aldolase and Adducin N-terminal domain
SEEG9184_RS20415	90371.CY43_00495	4.3e-129	467.2	Salmonella	araD	GO:0003674,GO:0003824,GO:0005488,GO:0005575,GO:0005622,GO:0005623,GO:0005737,GO:0005829,GO:0005975,GO:0005996,GO:0006793,GO:0006796,GO:0008150,GO:0008152,GO:0008270,GO:0008742,GO:0009056,GO:0009058,GO:0009987,GO:0016052,GO:0016829,GO:0016830,GO:0016832,GO:0016853,GO:0016854,GO:0016857,GO:0019321,GO:0019323,GO:0019324,GO:0019566,GO:0019568,GO:0019569,GO:0019572,GO:0019637,GO:0043167,GO:0043169,GO:…	4.1.1.104,4.1.2.17,4.1.2.19,5.1.3.4	Bacteria	G	Class II Aldolase and Adducin N-terminal domain
SEEP9120_RS04670	90371.CY43_00495	8.7e-130	469.5	Salmonella	araD	GO:0003674,GO:0003824,GO:0005488,GO:0005575,GO:0005622,GO:0005623,GO:0005737,GO:0005829,GO:0005975,GO:0005996,GO:0006793,GO:0006796,GO:0008150,GO:0008152,GO:0008270,GO:0008742,GO:0009056,GO:0009058,GO:0009987,GO:0016052,GO:0016829,GO:0016830,GO:0016832,GO:0016853,GO:0016854,GO:0016857,GO:0019321,GO:0019323,GO:0019324,GO:0019566,GO:0019568,GO:0019569,GO:0019572,GO:0019637,GO:0043167,GO:0043169,GO:…	4.1.1.104,4.1.2.17,4.1.2.19,5.1.3.4	Bacteria	G	Class II Aldolase and Adducin N-terminal domain
I137_RS00520	90371.CY43_00495	8.7e-130	469.5	Salmonella	araD	GO:0003674,GO:0003824,GO:0005488,GO:0005575,GO:0005622,GO:0005623,GO:0005737,GO:0005829,GO:0005975,GO:0005996,GO:0006793,GO:0006796,GO:0008150,GO:0008152,GO:0008270,GO:0008742,GO:0009056,GO:0009058,GO:0009987,GO:0016052,GO:0016829,GO:0016830,GO:0016832,GO:0016853,GO:0016854,GO:0016857,GO:0019321,GO:0019323,GO:0019324,GO:0019566,GO:0019568,GO:0019569,GO:0019572,GO:0019637,GO:0043167,GO:0043169,GO:…	4.1.1.104,4.1.2.17,4.1.2.19,5.1.3.4	Bacteria	G	Class II Aldolase and Adducin N-terminal domain
CJD41_RS05805	90371.CY43_00495	8.7e-130	469.5	Salmonella	araD	GO:0003674,GO:0003824,GO:0005488,GO:0005575,GO:0005622,GO:0005623,GO:0005737,GO:0005829,GO:0005975,GO:0005996,GO:0006793,GO:0006796,GO:0008150,GO:0008152,GO:0008270,GO:0008742,GO:0009056,GO:0009058,GO:0009987,GO:0016052,GO:0016829,GO:0016830,GO:0016832,GO:0016853,GO:0016854,GO:0016857,GO:0019321,GO:0019323,GO:0019324,GO:0019566,GO:0019568,GO:0019569,GO:0019572,GO:0019637,GO:0043167,GO:0043169,GO:…	4.1.1.104,4.1.2.17,4.1.2.19,5.1.3.4	Bacteria	G	Class II Aldolase and Adducin N-terminal domain
VTCCBAA614_00789	90371.CY43_00495	4.3e-129	467.2	Salmonella	araD	GO:0003674,GO:0003824,GO:0005488,GO:0005575,GO:0005622,GO:0005623,GO:0005737,GO:0005829,GO:0005975,GO:0005996,GO:0006793,GO:0006796,GO:0008150,GO:0008152,GO:0008270,GO:0008742,GO:0009056,GO:0009058,GO:0009987,GO:0016052,GO:0016829,GO:0016830,GO:0016832,GO:0016853,GO:0016854,GO:0016857,GO:0019321,GO:0019323,GO:0019324,GO:0019566,GO:0019568,GO:0019569,GO:0019572,GO:0019637,GO:0043167,GO:0043169,GO:…	4.1.1.104,4.1.2.17,4.1.2.19,5.1.3.4	Bacteria	G	Class II Aldolase and Adducin N-terminal domain
SEN_RS00520	90371.CY43_00500	2.8e-298	1030.4	Salmonella	araA	GO:0003674,GO:0003824,GO:0005575,GO:0005622,GO:0005623,GO:0005737,GO:0005829,GO:0005975,GO:0005996,GO:0006793,GO:0006796,GO:0008150,GO:0008152,GO:0008733,GO:0009056,GO:0009058,GO:0009987,GO:0016052,GO:0016853,GO:0016860,GO:0016861,GO:0019321,GO:0019323,GO:0019566,GO:0019568,GO:0019569,GO:0019572,GO:0019637,GO:0044237,GO:0044238,GO:0044281,GO:0044282,GO:0044424,GO:0044444,GO:0044464,GO:0046365,GO:…	5.3.1.4	Bacteria	G	Catalyzes the conversion of L-arabinose to L-ribulose
SPUCDC_RS00515	90371.CY43_00500	2.8e-298	1030.4	Salmonella	araA	GO:0003674,GO:0003824,GO:0005575,GO:0005622,GO:0005623,GO:0005737,GO:0005829,GO:0005975,GO:0005996,GO:0006793,GO:0006796,GO:0008150,GO:0008152,GO:0008733,GO:0009056,GO:0009058,GO:0009987,GO:0016052,GO:0016853,GO:0016860,GO:0016861,GO:0019321,GO:0019323,GO:0019566,GO:0019568,GO:0019569,GO:0019572,GO:0019637,GO:0044237,GO:0044238,GO:0044281,GO:0044282,GO:0044424,GO:0044444,GO:0044464,GO:0046365,GO:…	5.3.1.4	Bacteria	G	Catalyzes the conversion of L-arabinose to L-ribulose
SPUL_RS00515	90371.CY43_00500	2.8e-298	1030.4	Salmonella	araA	GO:0003674,GO:0003824,GO:0005575,GO:0005622,GO:0005623,GO:0005737,GO:0005829,GO:0005975,GO:0005996,GO:0006793,GO:0006796,GO:0008150,GO:0008152,GO:0008733,GO:0009056,GO:0009058,GO:0009987,GO:0016052,GO:0016853,GO:0016860,GO:0016861,GO:0019321,GO:0019323,GO:0019566,GO:0019568,GO:0019569,GO:0019572,GO:0019637,GO:0044237,GO:0044238,GO:0044281,GO:0044282,GO:0044424,GO:0044444,GO:0044464,GO:0046365,GO:…	5.3.1.4	Bacteria	G	Catalyzes the conversion of L-arabinose to L-ribulose
SG_RS00510	90371.CY43_00500	2.8e-298	1030.4	Salmonella	araA	GO:0003674,GO:0003824,GO:0005575,GO:0005622,GO:0005623,GO:0005737,GO:0005829,GO:0005975,GO:0005996,GO:0006793,GO:0006796,GO:0008150,GO:0008152,GO:0008733,GO:0009056,GO:0009058,GO:0009987,GO:0016052,GO:0016853,GO:0016860,GO:0016861,GO:0019321,GO:0019323,GO:0019566,GO:0019568,GO:0019569,GO:0019572,GO:0019637,GO:0044237,GO:0044238,GO:0044281,GO:0044282,GO:0044424,GO:0044444,GO:0044464,GO:0046365,GO:…	5.3.1.4	Bacteria	G	Catalyzes the conversion of L-arabinose to L-ribulose
SEEG9184_RS20410	90371.CY43_00500	2.8e-298	1030.4	Salmonella	araA	GO:0003674,GO:0003824,GO:0005575,GO:0005622,GO:0005623,GO:0005737,GO:0005829,GO:0005975,GO:0005996,GO:0006793,GO:0006796,GO:0008150,GO:0008152,GO:0008733,GO:0009056,GO:0009058,GO:0009987,GO:0016052,GO:0016853,GO:0016860,GO:0016861,GO:0019321,GO:0019323,GO:0019566,GO:0019568,GO:0019569,GO:0019572,GO:0019637,GO:0044237,GO:0044238,GO:0044281,GO:0044282,GO:0044424,GO:0044444,GO:0044464,GO:0046365,GO:…	5.3.1.4	Bacteria	G	Catalyzes the conversion of L-arabinose to L-ribulose
SEEP9120_RS04675	90371.CY43_00500	2.8e-298	1030.4	Salmonella	araA	GO:0003674,GO:0003824,GO:0005575,GO:0005622,GO:0005623,GO:0005737,GO:0005829,GO:0005975,GO:0005996,GO:0006793,GO:0006796,GO:0008150,GO:0008152,GO:0008733,GO:0009056,GO:0009058,GO:0009987,GO:0016052,GO:0016853,GO:0016860,GO:0016861,GO:0019321,GO:0019323,GO:0019566,GO:0019568,GO:0019569,GO:0019572,GO:0019637,GO:0044237,GO:0044238,GO:0044281,GO:0044282,GO:0044424,GO:0044444,GO:0044464,GO:0046365,GO:…	5.3.1.4	Bacteria	G	Catalyzes the conversion of L-arabinose to L-ribulose
I137_RS00525	90371.CY43_00500	3.6e-290	1003.4	Salmonella	araA	GO:0003674,GO:0003824,GO:0005575,GO:0005622,GO:0005623,GO:0005737,GO:0005829,GO:0005975,GO:0005996,GO:0006793,GO:0006796,GO:0008150,GO:0008152,GO:0008733,GO:0009056,GO:0009058,GO:0009987,GO:0016052,GO:0016853,GO:0016860,GO:0016861,GO:0019321,GO:0019323,GO:0019566,GO:0019568,GO:0019569,GO:0019572,GO:0019637,GO:0044237,GO:0044238,GO:0044281,GO:0044282,GO:0044424,GO:0044444,GO:0044464,GO:0046365,GO:…	5.3.1.4	Bacteria	G	Catalyzes the conversion of L-arabinose to L-ribulose
CJD41_RS05810	90371.CY43_00500	2.8e-298	1030.4	Salmonella	araA	GO:0003674,GO:0003824,GO:0005575,GO:0005622,GO:0005623,GO:0005737,GO:0005829,GO:0005975,GO:0005996,GO:0006793,GO:0006796,GO:0008150,GO:0008152,GO:0008733,GO:0009056,GO:0009058,GO:0009987,GO:0016052,GO:0016853,GO:0016860,GO:0016861,GO:0019321,GO:0019323,GO:0019566,GO:0019568,GO:0019569,GO:0019572,GO:0019637,GO:0044237,GO:0044238,GO:0044281,GO:0044282,GO:0044424,GO:0044444,GO:0044464,GO:0046365,GO:…	5.3.1.4	Bacteria	G	Catalyzes the conversion of L-arabinose to L-ribulose
VTCCBAA614_00788	90371.CY43_00500	1.4e-297	1028.1	Salmonella	araA	GO:0003674,GO:0003824,GO:0005575,GO:0005622,GO:0005623,GO:0005737,GO:0005829,GO:0005975,GO:0005996,GO:0006793,GO:0006796,GO:0008150,GO:0008152,GO:0008733,GO:0009056,GO:0009058,GO:0009987,GO:0016052,GO:0016853,GO:0016860,GO:0016861,GO:0019321,GO:0019323,GO:0019566,GO:0019568,GO:0019569,GO:0019572,GO:0019637,GO:0044237,GO:0044238,GO:0044281,GO:0044282,GO:0044424,GO:0044444,GO:0044464,GO:0046365,GO:…	5.3.1.4	Bacteria	G	Catalyzes the conversion of L-arabinose to L-ribulose
SEN_RS00525	220341	0	1144.8	Salmonella	araB	GO:0003674,GO:0003824,GO:0005575,GO:0005622,GO:0005623,GO:0005737,GO:0005975,GO:0005996,GO:0006793,GO:0006796,GO:0008150,GO:0008152,GO:0008741,GO:0009056,GO:0009058,GO:0009987,GO:0016052,GO:0016301,GO:0016310,GO:0016740,GO:0016772,GO:0016773,GO:0019200,GO:0019321,GO:0019323,GO:0019566,GO:0019568,GO:0019569,GO:0019572,GO:0019637,GO:0044237,GO:0044238,GO:0044262,GO:0044281,GO:0044282,GO:0044424,GO:…	2.7.1.16	Bacteria	F	FGGY family of carbohydrate kinases, C-terminal domain
SPUCDC_RS00520	220341	0	1147.1	Salmonella	araB	GO:0003674,GO:0003824,GO:0005575,GO:0005622,GO:0005623,GO:0005737,GO:0005975,GO:0005996,GO:0006793,GO:0006796,GO:0008150,GO:0008152,GO:0008741,GO:0009056,GO:0009058,GO:0009987,GO:0016052,GO:0016301,GO:0016310,GO:0016740,GO:0016772,GO:0016773,GO:0019200,GO:0019321,GO:0019323,GO:0019566,GO:0019568,GO:0019569,GO:0019572,GO:0019637,GO:0044237,GO:0044238,GO:0044262,GO:0044281,GO:0044282,GO:0044424,GO:…	2.7.1.16	Bacteria	F	FGGY family of carbohydrate kinases, C-terminal domain
SPUL_RS00520	220341	0	1147.1	Salmonella	araB	GO:0003674,GO:0003824,GO:0005575,GO:0005622,GO:0005623,GO:0005737,GO:0005975,GO:0005996,GO:0006793,GO:0006796,GO:0008150,GO:0008152,GO:0008741,GO:0009056,GO:0009058,GO:0009987,GO:0016052,GO:0016301,GO:0016310,GO:0016740,GO:0016772,GO:0016773,GO:0019200,GO:0019321,GO:0019323,GO:0019566,GO:0019568,GO:0019569,GO:0019572,GO:0019637,GO:0044237,GO:0044238,GO:0044262,GO:0044281,GO:0044282,GO:0044424,GO:…	2.7.1.16	Bacteria	F	FGGY family of carbohydrate kinases, C-terminal domain
SG_RS00515	220341	0	1147.1	Salmonella	araB	GO:0003674,GO:0003824,GO:0005575,GO:0005622,GO:0005623,GO:0005737,GO:0005975,GO:0005996,GO:0006793,GO:0006796,GO:0008150,GO:0008152,GO:0008741,GO:0009056,GO:0009058,GO:0009987,GO:0016052,GO:0016301,GO:0016310,GO:0016740,GO:0016772,GO:0016773,GO:0019200,GO:0019321,GO:0019323,GO:0019566,GO:0019568,GO:0019569,GO:0019572,GO:0019637,GO:0044237,GO:0044238,GO:0044262,GO:0044281,GO:0044282,GO:0044424,GO:…	2.7.1.16	Bacteria	F	FGGY family of carbohydrate kinases, C-terminal domain
SEEG9184_RS20405	220341	0	1147.1	Salmonella	araB	GO:0003674,GO:0003824,GO:0005575,GO:0005622,GO:0005623,GO:0005737,GO:0005975,GO:0005996,GO:0006793,GO:0006796,GO:0008150,GO:0008152,GO:0008741,GO:0009056,GO:0009058,GO:0009987,GO:0016052,GO:0016301,GO:0016310,GO:0016740,GO:0016772,GO:0016773,GO:0019200,GO:0019321,GO:0019323,GO:0019566,GO:0019568,GO:0019569,GO:0019572,GO:0019637,GO:0044237,GO:0044238,GO:0044262,GO:0044281,GO:0044282,GO:0044424,GO:…	2.7.1.16	Bacteria	F	FGGY family of carbohydrate kinases, C-terminal domain
SEEP9120_RS04680	220341	0	1147.1	Salmonella	araB	GO:0003674,GO:0003824,GO:0005575,GO:0005622,GO:0005623,GO:0005737,GO:0005975,GO:0005996,GO:0006793,GO:0006796,GO:0008150,GO:0008152,GO:0008741,GO:0009056,GO:0009058,GO:0009987,GO:0016052,GO:0016301,GO:0016310,GO:0016740,GO:0016772,GO:0016773,GO:0019200,GO:0019321,GO:0019323,GO:0019566,GO:0019568,GO:0019569,GO:0019572,GO:0019637,GO:0044237,GO:0044238,GO:0044262,GO:0044281,GO:0044282,GO:0044424,GO:…	2.7.1.16	Bacteria	F	FGGY family of carbohydrate kinases, C-terminal domain
I137_RS00530	220341	0	1147.1	Salmonella	araB	GO:0003674,GO:0003824,GO:0005575,GO:0005622,GO:0005623,GO:0005737,GO:0005975,GO:0005996,GO:0006793,GO:0006796,GO:0008150,GO:0008152,GO:0008741,GO:0009056,GO:0009058,GO:0009987,GO:0016052,GO:0016301,GO:0016310,GO:0016740,GO:0016772,GO:0016773,GO:0019200,GO:0019321,GO:0019323,GO:0019566,GO:0019568,GO:0019569,GO:0019572,GO:0019637,GO:0044237,GO:0044238,GO:0044262,GO:0044281,GO:0044282,GO:0044424,GO:…	2.7.1.16	Bacteria	F	FGGY family of carbohydrate kinases, C-terminal domain
CJD41_RS05815	220341	0	1145.6	Salmonella	araB	GO:0003674,GO:0003824,GO:0005575,GO:0005622,GO:0005623,GO:0005737,GO:0005975,GO:0005996,GO:0006793,GO:0006796,GO:0008150,GO:0008152,GO:0008741,GO:0009056,GO:0009058,GO:0009987,GO:0016052,GO:0016301,GO:0016310,GO:0016740,GO:0016772,GO:0016773,GO:0019200,GO:0019321,GO:0019323,GO:0019566,GO:0019568,GO:0019569,GO:0019572,GO:0019637,GO:0044237,GO:0044238,GO:0044262,GO:0044281,GO:0044282,GO:0044424,GO:…	2.7.1.16	Bacteria	F	FGGY family of carbohydrate kinases, C-terminal domain
VTCCBAA614_00787	220341	0	1147.1	Salmonella	araB	GO:0003674,GO:0003824,GO:0005575,GO:0005622,GO:0005623,GO:0005737,GO:0005975,GO:0005996,GO:0006793,GO:0006796,GO:0008150,GO:0008152,GO:0008741,GO:0009056,GO:0009058,GO:0009987,GO:0016052,GO:0016301,GO:0016310,GO:0016740,GO:0016772,GO:0016773,GO:0019200,GO:0019321,GO:0019323,GO:0019566,GO:0019568,GO:0019569,GO:0019572,GO:0019637,GO:0044237,GO:0044238,GO:0044262,GO:0044281,GO:0044282,GO:0044424,GO:…	2.7.1.16	Bacteria	F	FGGY family of carbohydrate kinases, C-terminal domain
SEN_RS00530	90371.CY43_00510	2.4e-166	591.3	Salmonella	araC	GO:0000976,GO:0001067,GO:0001130,GO:0001216,GO:0001217,GO:0003674,GO:0003676,GO:0003677,GO:0003690,GO:0003700,GO:0005488,GO:0005515,GO:0005575,GO:0005622,GO:0005623,GO:0005737,GO:0005829,GO:0005975,GO:0005996,GO:0006355,GO:0008150,GO:0008152,GO:0009056,GO:0009889,GO:0009890,GO:0009891,GO:0009892,GO:0009893,GO:0010468,GO:0010556,GO:0010557,GO:0010558,GO:0010604,GO:0010605,GO:0010628,GO:0010629,GO:…		Bacteria	K	AraC-like ligand binding domain
SPUCDC_RS00525	90371.CY43_00510	2.4e-166	591.3	Salmonella	araC	GO:0000976,GO:0001067,GO:0001130,GO:0001216,GO:0001217,GO:0003674,GO:0003676,GO:0003677,GO:0003690,GO:0003700,GO:0005488,GO:0005515,GO:0005575,GO:0005622,GO:0005623,GO:0005737,GO:0005829,GO:0005975,GO:0005996,GO:0006355,GO:0008150,GO:0008152,GO:0009056,GO:0009889,GO:0009890,GO:0009891,GO:0009892,GO:0009893,GO:0010468,GO:0010556,GO:0010557,GO:0010558,GO:0010604,GO:0010605,GO:0010628,GO:0010629,GO:…		Bacteria	K	AraC-like ligand binding domain
SPUL_RS00525	90371.CY43_00510	2.4e-166	591.3	Salmonella	araC	GO:0000976,GO:0001067,GO:0001130,GO:0001216,GO:0001217,GO:0003674,GO:0003676,GO:0003677,GO:0003690,GO:0003700,GO:0005488,GO:0005515,GO:0005575,GO:0005622,GO:0005623,GO:0005737,GO:0005829,GO:0005975,GO:0005996,GO:0006355,GO:0008150,GO:0008152,GO:0009056,GO:0009889,GO:0009890,GO:0009891,GO:0009892,GO:0009893,GO:0010468,GO:0010556,GO:0010557,GO:0010558,GO:0010604,GO:0010605,GO:0010628,GO:0010629,GO:…		Bacteria	K	AraC-like ligand binding domain
SG_RS00520	90371.CY43_00510	2.7e-165	587.8	Salmonella	araC	GO:0000976,GO:0001067,GO:0001130,GO:0001216,GO:0001217,GO:0003674,GO:0003676,GO:0003677,GO:0003690,GO:0003700,GO:0005488,GO:0005515,GO:0005575,GO:0005622,GO:0005623,GO:0005737,GO:0005829,GO:0005975,GO:0005996,GO:0006355,GO:0008150,GO:0008152,GO:0009056,GO:0009889,GO:0009890,GO:0009891,GO:0009892,GO:0009893,GO:0010468,GO:0010556,GO:0010557,GO:0010558,GO:0010604,GO:0010605,GO:0010628,GO:0010629,GO:…		Bacteria	K	AraC-like ligand binding domain
SEEG9184_RS20400	90371.CY43_00510	2.7e-165	587.8	Salmonella	araC	GO:0000976,GO:0001067,GO:0001130,GO:0001216,GO:0001217,GO:0003674,GO:0003676,GO:0003677,GO:0003690,GO:0003700,GO:0005488,GO:0005515,GO:0005575,GO:0005622,GO:0005623,GO:0005737,GO:0005829,GO:0005975,GO:0005996,GO:0006355,GO:0008150,GO:0008152,GO:0009056,GO:0009889,GO:0009890,GO:0009891,GO:0009892,GO:0009893,GO:0010468,GO:0010556,GO:0010557,GO:0010558,GO:0010604,GO:0010605,GO:0010628,GO:0010629,GO:…		Bacteria	K	AraC-like ligand binding domain
SEEP9120_RS04685	90371.CY43_00510	2.4e-166	591.3	Salmonella	araC	GO:0000976,GO:0001067,GO:0001130,GO:0001216,GO:0001217,GO:0003674,GO:0003676,GO:0003677,GO:0003690,GO:0003700,GO:0005488,GO:0005515,GO:0005575,GO:0005622,GO:0005623,GO:0005737,GO:0005829,GO:0005975,GO:0005996,GO:0006355,GO:0008150,GO:0008152,GO:0009056,GO:0009889,GO:0009890,GO:0009891,GO:0009892,GO:0009893,GO:0010468,GO:0010556,GO:0010557,GO:0010558,GO:0010604,GO:0010605,GO:0010628,GO:0010629,GO:…		Bacteria	K	AraC-like ligand binding domain
I137_RS00535	90371.CY43_00510	2.4e-166	591.3	Salmonella	araC	GO:0000976,GO:0001067,GO:0001130,GO:0001216,GO:0001217,GO:0003674,GO:0003676,GO:0003677,GO:0003690,GO:0003700,GO:0005488,GO:0005515,GO:0005575,GO:0005622,GO:0005623,GO:0005737,GO:0005829,GO:0005975,GO:0005996,GO:0006355,GO:0008150,GO:0008152,GO:0009056,GO:0009889,GO:0009890,GO:0009891,GO:0009892,GO:0009893,GO:0010468,GO:0010556,GO:0010557,GO:0010558,GO:0010604,GO:0010605,GO:0010628,GO:0010629,GO:…		Bacteria	K	AraC-like ligand binding domain
CJD41_RS05820	90371.CY43_00510	2.4e-166	591.3	Salmonella	araC	GO:0000976,GO:0001067,GO:0001130,GO:0001216,GO:0001217,GO:0003674,GO:0003676,GO:0003677,GO:0003690,GO:0003700,GO:0005488,GO:0005515,GO:0005575,GO:0005622,GO:0005623,GO:0005737,GO:0005829,GO:0005975,GO:0005996,GO:0006355,GO:0008150,GO:0008152,GO:0009056,GO:0009889,GO:0009890,GO:0009891,GO:0009892,GO:0009893,GO:0010468,GO:0010556,GO:0010557,GO:0010558,GO:0010604,GO:0010605,GO:0010628,GO:0010629,GO:…		Bacteria	K	AraC-like ligand binding domain
VTCCBAA614_00786	90371.CY43_00510	2.7e-165	587.8	Salmonella	araC	GO:0000976,GO:0001067,GO:0001130,GO:0001216,GO:0001217,GO:0003674,GO:0003676,GO:0003677,GO:0003690,GO:0003700,GO:0005488,GO:0005515,GO:0005575,GO:0005622,GO:0005623,GO:0005737,GO:0005829,GO:0005975,GO:0005996,GO:0006355,GO:0008150,GO:0008152,GO:0009056,GO:0009889,GO:0009890,GO:0009891,GO:0009892,GO:0009893,GO:0010468,GO:0010556,GO:0010557,GO:0010558,GO:0010604,GO:0010605,GO:0010628,GO:0010629,GO:…		Bacteria	K	AraC-like ligand binding domain
SEN_RS00535	220341	1.6e-140	505.4	Salmonella	yabI	GO:0000003,GO:0000910,GO:0005575,GO:0005623,GO:0005886,GO:0007049,GO:0008150,GO:0009314,GO:0009628,GO:0009987,GO:0010212,GO:0016020,GO:0019954,GO:0022402,GO:0022414,GO:0032505,GO:0043093,GO:0044464,GO:0050896,GO:0051301,GO:0071944	3.6.1.27	Bacteria	S	SNARE associated Golgi protein
SPUCDC_RS00530	220341	1.6e-140	505.4	Salmonella	yabI	GO:0000003,GO:0000910,GO:0005575,GO:0005623,GO:0005886,GO:0007049,GO:0008150,GO:0009314,GO:0009628,GO:0009987,GO:0010212,GO:0016020,GO:0019954,GO:0022402,GO:0022414,GO:0032505,GO:0043093,GO:0044464,GO:0050896,GO:0051301,GO:0071944	3.6.1.27	Bacteria	S	SNARE associated Golgi protein
SPUL_RS00530	220341	1.6e-140	505.4	Salmonella	yabI	GO:0000003,GO:0000910,GO:0005575,GO:0005623,GO:0005886,GO:0007049,GO:0008150,GO:0009314,GO:0009628,GO:0009987,GO:0010212,GO:0016020,GO:0019954,GO:0022402,GO:0022414,GO:0032505,GO:0043093,GO:0044464,GO:0050896,GO:0051301,GO:0071944	3.6.1.27	Bacteria	S	SNARE associated Golgi protein
SG_RS00525	220341	1.6e-140	505.4	Salmonella	yabI	GO:0000003,GO:0000910,GO:0005575,GO:0005623,GO:0005886,GO:0007049,GO:0008150,GO:0009314,GO:0009628,GO:0009987,GO:0010212,GO:0016020,GO:0019954,GO:0022402,GO:0022414,GO:0032505,GO:0043093,GO:0044464,GO:0050896,GO:0051301,GO:0071944	3.6.1.27	Bacteria	S	SNARE associated Golgi protein
SEEG9184_RS20395	220341	1.6e-140	505.4	Salmonella	yabI	GO:0000003,GO:0000910,GO:0005575,GO:0005623,GO:0005886,GO:0007049,GO:0008150,GO:0009314,GO:0009628,GO:0009987,GO:0010212,GO:0016020,GO:0019954,GO:0022402,GO:0022414,GO:0032505,GO:0043093,GO:0044464,GO:0050896,GO:0051301,GO:0071944	3.6.1.27	Bacteria	S	SNARE associated Golgi protein
SEEP9120_RS04690	220341	1.6e-140	505.4	Salmonella	yabI	GO:0000003,GO:0000910,GO:0005575,GO:0005623,GO:0005886,GO:0007049,GO:0008150,GO:0009314,GO:0009628,GO:0009987,GO:0010212,GO:0016020,GO:0019954,GO:0022402,GO:0022414,GO:0032505,GO:0043093,GO:0044464,GO:0050896,GO:0051301,GO:0071944	3.6.1.27	Bacteria	S	SNARE associated Golgi protein
I137_RS00540	220341	1.6e-140	505.4	Salmonella	yabI	GO:0000003,GO:0000910,GO:0005575,GO:0005623,GO:0005886,GO:0007049,GO:0008150,GO:0009314,GO:0009628,GO:0009987,GO:0010212,GO:0016020,GO:0019954,GO:0022402,GO:0022414,GO:0032505,GO:0043093,GO:0044464,GO:0050896,GO:0051301,GO:0071944	3.6.1.27	Bacteria	S	SNARE associated Golgi protein
CJD41_RS05825	220341	1.6e-140	505.4	Salmonella	yabI	GO:0000003,GO:0000910,GO:0005575,GO:0005623,GO:0005886,GO:0007049,GO:0008150,GO:0009314,GO:0009628,GO:0009987,GO:0010212,GO:0016020,GO:0019954,GO:0022402,GO:0022414,GO:0032505,GO:0043093,GO:0044464,GO:0050896,GO:0051301,GO:0071944	3.6.1.27	Bacteria	S	SNARE associated Golgi protein
VTCCBAA614_00785	220341	1.6e-140	505.4	Salmonella	yabI	GO:0000003,GO:0000910,GO:0005575,GO:0005623,GO:0005886,GO:0007049,GO:0008150,GO:0009314,GO:0009628,GO:0009987,GO:0010212,GO:0016020,GO:0019954,GO:0022402,GO:0022414,GO:0032505,GO:0043093,GO:0044464,GO:0050896,GO:0051301,GO:0071944	3.6.1.27	Bacteria	S	SNARE associated Golgi protein
SEN_RS00540	90371.CY43_00520	8.6e-125	453	Salmonella	thiQ	GO:0000166,GO:0003674,GO:0003824,GO:0005215,GO:0005488,GO:0005524,GO:0006810,GO:0006855,GO:0008144,GO:0008150,GO:0015234,GO:0015238,GO:0015399,GO:0015405,GO:0015888,GO:0015893,GO:0016462,GO:0016787,GO:0016817,GO:0016818,GO:0016887,GO:0017076,GO:0017111,GO:0022804,GO:0022857,GO:0030554,GO:0032553,GO:0032555,GO:0032559,GO:0035461,GO:0035639,GO:0036094,GO:0042221,GO:0042493,GO:0042623,GO:0042626,GO:…		Bacteria	H	Part of the ABC transporter complex ThiBPQ involved in thiamine import. Responsible for energy coupling to the transport system
SPUCDC_RS00535	90371.CY43_00520	1.6e-123	448.7	Salmonella	thiQ	GO:0000166,GO:0003674,GO:0003824,GO:0005215,GO:0005488,GO:0005524,GO:0006810,GO:0006855,GO:0008144,GO:0008150,GO:0015234,GO:0015238,GO:0015399,GO:0015405,GO:0015888,GO:0015893,GO:0016462,GO:0016787,GO:0016817,GO:0016818,GO:0016887,GO:0017076,GO:0017111,GO:0022804,GO:0022857,GO:0030554,GO:0032553,GO:0032555,GO:0032559,GO:0035461,GO:0035639,GO:0036094,GO:0042221,GO:0042493,GO:0042623,GO:0042626,GO:…		Bacteria	H	Part of the ABC transporter complex ThiBPQ involved in thiamine import. Responsible for energy coupling to the transport system
SPUL_RS00535	90371.CY43_00520	1.6e-123	448.7	Salmonella	thiQ	GO:0000166,GO:0003674,GO:0003824,GO:0005215,GO:0005488,GO:0005524,GO:0006810,GO:0006855,GO:0008144,GO:0008150,GO:0015234,GO:0015238,GO:0015399,GO:0015405,GO:0015888,GO:0015893,GO:0016462,GO:0016787,GO:0016817,GO:0016818,GO:0016887,GO:0017076,GO:0017111,GO:0022804,GO:0022857,GO:0030554,GO:0032553,GO:0032555,GO:0032559,GO:0035461,GO:0035639,GO:0036094,GO:0042221,GO:0042493,GO:0042623,GO:0042626,GO:…		Bacteria	H	Part of the ABC transporter complex ThiBPQ involved in thiamine import. Responsible for energy coupling to the transport system
SG_RS00530	90371.CY43_00520	5.6e-124	450.3	Salmonella	thiQ	GO:0000166,GO:0003674,GO:0003824,GO:0005215,GO:0005488,GO:0005524,GO:0006810,GO:0006855,GO:0008144,GO:0008150,GO:0015234,GO:0015238,GO:0015399,GO:0015405,GO:0015888,GO:0015893,GO:0016462,GO:0016787,GO:0016817,GO:0016818,GO:0016887,GO:0017076,GO:0017111,GO:0022804,GO:0022857,GO:0030554,GO:0032553,GO:0032555,GO:0032559,GO:0035461,GO:0035639,GO:0036094,GO:0042221,GO:0042493,GO:0042623,GO:0042626,GO:…		Bacteria	H	Part of the ABC transporter complex ThiBPQ involved in thiamine import. Responsible for energy coupling to the transport system
SEEG9184_RS20390	90371.CY43_00520	5.6e-124	450.3	Salmonella	thiQ	GO:0000166,GO:0003674,GO:0003824,GO:0005215,GO:0005488,GO:0005524,GO:0006810,GO:0006855,GO:0008144,GO:0008150,GO:0015234,GO:0015238,GO:0015399,GO:0015405,GO:0015888,GO:0015893,GO:0016462,GO:0016787,GO:0016817,GO:0016818,GO:0016887,GO:0017076,GO:0017111,GO:0022804,GO:0022857,GO:0030554,GO:0032553,GO:0032555,GO:0032559,GO:0035461,GO:0035639,GO:0036094,GO:0042221,GO:0042493,GO:0042623,GO:0042626,GO:…		Bacteria	H	Part of the ABC transporter complex ThiBPQ involved in thiamine import. Responsible for energy coupling to the transport system
SEEP9120_RS04695	90371.CY43_00520	1.6e-123	448.7	Salmonella	thiQ	GO:0000166,GO:0003674,GO:0003824,GO:0005215,GO:0005488,GO:0005524,GO:0006810,GO:0006855,GO:0008144,GO:0008150,GO:0015234,GO:0015238,GO:0015399,GO:0015405,GO:0015888,GO:0015893,GO:0016462,GO:0016787,GO:0016817,GO:0016818,GO:0016887,GO:0017076,GO:0017111,GO:0022804,GO:0022857,GO:0030554,GO:0032553,GO:0032555,GO:0032559,GO:0035461,GO:0035639,GO:0036094,GO:0042221,GO:0042493,GO:0042623,GO:0042626,GO:…		Bacteria	H	Part of the ABC transporter complex ThiBPQ involved in thiamine import. Responsible for energy coupling to the transport system
I137_RS00545	90371.CY43_00520	1.6e-123	448.7	Salmonella	thiQ	GO:0000166,GO:0003674,GO:0003824,GO:0005215,GO:0005488,GO:0005524,GO:0006810,GO:0006855,GO:0008144,GO:0008150,GO:0015234,GO:0015238,GO:0015399,GO:0015405,GO:0015888,GO:0015893,GO:0016462,GO:0016787,GO:0016817,GO:0016818,GO:0016887,GO:0017076,GO:0017111,GO:0022804,GO:0022857,GO:0030554,GO:0032553,GO:0032555,GO:0032559,GO:0035461,GO:0035639,GO:0036094,GO:0042221,GO:0042493,GO:0042623,GO:0042626,GO:…		Bacteria	H	Part of the ABC transporter complex ThiBPQ involved in thiamine import. Responsible for energy coupling to the transport system
CJD41_RS05830	90371.CY43_00520	1.6e-123	448.7	Salmonella	thiQ	GO:0000166,GO:0003674,GO:0003824,GO:0005215,GO:0005488,GO:0005524,GO:0006810,GO:0006855,GO:0008144,GO:0008150,GO:0015234,GO:0015238,GO:0015399,GO:0015405,GO:0015888,GO:0015893,GO:0016462,GO:0016787,GO:0016817,GO:0016818,GO:0016887,GO:0017076,GO:0017111,GO:0022804,GO:0022857,GO:0030554,GO:0032553,GO:0032555,GO:0032559,GO:0035461,GO:0035639,GO:0036094,GO:0042221,GO:0042493,GO:0042623,GO:0042626,GO:…		Bacteria	H	Part of the ABC transporter complex ThiBPQ involved in thiamine import. Responsible for energy coupling to the transport system
VTCCBAA614_00784	90371.CY43_00520	5.6e-124	450.3	Salmonella	thiQ	GO:0000166,GO:0003674,GO:0003824,GO:0005215,GO:0005488,GO:0005524,GO:0006810,GO:0006855,GO:0008144,GO:0008150,GO:0015234,GO:0015238,GO:0015399,GO:0015405,GO:0015888,GO:0015893,GO:0016462,GO:0016787,GO:0016817,GO:0016818,GO:0016887,GO:0017076,GO:0017111,GO:0022804,GO:0022857,GO:0030554,GO:0032553,GO:0032555,GO:0032559,GO:0035461,GO:0035639,GO:0036094,GO:0042221,GO:0042493,GO:0042623,GO:0042626,GO:…		Bacteria	H	Part of the ABC transporter complex ThiBPQ involved in thiamine import. Responsible for energy coupling to the transport system
SEN_RS00545	90371.CY43_00525	1.9e-292	1011.1	Salmonella	thiP	GO:0003674,GO:0005215,GO:0005575,GO:0005623,GO:0005886,GO:0006810,GO:0006855,GO:0008150,GO:0015234,GO:0015238,GO:0015893,GO:0016020,GO:0022857,GO:0035461,GO:0042221,GO:0042493,GO:0044464,GO:0045117,GO:0050896,GO:0051179,GO:0051180,GO:0051234,GO:0055085,GO:0071702,GO:0071705,GO:0071934,GO:0071944,GO:0072348,GO:0072531,GO:0090482,GO:1901474,GO:1901682		Bacteria	P	Binding-protein-dependent transport system inner membrane component
SPUCDC_RS00540	90371.CY43_00525	1.9e-292	1011.1	Salmonella	thiP	GO:0003674,GO:0005215,GO:0005575,GO:0005623,GO:0005886,GO:0006810,GO:0006855,GO:0008150,GO:0015234,GO:0015238,GO:0015893,GO:0016020,GO:0022857,GO:0035461,GO:0042221,GO:0042493,GO:0044464,GO:0045117,GO:0050896,GO:0051179,GO:0051180,GO:0051234,GO:0055085,GO:0071702,GO:0071705,GO:0071934,GO:0071944,GO:0072348,GO:0072531,GO:0090482,GO:1901474,GO:1901682		Bacteria	P	Binding-protein-dependent transport system inner membrane component
SPUL_RS00540	90371.CY43_00525	1.9e-292	1011.1	Salmonella	thiP	GO:0003674,GO:0005215,GO:0005575,GO:0005623,GO:0005886,GO:0006810,GO:0006855,GO:0008150,GO:0015234,GO:0015238,GO:0015893,GO:0016020,GO:0022857,GO:0035461,GO:0042221,GO:0042493,GO:0044464,GO:0045117,GO:0050896,GO:0051179,GO:0051180,GO:0051234,GO:0055085,GO:0071702,GO:0071705,GO:0071934,GO:0071944,GO:0072348,GO:0072531,GO:0090482,GO:1901474,GO:1901682		Bacteria	P	Binding-protein-dependent transport system inner membrane component
SG_RS00535	90371.CY43_00525	3e-290	1003.8	Salmonella	thiP	GO:0003674,GO:0005215,GO:0005575,GO:0005623,GO:0005886,GO:0006810,GO:0006855,GO:0008150,GO:0015234,GO:0015238,GO:0015893,GO:0016020,GO:0022857,GO:0035461,GO:0042221,GO:0042493,GO:0044464,GO:0045117,GO:0050896,GO:0051179,GO:0051180,GO:0051234,GO:0055085,GO:0071702,GO:0071705,GO:0071934,GO:0071944,GO:0072348,GO:0072531,GO:0090482,GO:1901474,GO:1901682		Bacteria	P	Binding-protein-dependent transport system inner membrane component
SEEG9184_RS20385	90371.CY43_00525	3e-290	1003.8	Salmonella	thiP	GO:0003674,GO:0005215,GO:0005575,GO:0005623,GO:0005886,GO:0006810,GO:0006855,GO:0008150,GO:0015234,GO:0015238,GO:0015893,GO:0016020,GO:0022857,GO:0035461,GO:0042221,GO:0042493,GO:0044464,GO:0045117,GO:0050896,GO:0051179,GO:0051180,GO:0051234,GO:0055085,GO:0071702,GO:0071705,GO:0071934,GO:0071944,GO:0072348,GO:0072531,GO:0090482,GO:1901474,GO:1901682		Bacteria	P	Binding-protein-dependent transport system inner membrane component
SEEP9120_RS04700	90371.CY43_00525	1.9e-292	1011.1	Salmonella	thiP	GO:0003674,GO:0005215,GO:0005575,GO:0005623,GO:0005886,GO:0006810,GO:0006855,GO:0008150,GO:0015234,GO:0015238,GO:0015893,GO:0016020,GO:0022857,GO:0035461,GO:0042221,GO:0042493,GO:0044464,GO:0045117,GO:0050896,GO:0051179,GO:0051180,GO:0051234,GO:0055085,GO:0071702,GO:0071705,GO:0071934,GO:0071944,GO:0072348,GO:0072531,GO:0090482,GO:1901474,GO:1901682		Bacteria	P	Binding-protein-dependent transport system inner membrane component
I137_RS00550	90371.CY43_00525	1.9e-292	1011.1	Salmonella	thiP	GO:0003674,GO:0005215,GO:0005575,GO:0005623,GO:0005886,GO:0006810,GO:0006855,GO:0008150,GO:0015234,GO:0015238,GO:0015893,GO:0016020,GO:0022857,GO:0035461,GO:0042221,GO:0042493,GO:0044464,GO:0045117,GO:0050896,GO:0051179,GO:0051180,GO:0051234,GO:0055085,GO:0071702,GO:0071705,GO:0071934,GO:0071944,GO:0072348,GO:0072531,GO:0090482,GO:1901474,GO:1901682		Bacteria	P	Binding-protein-dependent transport system inner membrane component
CJD41_RS05835	90371.CY43_00525	1.9e-292	1011.1	Salmonella	thiP	GO:0003674,GO:0005215,GO:0005575,GO:0005623,GO:0005886,GO:0006810,GO:0006855,GO:0008150,GO:0015234,GO:0015238,GO:0015893,GO:0016020,GO:0022857,GO:0035461,GO:0042221,GO:0042493,GO:0044464,GO:0045117,GO:0050896,GO:0051179,GO:0051180,GO:0051234,GO:0055085,GO:0071702,GO:0071705,GO:0071934,GO:0071944,GO:0072348,GO:0072531,GO:0090482,GO:1901474,GO:1901682		Bacteria	P	Binding-protein-dependent transport system inner membrane component
VTCCBAA614_00783	90371.CY43_00525	3e-290	1003.8	Salmonella	thiP	GO:0003674,GO:0005215,GO:0005575,GO:0005623,GO:0005886,GO:0006810,GO:0006855,GO:0008150,GO:0015234,GO:0015238,GO:0015893,GO:0016020,GO:0022857,GO:0035461,GO:0042221,GO:0042493,GO:0044464,GO:0045117,GO:0050896,GO:0051179,GO:0051180,GO:0051234,GO:0055085,GO:0071702,GO:0071705,GO:0071934,GO:0071944,GO:0072348,GO:0072531,GO:0090482,GO:1901474,GO:1901682		Bacteria	P	Binding-protein-dependent transport system inner membrane component
SEN_RS00550	220341	1.1e-186	659.1	Salmonella	tbpA	GO:0003674,GO:0005488,GO:0005575,GO:0005623,GO:0006810,GO:0008144,GO:0008150,GO:0015888,GO:0015893,GO:0019842,GO:0030288,GO:0030313,GO:0030975,GO:0030976,GO:0031975,GO:0036094,GO:0042221,GO:0042493,GO:0042597,GO:0043167,GO:0043168,GO:0043169,GO:0044464,GO:0045117,GO:0048037,GO:0050662,GO:0050896,GO:0051179,GO:0051180,GO:0051234,GO:0071702,GO:0071705,GO:0072348,GO:0097159,GO:1901363,GO:1901681		Bacteria	H	Bacterial extracellular solute-binding protein
SPUCDC_RS00545	220341	1.9e-186	658.3	Salmonella	tbpA	GO:0003674,GO:0005488,GO:0005575,GO:0005623,GO:0006810,GO:0008144,GO:0008150,GO:0015888,GO:0015893,GO:0019842,GO:0030288,GO:0030313,GO:0030975,GO:0030976,GO:0031975,GO:0036094,GO:0042221,GO:0042493,GO:0042597,GO:0043167,GO:0043168,GO:0043169,GO:0044464,GO:0045117,GO:0048037,GO:0050662,GO:0050896,GO:0051179,GO:0051180,GO:0051234,GO:0071702,GO:0071705,GO:0072348,GO:0097159,GO:1901363,GO:1901681		Bacteria	H	Bacterial extracellular solute-binding protein
SPUL_RS00545	220341	1.9e-186	658.3	Salmonella	tbpA	GO:0003674,GO:0005488,GO:0005575,GO:0005623,GO:0006810,GO:0008144,GO:0008150,GO:0015888,GO:0015893,GO:0019842,GO:0030288,GO:0030313,GO:0030975,GO:0030976,GO:0031975,GO:0036094,GO:0042221,GO:0042493,GO:0042597,GO:0043167,GO:0043168,GO:0043169,GO:0044464,GO:0045117,GO:0048037,GO:0050662,GO:0050896,GO:0051179,GO:0051180,GO:0051234,GO:0071702,GO:0071705,GO:0072348,GO:0097159,GO:1901363,GO:1901681		Bacteria	H	Bacterial extracellular solute-binding protein
SG_RS00540	220341	1.9e-186	658.3	Salmonella	tbpA	GO:0003674,GO:0005488,GO:0005575,GO:0005623,GO:0006810,GO:0008144,GO:0008150,GO:0015888,GO:0015893,GO:0019842,GO:0030288,GO:0030313,GO:0030975,GO:0030976,GO:0031975,GO:0036094,GO:0042221,GO:0042493,GO:0042597,GO:0043167,GO:0043168,GO:0043169,GO:0044464,GO:0045117,GO:0048037,GO:0050662,GO:0050896,GO:0051179,GO:0051180,GO:0051234,GO:0071702,GO:0071705,GO:0072348,GO:0097159,GO:1901363,GO:1901681		Bacteria	H	Bacterial extracellular solute-binding protein
SEEG9184_RS20380	220341	1.9e-186	658.3	Salmonella	tbpA	GO:0003674,GO:0005488,GO:0005575,GO:0005623,GO:0006810,GO:0008144,GO:0008150,GO:0015888,GO:0015893,GO:0019842,GO:0030288,GO:0030313,GO:0030975,GO:0030976,GO:0031975,GO:0036094,GO:0042221,GO:0042493,GO:0042597,GO:0043167,GO:0043168,GO:0043169,GO:0044464,GO:0045117,GO:0048037,GO:0050662,GO:0050896,GO:0051179,GO:0051180,GO:0051234,GO:0071702,GO:0071705,GO:0072348,GO:0097159,GO:1901363,GO:1901681		Bacteria	H	Bacterial extracellular solute-binding protein
SEEP9120_RS04705	220341	1.9e-186	658.3	Salmonella	tbpA	GO:0003674,GO:0005488,GO:0005575,GO:0005623,GO:0006810,GO:0008144,GO:0008150,GO:0015888,GO:0015893,GO:0019842,GO:0030288,GO:0030313,GO:0030975,GO:0030976,GO:0031975,GO:0036094,GO:0042221,GO:0042493,GO:0042597,GO:0043167,GO:0043168,GO:0043169,GO:0044464,GO:0045117,GO:0048037,GO:0050662,GO:0050896,GO:0051179,GO:0051180,GO:0051234,GO:0071702,GO:0071705,GO:0072348,GO:0097159,GO:1901363,GO:1901681		Bacteria	H	Bacterial extracellular solute-binding protein
I137_RS00555	220341	1.9e-186	658.3	Salmonella	tbpA	GO:0003674,GO:0005488,GO:0005575,GO:0005623,GO:0006810,GO:0008144,GO:0008150,GO:0015888,GO:0015893,GO:0019842,GO:0030288,GO:0030313,GO:0030975,GO:0030976,GO:0031975,GO:0036094,GO:0042221,GO:0042493,GO:0042597,GO:0043167,GO:0043168,GO:0043169,GO:0044464,GO:0045117,GO:0048037,GO:0050662,GO:0050896,GO:0051179,GO:0051180,GO:0051234,GO:0071702,GO:0071705,GO:0072348,GO:0097159,GO:1901363,GO:1901681		Bacteria	H	Bacterial extracellular solute-binding protein
CJD41_RS05840	220341	1.9e-186	658.3	Salmonella	tbpA	GO:0003674,GO:0005488,GO:0005575,GO:0005623,GO:0006810,GO:0008144,GO:0008150,GO:0015888,GO:0015893,GO:0019842,GO:0030288,GO:0030313,GO:0030975,GO:0030976,GO:0031975,GO:0036094,GO:0042221,GO:0042493,GO:0042597,GO:0043167,GO:0043168,GO:0043169,GO:0044464,GO:0045117,GO:0048037,GO:0050662,GO:0050896,GO:0051179,GO:0051180,GO:0051234,GO:0071702,GO:0071705,GO:0072348,GO:0097159,GO:1901363,GO:1901681		Bacteria	H	Bacterial extracellular solute-binding protein
VTCCBAA614_00782	220341	1.9e-186	658.3	Salmonella	tbpA	GO:0003674,GO:0005488,GO:0005575,GO:0005623,GO:0006810,GO:0008144,GO:0008150,GO:0015888,GO:0015893,GO:0019842,GO:0030288,GO:0030313,GO:0030975,GO:0030976,GO:0031975,GO:0036094,GO:0042221,GO:0042493,GO:0042597,GO:0043167,GO:0043168,GO:0043169,GO:0044464,GO:0045117,GO:0048037,GO:0050662,GO:0050896,GO:0051179,GO:0051180,GO:0051234,GO:0071702,GO:0071705,GO:0072348,GO:0097159,GO:1901363,GO:1901681		Bacteria	H	Bacterial extracellular solute-binding protein
SEN_RS00555	220341	0	1164.1	Salmonella	sgrR	GO:0000976,GO:0000984,GO:0001017,GO:0001067,GO:0003674,GO:0003676,GO:0003677,GO:0003690,GO:0005488,GO:0005575,GO:0005623,GO:0006355,GO:0008150,GO:0009889,GO:0009890,GO:0009891,GO:0009892,GO:0009893,GO:0010468,GO:0010556,GO:0010557,GO:0010558,GO:0010604,GO:0010605,GO:0010628,GO:0010629,GO:0019219,GO:0019222,GO:0030288,GO:0030313,GO:0031323,GO:0031324,GO:0031325,GO:0031326,GO:0031327,GO:0031328,GO:…		Bacteria	K	Activates the small RNA gene sgrS under glucose- phosphate stress conditions as well as yfdZ. Represses its own transcription under both stress and non-stress conditions. Might act as a sensor of the intracellular accumulation of phosphoglucose by binding these molecules in its C-terminal solute-binding domain
SPUCDC_RS00550	220341	0	1164.1	Salmonella	sgrR	GO:0000976,GO:0000984,GO:0001017,GO:0001067,GO:0003674,GO:0003676,GO:0003677,GO:0003690,GO:0005488,GO:0005575,GO:0005623,GO:0006355,GO:0008150,GO:0009889,GO:0009890,GO:0009891,GO:0009892,GO:0009893,GO:0010468,GO:0010556,GO:0010557,GO:0010558,GO:0010604,GO:0010605,GO:0010628,GO:0010629,GO:0019219,GO:0019222,GO:0030288,GO:0030313,GO:0031323,GO:0031324,GO:0031325,GO:0031326,GO:0031327,GO:0031328,GO:…		Bacteria	K	Activates the small RNA gene sgrS under glucose- phosphate stress conditions as well as yfdZ. Represses its own transcription under both stress and non-stress conditions. Might act as a sensor of the intracellular accumulation of phosphoglucose by binding these molecules in its C-terminal solute-binding domain
SPUL_RS00550	220341	0	1164.1	Salmonella	sgrR	GO:0000976,GO:0000984,GO:0001017,GO:0001067,GO:0003674,GO:0003676,GO:0003677,GO:0003690,GO:0005488,GO:0005575,GO:0005623,GO:0006355,GO:0008150,GO:0009889,GO:0009890,GO:0009891,GO:0009892,GO:0009893,GO:0010468,GO:0010556,GO:0010557,GO:0010558,GO:0010604,GO:0010605,GO:0010628,GO:0010629,GO:0019219,GO:0019222,GO:0030288,GO:0030313,GO:0031323,GO:0031324,GO:0031325,GO:0031326,GO:0031327,GO:0031328,GO:…		Bacteria	K	Activates the small RNA gene sgrS under glucose- phosphate stress conditions as well as yfdZ. Represses its own transcription under both stress and non-stress conditions. Might act as a sensor of the intracellular accumulation of phosphoglucose by binding these molecules in its C-terminal solute-binding domain
SG_RS00545	220341	0	1161.7	Salmonella	sgrR	GO:0000976,GO:0000984,GO:0001017,GO:0001067,GO:0003674,GO:0003676,GO:0003677,GO:0003690,GO:0005488,GO:0005575,GO:0005623,GO:0006355,GO:0008150,GO:0009889,GO:0009890,GO:0009891,GO:0009892,GO:0009893,GO:0010468,GO:0010556,GO:0010557,GO:0010558,GO:0010604,GO:0010605,GO:0010628,GO:0010629,GO:0019219,GO:0019222,GO:0030288,GO:0030313,GO:0031323,GO:0031324,GO:0031325,GO:0031326,GO:0031327,GO:0031328,GO:…		Bacteria	K	Activates the small RNA gene sgrS under glucose- phosphate stress conditions as well as yfdZ. Represses its own transcription under both stress and non-stress conditions. Might act as a sensor of the intracellular accumulation of phosphoglucose by binding these molecules in its C-terminal solute-binding domain
SEEG9184_RS20375	220341	0	1161.7	Salmonella	sgrR	GO:0000976,GO:0000984,GO:0001017,GO:0001067,GO:0003674,GO:0003676,GO:0003677,GO:0003690,GO:0005488,GO:0005575,GO:0005623,GO:0006355,GO:0008150,GO:0009889,GO:0009890,GO:0009891,GO:0009892,GO:0009893,GO:0010468,GO:0010556,GO:0010557,GO:0010558,GO:0010604,GO:0010605,GO:0010628,GO:0010629,GO:0019219,GO:0019222,GO:0030288,GO:0030313,GO:0031323,GO:0031324,GO:0031325,GO:0031326,GO:0031327,GO:0031328,GO:…		Bacteria	K	Activates the small RNA gene sgrS under glucose- phosphate stress conditions as well as yfdZ. Represses its own transcription under both stress and non-stress conditions. Might act as a sensor of the intracellular accumulation of phosphoglucose by binding these molecules in its C-terminal solute-binding domain
SEEP9120_RS04710	220341	0	1164.1	Salmonella	sgrR	GO:0000976,GO:0000984,GO:0001017,GO:0001067,GO:0003674,GO:0003676,GO:0003677,GO:0003690,GO:0005488,GO:0005575,GO:0005623,GO:0006355,GO:0008150,GO:0009889,GO:0009890,GO:0009891,GO:0009892,GO:0009893,GO:0010468,GO:0010556,GO:0010557,GO:0010558,GO:0010604,GO:0010605,GO:0010628,GO:0010629,GO:0019219,GO:0019222,GO:0030288,GO:0030313,GO:0031323,GO:0031324,GO:0031325,GO:0031326,GO:0031327,GO:0031328,GO:…		Bacteria	K	Activates the small RNA gene sgrS under glucose- phosphate stress conditions as well as yfdZ. Represses its own transcription under both stress and non-stress conditions. Might act as a sensor of the intracellular accumulation of phosphoglucose by binding these molecules in its C-terminal solute-binding domain
I137_RS00560	220341	0	1164.1	Salmonella	sgrR	GO:0000976,GO:0000984,GO:0001017,GO:0001067,GO:0003674,GO:0003676,GO:0003677,GO:0003690,GO:0005488,GO:0005575,GO:0005623,GO:0006355,GO:0008150,GO:0009889,GO:0009890,GO:0009891,GO:0009892,GO:0009893,GO:0010468,GO:0010556,GO:0010557,GO:0010558,GO:0010604,GO:0010605,GO:0010628,GO:0010629,GO:0019219,GO:0019222,GO:0030288,GO:0030313,GO:0031323,GO:0031324,GO:0031325,GO:0031326,GO:0031327,GO:0031328,GO:…		Bacteria	K	Activates the small RNA gene sgrS under glucose- phosphate stress conditions as well as yfdZ. Represses its own transcription under both stress and non-stress conditions. Might act as a sensor of the intracellular accumulation of phosphoglucose by binding these molecules in its C-terminal solute-binding domain
CJD41_RS05845	220341	0	1164.1	Salmonella	sgrR	GO:0000976,GO:0000984,GO:0001017,GO:0001067,GO:0003674,GO:0003676,GO:0003677,GO:0003690,GO:0005488,GO:0005575,GO:0005623,GO:0006355,GO:0008150,GO:0009889,GO:0009890,GO:0009891,GO:0009892,GO:0009893,GO:0010468,GO:0010556,GO:0010557,GO:0010558,GO:0010604,GO:0010605,GO:0010628,GO:0010629,GO:0019219,GO:0019222,GO:0030288,GO:0030313,GO:0031323,GO:0031324,GO:0031325,GO:0031326,GO:0031327,GO:0031328,GO:…		Bacteria	K	Activates the small RNA gene sgrS under glucose- phosphate stress conditions as well as yfdZ. Represses its own transcription under both stress and non-stress conditions. Might act as a sensor of the intracellular accumulation of phosphoglucose by binding these molecules in its C-terminal solute-binding domain
VTCCBAA614_00780	220341	0	1161.7	Salmonella	sgrR	GO:0000976,GO:0000984,GO:0001017,GO:0001067,GO:0003674,GO:0003676,GO:0003677,GO:0003690,GO:0005488,GO:0005575,GO:0005623,GO:0006355,GO:0008150,GO:0009889,GO:0009890,GO:0009891,GO:0009892,GO:0009893,GO:0010468,GO:0010556,GO:0010557,GO:0010558,GO:0010604,GO:0010605,GO:0010628,GO:0010629,GO:0019219,GO:0019222,GO:0030288,GO:0030313,GO:0031323,GO:0031324,GO:0031325,GO:0031326,GO:0031327,GO:0031328,GO:…		Bacteria	K	Activates the small RNA gene sgrS under glucose- phosphate stress conditions as well as yfdZ. Represses its own transcription under both stress and non-stress conditions. Might act as a sensor of the intracellular accumulation of phosphoglucose by binding these molecules in its C-terminal solute-binding domain
SEN_RS00560	469595.CSAG_04821	4.9e-12	75.9	Citrobacter				Bacteria	S	Inhibitor of glucose uptake transporter SgrT
SPUCDC_RS00555	469595.CSAG_04821	4.9e-12	75.9	Citrobacter				Bacteria	S	Inhibitor of glucose uptake transporter SgrT
SPUL_RS00555	469595.CSAG_04821	4.9e-12	75.9	Citrobacter				Bacteria	S	Inhibitor of glucose uptake transporter SgrT
SG_RS00550	469595.CSAG_04821	4.9e-12	75.9	Citrobacter				Bacteria	S	Inhibitor of glucose uptake transporter SgrT
SEEG9184_RS20370	469595.CSAG_04821	4.9e-12	75.9	Citrobacter				Bacteria	S	Inhibitor of glucose uptake transporter SgrT
SEEP9120_RS04715	469595.CSAG_04821	4.9e-12	75.9	Citrobacter				Bacteria	S	Inhibitor of glucose uptake transporter SgrT
I137_RS00565	469595.CSAG_04821	4.9e-12	75.9	Citrobacter				Bacteria	S	Inhibitor of glucose uptake transporter SgrT
CJD41_RS05850	469595.CSAG_04821	4.9e-12	75.9	Citrobacter				Bacteria	S	Inhibitor of glucose uptake transporter SgrT
VTCCBAA614_00779	469595.CSAG_04821	4.9e-12	75.9	Citrobacter				Bacteria	S	Inhibitor of glucose uptake transporter SgrT
SEN_RS00565	637910.ROD_30551	6.2e-10	70.1	Citrobacter				Bacteria	S	Family of unknown function (DUF5339)
SPUCDC_RS00560	637910.ROD_30551	6.2e-10	70.1	Citrobacter				Bacteria	S	Family of unknown function (DUF5339)
SPUL_RS00560	637910.ROD_30551	6.2e-10	70.1	Citrobacter				Bacteria	S	Family of unknown function (DUF5339)
SG_RS00555	637910.ROD_30551	6.2e-10	70.1	Citrobacter				Bacteria	S	Family of unknown function (DUF5339)
SEEG9184_RS20365	637910.ROD_30551	6.2e-10	70.1	Citrobacter				Bacteria	S	Family of unknown function (DUF5339)
SEEP9120_RS04720	637910.ROD_30551	6.2e-10	70.1	Citrobacter				Bacteria	S	Family of unknown function (DUF5339)
I137_RS00570	637910.ROD_30551	6.2e-10	70.1	Citrobacter				Bacteria	S	Family of unknown function (DUF5339)
CJD41_RS05855	637910.ROD_30551	6.2e-10	70.1	Citrobacter				Bacteria	S	Family of unknown function (DUF5339)
VTCCBAA614_00777	637910.ROD_30551	6.2e-10	70.1	Citrobacter				Bacteria	S	Family of unknown function (DUF5339)
SEN_RS00570	90371.CY43_00545	1.1e-112	412.5	Salmonella	leuD	GO:0003674,GO:0003824,GO:0003861,GO:0005575,GO:0005622,GO:0005623,GO:0005737,GO:0005829,GO:0006082,GO:0006520,GO:0006551,GO:0006807,GO:0008150,GO:0008152,GO:0008652,GO:0009058,GO:0009081,GO:0009082,GO:0009098,GO:0009316,GO:0009987,GO:0016053,GO:0016829,GO:0016835,GO:0016836,GO:0016853,GO:0016866,GO:0019752,GO:0032991,GO:0043436,GO:0044237,GO:0044238,GO:0044249,GO:0044281,GO:0044283,GO:0044424,GO:…	4.2.1.33,4.2.1.35	Bacteria	E	Catalyzes the isomerization between 2-isopropylmalate and 3-isopropylmalate, via the formation of 2-isopropylmaleate
SPUCDC_RS00565	90371.CY43_00545	6.5e-113	413.3	Salmonella	leuD	GO:0003674,GO:0003824,GO:0003861,GO:0005575,GO:0005622,GO:0005623,GO:0005737,GO:0005829,GO:0006082,GO:0006520,GO:0006551,GO:0006807,GO:0008150,GO:0008152,GO:0008652,GO:0009058,GO:0009081,GO:0009082,GO:0009098,GO:0009316,GO:0009987,GO:0016053,GO:0016829,GO:0016835,GO:0016836,GO:0016853,GO:0016866,GO:0019752,GO:0032991,GO:0043436,GO:0044237,GO:0044238,GO:0044249,GO:0044281,GO:0044283,GO:0044424,GO:…	4.2.1.33,4.2.1.35	Bacteria	E	Catalyzes the isomerization between 2-isopropylmalate and 3-isopropylmalate, via the formation of 2-isopropylmaleate
SPUL_RS00565	90371.CY43_00545	6.5e-113	413.3	Salmonella	leuD	GO:0003674,GO:0003824,GO:0003861,GO:0005575,GO:0005622,GO:0005623,GO:0005737,GO:0005829,GO:0006082,GO:0006520,GO:0006551,GO:0006807,GO:0008150,GO:0008152,GO:0008652,GO:0009058,GO:0009081,GO:0009082,GO:0009098,GO:0009316,GO:0009987,GO:0016053,GO:0016829,GO:0016835,GO:0016836,GO:0016853,GO:0016866,GO:0019752,GO:0032991,GO:0043436,GO:0044237,GO:0044238,GO:0044249,GO:0044281,GO:0044283,GO:0044424,GO:…	4.2.1.33,4.2.1.35	Bacteria	E	Catalyzes the isomerization between 2-isopropylmalate and 3-isopropylmalate, via the formation of 2-isopropylmaleate
SG_RS00560	90371.CY43_00545	6.5e-113	413.3	Salmonella	leuD	GO:0003674,GO:0003824,GO:0003861,GO:0005575,GO:0005622,GO:0005623,GO:0005737,GO:0005829,GO:0006082,GO:0006520,GO:0006551,GO:0006807,GO:0008150,GO:0008152,GO:0008652,GO:0009058,GO:0009081,GO:0009082,GO:0009098,GO:0009316,GO:0009987,GO:0016053,GO:0016829,GO:0016835,GO:0016836,GO:0016853,GO:0016866,GO:0019752,GO:0032991,GO:0043436,GO:0044237,GO:0044238,GO:0044249,GO:0044281,GO:0044283,GO:0044424,GO:…	4.2.1.33,4.2.1.35	Bacteria	E	Catalyzes the isomerization between 2-isopropylmalate and 3-isopropylmalate, via the formation of 2-isopropylmaleate
SEEG9184_RS20360	90371.CY43_00545	6.5e-113	413.3	Salmonella	leuD	GO:0003674,GO:0003824,GO:0003861,GO:0005575,GO:0005622,GO:0005623,GO:0005737,GO:0005829,GO:0006082,GO:0006520,GO:0006551,GO:0006807,GO:0008150,GO:0008152,GO:0008652,GO:0009058,GO:0009081,GO:0009082,GO:0009098,GO:0009316,GO:0009987,GO:0016053,GO:0016829,GO:0016835,GO:0016836,GO:0016853,GO:0016866,GO:0019752,GO:0032991,GO:0043436,GO:0044237,GO:0044238,GO:0044249,GO:0044281,GO:0044283,GO:0044424,GO:…	4.2.1.33,4.2.1.35	Bacteria	E	Catalyzes the isomerization between 2-isopropylmalate and 3-isopropylmalate, via the formation of 2-isopropylmaleate
SEEP9120_RS04725	90371.CY43_00545	6.5e-113	413.3	Salmonella	leuD	GO:0003674,GO:0003824,GO:0003861,GO:0005575,GO:0005622,GO:0005623,GO:0005737,GO:0005829,GO:0006082,GO:0006520,GO:0006551,GO:0006807,GO:0008150,GO:0008152,GO:0008652,GO:0009058,GO:0009081,GO:0009082,GO:0009098,GO:0009316,GO:0009987,GO:0016053,GO:0016829,GO:0016835,GO:0016836,GO:0016853,GO:0016866,GO:0019752,GO:0032991,GO:0043436,GO:0044237,GO:0044238,GO:0044249,GO:0044281,GO:0044283,GO:0044424,GO:…	4.2.1.33,4.2.1.35	Bacteria	E	Catalyzes the isomerization between 2-isopropylmalate and 3-isopropylmalate, via the formation of 2-isopropylmaleate
I137_RS00575	90371.CY43_00545	6.5e-113	413.3	Salmonella	leuD	GO:0003674,GO:0003824,GO:0003861,GO:0005575,GO:0005622,GO:0005623,GO:0005737,GO:0005829,GO:0006082,GO:0006520,GO:0006551,GO:0006807,GO:0008150,GO:0008152,GO:0008652,GO:0009058,GO:0009081,GO:0009082,GO:0009098,GO:0009316,GO:0009987,GO:0016053,GO:0016829,GO:0016835,GO:0016836,GO:0016853,GO:0016866,GO:0019752,GO:0032991,GO:0043436,GO:0044237,GO:0044238,GO:0044249,GO:0044281,GO:0044283,GO:0044424,GO:…	4.2.1.33,4.2.1.35	Bacteria	E	Catalyzes the isomerization between 2-isopropylmalate and 3-isopropylmalate, via the formation of 2-isopropylmaleate
CJD41_RS05860	90371.CY43_00545	6.5e-113	413.3	Salmonella	leuD	GO:0003674,GO:0003824,GO:0003861,GO:0005575,GO:0005622,GO:0005623,GO:0005737,GO:0005829,GO:0006082,GO:0006520,GO:0006551,GO:0006807,GO:0008150,GO:0008152,GO:0008652,GO:0009058,GO:0009081,GO:0009082,GO:0009098,GO:0009316,GO:0009987,GO:0016053,GO:0016829,GO:0016835,GO:0016836,GO:0016853,GO:0016866,GO:0019752,GO:0032991,GO:0043436,GO:0044237,GO:0044238,GO:0044249,GO:0044281,GO:0044283,GO:0044424,GO:…	4.2.1.33,4.2.1.35	Bacteria	E	Catalyzes the isomerization between 2-isopropylmalate and 3-isopropylmalate, via the formation of 2-isopropylmaleate
VTCCBAA614_00776	90371.CY43_00545	8.5e-113	412.9	Salmonella	leuD	GO:0003674,GO:0003824,GO:0003861,GO:0005575,GO:0005622,GO:0005623,GO:0005737,GO:0005829,GO:0006082,GO:0006520,GO:0006551,GO:0006807,GO:0008150,GO:0008152,GO:0008652,GO:0009058,GO:0009081,GO:0009082,GO:0009098,GO:0009316,GO:0009987,GO:0016053,GO:0016829,GO:0016835,GO:0016836,GO:0016853,GO:0016866,GO:0019752,GO:0032991,GO:0043436,GO:0044237,GO:0044238,GO:0044249,GO:0044281,GO:0044283,GO:0044424,GO:…	4.2.1.33,4.2.1.35	Bacteria	E	Catalyzes the isomerization between 2-isopropylmalate and 3-isopropylmalate, via the formation of 2-isopropylmaleate
SEN_RS00580	90371.CY43_00555	2e-205	721.5	Salmonella	leuB	GO:0000287,GO:0003674,GO:0003824,GO:0003862,GO:0005488,GO:0005575,GO:0005622,GO:0005623,GO:0005737,GO:0005829,GO:0006082,GO:0006520,GO:0006551,GO:0006807,GO:0006950,GO:0007154,GO:0008150,GO:0008152,GO:0008652,GO:0009058,GO:0009081,GO:0009082,GO:0009098,GO:0009267,GO:0009605,GO:0009987,GO:0009991,GO:0016053,GO:0016491,GO:0016614,GO:0016616,GO:0019752,GO:0030145,GO:0031667,GO:0031668,GO:0031669,GO:…	1.1.1.85	Bacteria	CE	Catalyzes the oxidation of 3-carboxy-2-hydroxy-4- methylpentanoate (3-isopropylmalate) to 3-carboxy-4-methyl-2- oxopentanoate. The product decarboxylates to 4-methyl-2 oxopentanoate
SPUCDC_RS00575	90371.CY43_00555	7.6e-205	719.5	Salmonella	leuB	GO:0000287,GO:0003674,GO:0003824,GO:0003862,GO:0005488,GO:0005575,GO:0005622,GO:0005623,GO:0005737,GO:0005829,GO:0006082,GO:0006520,GO:0006551,GO:0006807,GO:0006950,GO:0007154,GO:0008150,GO:0008152,GO:0008652,GO:0009058,GO:0009081,GO:0009082,GO:0009098,GO:0009267,GO:0009605,GO:0009987,GO:0009991,GO:0016053,GO:0016491,GO:0016614,GO:0016616,GO:0019752,GO:0030145,GO:0031667,GO:0031668,GO:0031669,GO:…	1.1.1.85	Bacteria	CE	Catalyzes the oxidation of 3-carboxy-2-hydroxy-4- methylpentanoate (3-isopropylmalate) to 3-carboxy-4-methyl-2- oxopentanoate. The product decarboxylates to 4-methyl-2 oxopentanoate
SPUL_RS00575	90371.CY43_00555	7.6e-205	719.5	Salmonella	leuB	GO:0000287,GO:0003674,GO:0003824,GO:0003862,GO:0005488,GO:0005575,GO:0005622,GO:0005623,GO:0005737,GO:0005829,GO:0006082,GO:0006520,GO:0006551,GO:0006807,GO:0006950,GO:0007154,GO:0008150,GO:0008152,GO:0008652,GO:0009058,GO:0009081,GO:0009082,GO:0009098,GO:0009267,GO:0009605,GO:0009987,GO:0009991,GO:0016053,GO:0016491,GO:0016614,GO:0016616,GO:0019752,GO:0030145,GO:0031667,GO:0031668,GO:0031669,GO:…	1.1.1.85	Bacteria	CE	Catalyzes the oxidation of 3-carboxy-2-hydroxy-4- methylpentanoate (3-isopropylmalate) to 3-carboxy-4-methyl-2- oxopentanoate. The product decarboxylates to 4-methyl-2 oxopentanoate
SG_RS00570	90371.CY43_00555	7.6e-205	719.5	Salmonella	leuB	GO:0000287,GO:0003674,GO:0003824,GO:0003862,GO:0005488,GO:0005575,GO:0005622,GO:0005623,GO:0005737,GO:0005829,GO:0006082,GO:0006520,GO:0006551,GO:0006807,GO:0006950,GO:0007154,GO:0008150,GO:0008152,GO:0008652,GO:0009058,GO:0009081,GO:0009082,GO:0009098,GO:0009267,GO:0009605,GO:0009987,GO:0009991,GO:0016053,GO:0016491,GO:0016614,GO:0016616,GO:0019752,GO:0030145,GO:0031667,GO:0031668,GO:0031669,GO:…	1.1.1.85	Bacteria	CE	Catalyzes the oxidation of 3-carboxy-2-hydroxy-4- methylpentanoate (3-isopropylmalate) to 3-carboxy-4-methyl-2- oxopentanoate. The product decarboxylates to 4-methyl-2 oxopentanoate
SEEG9184_RS20350	90371.CY43_00555	7.6e-205	719.5	Salmonella	leuB	GO:0000287,GO:0003674,GO:0003824,GO:0003862,GO:0005488,GO:0005575,GO:0005622,GO:0005623,GO:0005737,GO:0005829,GO:0006082,GO:0006520,GO:0006551,GO:0006807,GO:0006950,GO:0007154,GO:0008150,GO:0008152,GO:0008652,GO:0009058,GO:0009081,GO:0009082,GO:0009098,GO:0009267,GO:0009605,GO:0009987,GO:0009991,GO:0016053,GO:0016491,GO:0016614,GO:0016616,GO:0019752,GO:0030145,GO:0031667,GO:0031668,GO:0031669,GO:…	1.1.1.85	Bacteria	CE	Catalyzes the oxidation of 3-carboxy-2-hydroxy-4- methylpentanoate (3-isopropylmalate) to 3-carboxy-4-methyl-2- oxopentanoate. The product decarboxylates to 4-methyl-2 oxopentanoate
SEEP9120_RS04735	90371.CY43_00555	7.6e-205	719.5	Salmonella	leuB	GO:0000287,GO:0003674,GO:0003824,GO:0003862,GO:0005488,GO:0005575,GO:0005622,GO:0005623,GO:0005737,GO:0005829,GO:0006082,GO:0006520,GO:0006551,GO:0006807,GO:0006950,GO:0007154,GO:0008150,GO:0008152,GO:0008652,GO:0009058,GO:0009081,GO:0009082,GO:0009098,GO:0009267,GO:0009605,GO:0009987,GO:0009991,GO:0016053,GO:0016491,GO:0016614,GO:0016616,GO:0019752,GO:0030145,GO:0031667,GO:0031668,GO:0031669,GO:…	1.1.1.85	Bacteria	CE	Catalyzes the oxidation of 3-carboxy-2-hydroxy-4- methylpentanoate (3-isopropylmalate) to 3-carboxy-4-methyl-2- oxopentanoate. The product decarboxylates to 4-methyl-2 oxopentanoate
I137_RS00585	90371.CY43_00555	2e-205	721.5	Salmonella	leuB	GO:0000287,GO:0003674,GO:0003824,GO:0003862,GO:0005488,GO:0005575,GO:0005622,GO:0005623,GO:0005737,GO:0005829,GO:0006082,GO:0006520,GO:0006551,GO:0006807,GO:0006950,GO:0007154,GO:0008150,GO:0008152,GO:0008652,GO:0009058,GO:0009081,GO:0009082,GO:0009098,GO:0009267,GO:0009605,GO:0009987,GO:0009991,GO:0016053,GO:0016491,GO:0016614,GO:0016616,GO:0019752,GO:0030145,GO:0031667,GO:0031668,GO:0031669,GO:…	1.1.1.85	Bacteria	CE	Catalyzes the oxidation of 3-carboxy-2-hydroxy-4- methylpentanoate (3-isopropylmalate) to 3-carboxy-4-methyl-2- oxopentanoate. The product decarboxylates to 4-methyl-2 oxopentanoate
CJD41_RS05870	90371.CY43_00555	2e-205	721.5	Salmonella	leuB	GO:0000287,GO:0003674,GO:0003824,GO:0003862,GO:0005488,GO:0005575,GO:0005622,GO:0005623,GO:0005737,GO:0005829,GO:0006082,GO:0006520,GO:0006551,GO:0006807,GO:0006950,GO:0007154,GO:0008150,GO:0008152,GO:0008652,GO:0009058,GO:0009081,GO:0009082,GO:0009098,GO:0009267,GO:0009605,GO:0009987,GO:0009991,GO:0016053,GO:0016491,GO:0016614,GO:0016616,GO:0019752,GO:0030145,GO:0031667,GO:0031668,GO:0031669,GO:…	1.1.1.85	Bacteria	CE	Catalyzes the oxidation of 3-carboxy-2-hydroxy-4- methylpentanoate (3-isopropylmalate) to 3-carboxy-4-methyl-2- oxopentanoate. The product decarboxylates to 4-methyl-2 oxopentanoate
VTCCBAA614_00774	90371.CY43_00555	7.6e-205	719.5	Salmonella	leuB	GO:0000287,GO:0003674,GO:0003824,GO:0003862,GO:0005488,GO:0005575,GO:0005622,GO:0005623,GO:0005737,GO:0005829,GO:0006082,GO:0006520,GO:0006551,GO:0006807,GO:0006950,GO:0007154,GO:0008150,GO:0008152,GO:0008652,GO:0009058,GO:0009081,GO:0009082,GO:0009098,GO:0009267,GO:0009605,GO:0009987,GO:0009991,GO:0016053,GO:0016491,GO:0016614,GO:0016616,GO:0019752,GO:0030145,GO:0031667,GO:0031668,GO:0031669,GO:…	1.1.1.85	Bacteria	CE	Catalyzes the oxidation of 3-carboxy-2-hydroxy-4- methylpentanoate (3-isopropylmalate) to 3-carboxy-4-methyl-2- oxopentanoate. The product decarboxylates to 4-methyl-2 oxopentanoate
SEN_RS00595	90371.CY43_00565	4e-178	630.6	Salmonella	leuO	GO:0003674,GO:0003676,GO:0003677,GO:0005488,GO:0005575,GO:0006355,GO:0008150,GO:0009889,GO:0010468,GO:0010556,GO:0019219,GO:0019222,GO:0031323,GO:0031326,GO:0032991,GO:0032993,GO:0043565,GO:0050789,GO:0050794,GO:0051171,GO:0051252,GO:0060255,GO:0065007,GO:0080090,GO:0097159,GO:1901363,GO:1903506,GO:2000112,GO:2001141		Bacteria	K	LysR substrate binding domain
SPUCDC_RS00590	90371.CY43_00565	1.4e-178	632.1	Salmonella	leuO	GO:0003674,GO:0003676,GO:0003677,GO:0005488,GO:0005575,GO:0006355,GO:0008150,GO:0009889,GO:0010468,GO:0010556,GO:0019219,GO:0019222,GO:0031323,GO:0031326,GO:0032991,GO:0032993,GO:0043565,GO:0050789,GO:0050794,GO:0051171,GO:0051252,GO:0060255,GO:0065007,GO:0080090,GO:0097159,GO:1901363,GO:1903506,GO:2000112,GO:2001141		Bacteria	K	LysR substrate binding domain
SPUL_RS00590	90371.CY43_00565	1.4e-178	632.1	Salmonella	leuO	GO:0003674,GO:0003676,GO:0003677,GO:0005488,GO:0005575,GO:0006355,GO:0008150,GO:0009889,GO:0010468,GO:0010556,GO:0019219,GO:0019222,GO:0031323,GO:0031326,GO:0032991,GO:0032993,GO:0043565,GO:0050789,GO:0050794,GO:0051171,GO:0051252,GO:0060255,GO:0065007,GO:0080090,GO:0097159,GO:1901363,GO:1903506,GO:2000112,GO:2001141		Bacteria	K	LysR substrate binding domain
SG_RS00585	90371.CY43_00565	1.4e-178	632.1	Salmonella	leuO	GO:0003674,GO:0003676,GO:0003677,GO:0005488,GO:0005575,GO:0006355,GO:0008150,GO:0009889,GO:0010468,GO:0010556,GO:0019219,GO:0019222,GO:0031323,GO:0031326,GO:0032991,GO:0032993,GO:0043565,GO:0050789,GO:0050794,GO:0051171,GO:0051252,GO:0060255,GO:0065007,GO:0080090,GO:0097159,GO:1901363,GO:1903506,GO:2000112,GO:2001141		Bacteria	K	LysR substrate binding domain
SEEG9184_RS20335	90371.CY43_00565	1.4e-178	632.1	Salmonella	leuO	GO:0003674,GO:0003676,GO:0003677,GO:0005488,GO:0005575,GO:0006355,GO:0008150,GO:0009889,GO:0010468,GO:0010556,GO:0019219,GO:0019222,GO:0031323,GO:0031326,GO:0032991,GO:0032993,GO:0043565,GO:0050789,GO:0050794,GO:0051171,GO:0051252,GO:0060255,GO:0065007,GO:0080090,GO:0097159,GO:1901363,GO:1903506,GO:2000112,GO:2001141		Bacteria	K	LysR substrate binding domain
SEEP9120_RS04750	90371.CY43_00565	1.4e-178	632.1	Salmonella	leuO	GO:0003674,GO:0003676,GO:0003677,GO:0005488,GO:0005575,GO:0006355,GO:0008150,GO:0009889,GO:0010468,GO:0010556,GO:0019219,GO:0019222,GO:0031323,GO:0031326,GO:0032991,GO:0032993,GO:0043565,GO:0050789,GO:0050794,GO:0051171,GO:0051252,GO:0060255,GO:0065007,GO:0080090,GO:0097159,GO:1901363,GO:1903506,GO:2000112,GO:2001141		Bacteria	K	LysR substrate binding domain
I137_RS00600	90371.CY43_00565	1.4e-178	632.1	Salmonella	leuO	GO:0003674,GO:0003676,GO:0003677,GO:0005488,GO:0005575,GO:0006355,GO:0008150,GO:0009889,GO:0010468,GO:0010556,GO:0019219,GO:0019222,GO:0031323,GO:0031326,GO:0032991,GO:0032993,GO:0043565,GO:0050789,GO:0050794,GO:0051171,GO:0051252,GO:0060255,GO:0065007,GO:0080090,GO:0097159,GO:1901363,GO:1903506,GO:2000112,GO:2001141		Bacteria	K	LysR substrate binding domain
CJD41_RS05885	90371.CY43_00565	1.4e-178	632.1	Salmonella	leuO	GO:0003674,GO:0003676,GO:0003677,GO:0005488,GO:0005575,GO:0006355,GO:0008150,GO:0009889,GO:0010468,GO:0010556,GO:0019219,GO:0019222,GO:0031323,GO:0031326,GO:0032991,GO:0032993,GO:0043565,GO:0050789,GO:0050794,GO:0051171,GO:0051252,GO:0060255,GO:0065007,GO:0080090,GO:0097159,GO:1901363,GO:1903506,GO:2000112,GO:2001141		Bacteria	K	LysR substrate binding domain
VTCCBAA614_00771	90371.CY43_00565	1.4e-178	632.1	Salmonella	leuO	GO:0003674,GO:0003676,GO:0003677,GO:0005488,GO:0005575,GO:0006355,GO:0008150,GO:0009889,GO:0010468,GO:0010556,GO:0019219,GO:0019222,GO:0031323,GO:0031326,GO:0032991,GO:0032993,GO:0043565,GO:0050789,GO:0050794,GO:0051171,GO:0051252,GO:0060255,GO:0065007,GO:0080090,GO:0097159,GO:1901363,GO:1903506,GO:2000112,GO:2001141		Bacteria	K	LysR substrate binding domain
SEN_RS00605	90371.CY43_00575	5.3e-81	307	Salmonella	ilvH	GO:0003674,GO:0003824,GO:0003984,GO:0005575,GO:0005622,GO:0005623,GO:0005737,GO:0005829,GO:0005948,GO:0006082,GO:0006520,GO:0006549,GO:0006573,GO:0006807,GO:0008150,GO:0008152,GO:0008652,GO:0009058,GO:0009081,GO:0009082,GO:0009097,GO:0009099,GO:0009987,GO:0016053,GO:0016740,GO:0016744,GO:0019752,GO:0032991,GO:0043436,GO:0044237,GO:0044238,GO:0044249,GO:0044281,GO:0044283,GO:0044424,GO:0044444,GO:…	2.2.1.6	Bacteria	E	Small subunit of acetolactate synthase
SPUCDC_RS00600	90371.CY43_00575	5.3e-81	307	Salmonella	ilvH	GO:0003674,GO:0003824,GO:0003984,GO:0005575,GO:0005622,GO:0005623,GO:0005737,GO:0005829,GO:0005948,GO:0006082,GO:0006520,GO:0006549,GO:0006573,GO:0006807,GO:0008150,GO:0008152,GO:0008652,GO:0009058,GO:0009081,GO:0009082,GO:0009097,GO:0009099,GO:0009987,GO:0016053,GO:0016740,GO:0016744,GO:0019752,GO:0032991,GO:0043436,GO:0044237,GO:0044238,GO:0044249,GO:0044281,GO:0044283,GO:0044424,GO:0044444,GO:…	2.2.1.6	Bacteria	E	Small subunit of acetolactate synthase
SPUL_RS00600	90371.CY43_00575	5.3e-81	307	Salmonella	ilvH	GO:0003674,GO:0003824,GO:0003984,GO:0005575,GO:0005622,GO:0005623,GO:0005737,GO:0005829,GO:0005948,GO:0006082,GO:0006520,GO:0006549,GO:0006573,GO:0006807,GO:0008150,GO:0008152,GO:0008652,GO:0009058,GO:0009081,GO:0009082,GO:0009097,GO:0009099,GO:0009987,GO:0016053,GO:0016740,GO:0016744,GO:0019752,GO:0032991,GO:0043436,GO:0044237,GO:0044238,GO:0044249,GO:0044281,GO:0044283,GO:0044424,GO:0044444,GO:…	2.2.1.6	Bacteria	E	Small subunit of acetolactate synthase
SG_RS00595	90371.CY43_00575	5.3e-81	307	Salmonella	ilvH	GO:0003674,GO:0003824,GO:0003984,GO:0005575,GO:0005622,GO:0005623,GO:0005737,GO:0005829,GO:0005948,GO:0006082,GO:0006520,GO:0006549,GO:0006573,GO:0006807,GO:0008150,GO:0008152,GO:0008652,GO:0009058,GO:0009081,GO:0009082,GO:0009097,GO:0009099,GO:0009987,GO:0016053,GO:0016740,GO:0016744,GO:0019752,GO:0032991,GO:0043436,GO:0044237,GO:0044238,GO:0044249,GO:0044281,GO:0044283,GO:0044424,GO:0044444,GO:…	2.2.1.6	Bacteria	E	Small subunit of acetolactate synthase
SEEG9184_RS20325	90371.CY43_00575	5.3e-81	307	Salmonella	ilvH	GO:0003674,GO:0003824,GO:0003984,GO:0005575,GO:0005622,GO:0005623,GO:0005737,GO:0005829,GO:0005948,GO:0006082,GO:0006520,GO:0006549,GO:0006573,GO:0006807,GO:0008150,GO:0008152,GO:0008652,GO:0009058,GO:0009081,GO:0009082,GO:0009097,GO:0009099,GO:0009987,GO:0016053,GO:0016740,GO:0016744,GO:0019752,GO:0032991,GO:0043436,GO:0044237,GO:0044238,GO:0044249,GO:0044281,GO:0044283,GO:0044424,GO:0044444,GO:…	2.2.1.6	Bacteria	E	Small subunit of acetolactate synthase
SEEP9120_RS04760	90371.CY43_00575	5.3e-81	307	Salmonella	ilvH	GO:0003674,GO:0003824,GO:0003984,GO:0005575,GO:0005622,GO:0005623,GO:0005737,GO:0005829,GO:0005948,GO:0006082,GO:0006520,GO:0006549,GO:0006573,GO:0006807,GO:0008150,GO:0008152,GO:0008652,GO:0009058,GO:0009081,GO:0009082,GO:0009097,GO:0009099,GO:0009987,GO:0016053,GO:0016740,GO:0016744,GO:0019752,GO:0032991,GO:0043436,GO:0044237,GO:0044238,GO:0044249,GO:0044281,GO:0044283,GO:0044424,GO:0044444,GO:…	2.2.1.6	Bacteria	E	Small subunit of acetolactate synthase
I137_RS00610	90371.CY43_00575	5.3e-81	307	Salmonella	ilvH	GO:0003674,GO:0003824,GO:0003984,GO:0005575,GO:0005622,GO:0005623,GO:0005737,GO:0005829,GO:0005948,GO:0006082,GO:0006520,GO:0006549,GO:0006573,GO:0006807,GO:0008150,GO:0008152,GO:0008652,GO:0009058,GO:0009081,GO:0009082,GO:0009097,GO:0009099,GO:0009987,GO:0016053,GO:0016740,GO:0016744,GO:0019752,GO:0032991,GO:0043436,GO:0044237,GO:0044238,GO:0044249,GO:0044281,GO:0044283,GO:0044424,GO:0044444,GO:…	2.2.1.6	Bacteria	E	Small subunit of acetolactate synthase
CJD41_RS05895	90371.CY43_00575	5.3e-81	307	Salmonella	ilvH	GO:0003674,GO:0003824,GO:0003984,GO:0005575,GO:0005622,GO:0005623,GO:0005737,GO:0005829,GO:0005948,GO:0006082,GO:0006520,GO:0006549,GO:0006573,GO:0006807,GO:0008150,GO:0008152,GO:0008652,GO:0009058,GO:0009081,GO:0009082,GO:0009097,GO:0009099,GO:0009987,GO:0016053,GO:0016740,GO:0016744,GO:0019752,GO:0032991,GO:0043436,GO:0044237,GO:0044238,GO:0044249,GO:0044281,GO:0044283,GO:0044424,GO:0044444,GO:…	2.2.1.6	Bacteria	E	Small subunit of acetolactate synthase
VTCCBAA614_00769	220341	2.4e-81	308.1	Salmonella	ilvH	GO:0003674,GO:0003824,GO:0003984,GO:0005575,GO:0005622,GO:0005623,GO:0005737,GO:0005829,GO:0005948,GO:0006082,GO:0006520,GO:0006549,GO:0006573,GO:0006807,GO:0008150,GO:0008152,GO:0008652,GO:0009058,GO:0009081,GO:0009082,GO:0009097,GO:0009099,GO:0009987,GO:0016053,GO:0016740,GO:0016744,GO:0019752,GO:0032991,GO:0043436,GO:0044237,GO:0044238,GO:0044249,GO:0044281,GO:0044283,GO:0044424,GO:0044444,GO:…	2.2.1.6	Bacteria	E	Small subunit of acetolactate synthase
SEN_RS00610	220341	2.1e-188	664.8	Salmonella	fruR	GO:0003674,GO:0003676,GO:0003677,GO:0005488,GO:0005975,GO:0006082,GO:0006090,GO:0006091,GO:0006096,GO:0006139,GO:0006163,GO:0006164,GO:0006165,GO:0006355,GO:0006725,GO:0006732,GO:0006733,GO:0006753,GO:0006754,GO:0006757,GO:0006793,GO:0006796,GO:0006807,GO:0008150,GO:0008152,GO:0009056,GO:0009058,GO:0009108,GO:0009117,GO:0009123,GO:0009124,GO:0009126,GO:0009127,GO:0009132,GO:0009135,GO:0009141,GO:…	3.2.1.26	Bacteria	K	Bacterial regulatory proteins, lacI family
SPUCDC_RS00605	220341	2.1e-188	664.8	Salmonella	fruR	GO:0003674,GO:0003676,GO:0003677,GO:0005488,GO:0005975,GO:0006082,GO:0006090,GO:0006091,GO:0006096,GO:0006139,GO:0006163,GO:0006164,GO:0006165,GO:0006355,GO:0006725,GO:0006732,GO:0006733,GO:0006753,GO:0006754,GO:0006757,GO:0006793,GO:0006796,GO:0006807,GO:0008150,GO:0008152,GO:0009056,GO:0009058,GO:0009108,GO:0009117,GO:0009123,GO:0009124,GO:0009126,GO:0009127,GO:0009132,GO:0009135,GO:0009141,GO:…	3.2.1.26	Bacteria	K	Bacterial regulatory proteins, lacI family
SPUL_RS00605	220341	2.1e-188	664.8	Salmonella	fruR	GO:0003674,GO:0003676,GO:0003677,GO:0005488,GO:0005975,GO:0006082,GO:0006090,GO:0006091,GO:0006096,GO:0006139,GO:0006163,GO:0006164,GO:0006165,GO:0006355,GO:0006725,GO:0006732,GO:0006733,GO:0006753,GO:0006754,GO:0006757,GO:0006793,GO:0006796,GO:0006807,GO:0008150,GO:0008152,GO:0009056,GO:0009058,GO:0009108,GO:0009117,GO:0009123,GO:0009124,GO:0009126,GO:0009127,GO:0009132,GO:0009135,GO:0009141,GO:…	3.2.1.26	Bacteria	K	Bacterial regulatory proteins, lacI family
SG_RS00600	220341	2.1e-188	664.8	Salmonella	fruR	GO:0003674,GO:0003676,GO:0003677,GO:0005488,GO:0005975,GO:0006082,GO:0006090,GO:0006091,GO:0006096,GO:0006139,GO:0006163,GO:0006164,GO:0006165,GO:0006355,GO:0006725,GO:0006732,GO:0006733,GO:0006753,GO:0006754,GO:0006757,GO:0006793,GO:0006796,GO:0006807,GO:0008150,GO:0008152,GO:0009056,GO:0009058,GO:0009108,GO:0009117,GO:0009123,GO:0009124,GO:0009126,GO:0009127,GO:0009132,GO:0009135,GO:0009141,GO:…	3.2.1.26	Bacteria	K	Bacterial regulatory proteins, lacI family
SEEG9184_RS20320	220341	2.1e-188	664.8	Salmonella	fruR	GO:0003674,GO:0003676,GO:0003677,GO:0005488,GO:0005975,GO:0006082,GO:0006090,GO:0006091,GO:0006096,GO:0006139,GO:0006163,GO:0006164,GO:0006165,GO:0006355,GO:0006725,GO:0006732,GO:0006733,GO:0006753,GO:0006754,GO:0006757,GO:0006793,GO:0006796,GO:0006807,GO:0008150,GO:0008152,GO:0009056,GO:0009058,GO:0009108,GO:0009117,GO:0009123,GO:0009124,GO:0009126,GO:0009127,GO:0009132,GO:0009135,GO:0009141,GO:…	3.2.1.26	Bacteria	K	Bacterial regulatory proteins, lacI family
SEEP9120_RS04765	220341	2.1e-188	664.8	Salmonella	fruR	GO:0003674,GO:0003676,GO:0003677,GO:0005488,GO:0005975,GO:0006082,GO:0006090,GO:0006091,GO:0006096,GO:0006139,GO:0006163,GO:0006164,GO:0006165,GO:0006355,GO:0006725,GO:0006732,GO:0006733,GO:0006753,GO:0006754,GO:0006757,GO:0006793,GO:0006796,GO:0006807,GO:0008150,GO:0008152,GO:0009056,GO:0009058,GO:0009108,GO:0009117,GO:0009123,GO:0009124,GO:0009126,GO:0009127,GO:0009132,GO:0009135,GO:0009141,GO:…	3.2.1.26	Bacteria	K	Bacterial regulatory proteins, lacI family
I137_RS00615	220341	2.1e-188	664.8	Salmonella	fruR	GO:0003674,GO:0003676,GO:0003677,GO:0005488,GO:0005975,GO:0006082,GO:0006090,GO:0006091,GO:0006096,GO:0006139,GO:0006163,GO:0006164,GO:0006165,GO:0006355,GO:0006725,GO:0006732,GO:0006733,GO:0006753,GO:0006754,GO:0006757,GO:0006793,GO:0006796,GO:0006807,GO:0008150,GO:0008152,GO:0009056,GO:0009058,GO:0009108,GO:0009117,GO:0009123,GO:0009124,GO:0009126,GO:0009127,GO:0009132,GO:0009135,GO:0009141,GO:…	3.2.1.26	Bacteria	K	Bacterial regulatory proteins, lacI family
CJD41_RS05900	220341	2.1e-188	664.8	Salmonella	fruR	GO:0003674,GO:0003676,GO:0003677,GO:0005488,GO:0005975,GO:0006082,GO:0006090,GO:0006091,GO:0006096,GO:0006139,GO:0006163,GO:0006164,GO:0006165,GO:0006355,GO:0006725,GO:0006732,GO:0006733,GO:0006753,GO:0006754,GO:0006757,GO:0006793,GO:0006796,GO:0006807,GO:0008150,GO:0008152,GO:0009056,GO:0009058,GO:0009108,GO:0009117,GO:0009123,GO:0009124,GO:0009126,GO:0009127,GO:0009132,GO:0009135,GO:0009141,GO:…	3.2.1.26	Bacteria	K	Bacterial regulatory proteins, lacI family
VTCCBAA614_00768	220341	2.1e-188	664.8	Salmonella	fruR	GO:0003674,GO:0003676,GO:0003677,GO:0005488,GO:0005975,GO:0006082,GO:0006090,GO:0006091,GO:0006096,GO:0006139,GO:0006163,GO:0006164,GO:0006165,GO:0006355,GO:0006725,GO:0006732,GO:0006733,GO:0006753,GO:0006754,GO:0006757,GO:0006793,GO:0006796,GO:0006807,GO:0008150,GO:0008152,GO:0009056,GO:0009058,GO:0009108,GO:0009117,GO:0009123,GO:0009124,GO:0009126,GO:0009127,GO:0009132,GO:0009135,GO:0009141,GO:…	3.2.1.26	Bacteria	K	Bacterial regulatory proteins, lacI family
SEN_RS00615	90371.CY43_00590	1.4e-80	305.4	Salmonella	mraZ	GO:0000976,GO:0001067,GO:0003674,GO:0003676,GO:0003677,GO:0003690,GO:0003700,GO:0005488,GO:0006355,GO:0008150,GO:0009889,GO:0009890,GO:0009892,GO:0010468,GO:0010556,GO:0010558,GO:0010605,GO:0010629,GO:0019219,GO:0019222,GO:0031323,GO:0031324,GO:0031326,GO:0031327,GO:0031333,GO:0043254,GO:0043565,GO:0044087,GO:0044212,GO:0045892,GO:0045934,GO:0048519,GO:0048523,GO:0050789,GO:0050794,GO:0051128,GO:…		Bacteria	K	Negatively regulates its own expression and that of the subsequent genes in the proximal part of the division and cell wall (dcw) gene cluster. Acts by binding directly to DNA. May also regulate the expression of genes outside the dcw cluster
SPUCDC_RS00610	90371.CY43_00590	1.4e-80	305.4	Salmonella	mraZ	GO:0000976,GO:0001067,GO:0003674,GO:0003676,GO:0003677,GO:0003690,GO:0003700,GO:0005488,GO:0006355,GO:0008150,GO:0009889,GO:0009890,GO:0009892,GO:0010468,GO:0010556,GO:0010558,GO:0010605,GO:0010629,GO:0019219,GO:0019222,GO:0031323,GO:0031324,GO:0031326,GO:0031327,GO:0031333,GO:0043254,GO:0043565,GO:0044087,GO:0044212,GO:0045892,GO:0045934,GO:0048519,GO:0048523,GO:0050789,GO:0050794,GO:0051128,GO:…		Bacteria	K	Negatively regulates its own expression and that of the subsequent genes in the proximal part of the division and cell wall (dcw) gene cluster. Acts by binding directly to DNA. May also regulate the expression of genes outside the dcw cluster
SPUL_RS00610	90371.CY43_00590	1.4e-80	305.4	Salmonella	mraZ	GO:0000976,GO:0001067,GO:0003674,GO:0003676,GO:0003677,GO:0003690,GO:0003700,GO:0005488,GO:0006355,GO:0008150,GO:0009889,GO:0009890,GO:0009892,GO:0010468,GO:0010556,GO:0010558,GO:0010605,GO:0010629,GO:0019219,GO:0019222,GO:0031323,GO:0031324,GO:0031326,GO:0031327,GO:0031333,GO:0043254,GO:0043565,GO:0044087,GO:0044212,GO:0045892,GO:0045934,GO:0048519,GO:0048523,GO:0050789,GO:0050794,GO:0051128,GO:…		Bacteria	K	Negatively regulates its own expression and that of the subsequent genes in the proximal part of the division and cell wall (dcw) gene cluster. Acts by binding directly to DNA. May also regulate the expression of genes outside the dcw cluster
SG_RS00605	90371.CY43_00590	1.4e-80	305.4	Salmonella	mraZ	GO:0000976,GO:0001067,GO:0003674,GO:0003676,GO:0003677,GO:0003690,GO:0003700,GO:0005488,GO:0006355,GO:0008150,GO:0009889,GO:0009890,GO:0009892,GO:0010468,GO:0010556,GO:0010558,GO:0010605,GO:0010629,GO:0019219,GO:0019222,GO:0031323,GO:0031324,GO:0031326,GO:0031327,GO:0031333,GO:0043254,GO:0043565,GO:0044087,GO:0044212,GO:0045892,GO:0045934,GO:0048519,GO:0048523,GO:0050789,GO:0050794,GO:0051128,GO:…		Bacteria	K	Negatively regulates its own expression and that of the subsequent genes in the proximal part of the division and cell wall (dcw) gene cluster. Acts by binding directly to DNA. May also regulate the expression of genes outside the dcw cluster
SEEG9184_RS20315	90371.CY43_00590	1.4e-80	305.4	Salmonella	mraZ	GO:0000976,GO:0001067,GO:0003674,GO:0003676,GO:0003677,GO:0003690,GO:0003700,GO:0005488,GO:0006355,GO:0008150,GO:0009889,GO:0009890,GO:0009892,GO:0010468,GO:0010556,GO:0010558,GO:0010605,GO:0010629,GO:0019219,GO:0019222,GO:0031323,GO:0031324,GO:0031326,GO:0031327,GO:0031333,GO:0043254,GO:0043565,GO:0044087,GO:0044212,GO:0045892,GO:0045934,GO:0048519,GO:0048523,GO:0050789,GO:0050794,GO:0051128,GO:…		Bacteria	K	Negatively regulates its own expression and that of the subsequent genes in the proximal part of the division and cell wall (dcw) gene cluster. Acts by binding directly to DNA. May also regulate the expression of genes outside the dcw cluster
SEEP9120_RS04770	90371.CY43_00590	1.4e-80	305.4	Salmonella	mraZ	GO:0000976,GO:0001067,GO:0003674,GO:0003676,GO:0003677,GO:0003690,GO:0003700,GO:0005488,GO:0006355,GO:0008150,GO:0009889,GO:0009890,GO:0009892,GO:0010468,GO:0010556,GO:0010558,GO:0010605,GO:0010629,GO:0019219,GO:0019222,GO:0031323,GO:0031324,GO:0031326,GO:0031327,GO:0031333,GO:0043254,GO:0043565,GO:0044087,GO:0044212,GO:0045892,GO:0045934,GO:0048519,GO:0048523,GO:0050789,GO:0050794,GO:0051128,GO:…		Bacteria	K	Negatively regulates its own expression and that of the subsequent genes in the proximal part of the division and cell wall (dcw) gene cluster. Acts by binding directly to DNA. May also regulate the expression of genes outside the dcw cluster
I137_RS00620	90371.CY43_00590	1.4e-80	305.4	Salmonella	mraZ	GO:0000976,GO:0001067,GO:0003674,GO:0003676,GO:0003677,GO:0003690,GO:0003700,GO:0005488,GO:0006355,GO:0008150,GO:0009889,GO:0009890,GO:0009892,GO:0010468,GO:0010556,GO:0010558,GO:0010605,GO:0010629,GO:0019219,GO:0019222,GO:0031323,GO:0031324,GO:0031326,GO:0031327,GO:0031333,GO:0043254,GO:0043565,GO:0044087,GO:0044212,GO:0045892,GO:0045934,GO:0048519,GO:0048523,GO:0050789,GO:0050794,GO:0051128,GO:…		Bacteria	K	Negatively regulates its own expression and that of the subsequent genes in the proximal part of the division and cell wall (dcw) gene cluster. Acts by binding directly to DNA. May also regulate the expression of genes outside the dcw cluster
CJD41_RS05905	90371.CY43_00590	1.4e-80	305.4	Salmonella	mraZ	GO:0000976,GO:0001067,GO:0003674,GO:0003676,GO:0003677,GO:0003690,GO:0003700,GO:0005488,GO:0006355,GO:0008150,GO:0009889,GO:0009890,GO:0009892,GO:0010468,GO:0010556,GO:0010558,GO:0010605,GO:0010629,GO:0019219,GO:0019222,GO:0031323,GO:0031324,GO:0031326,GO:0031327,GO:0031333,GO:0043254,GO:0043565,GO:0044087,GO:0044212,GO:0045892,GO:0045934,GO:0048519,GO:0048523,GO:0050789,GO:0050794,GO:0051128,GO:…		Bacteria	K	Negatively regulates its own expression and that of the subsequent genes in the proximal part of the division and cell wall (dcw) gene cluster. Acts by binding directly to DNA. May also regulate the expression of genes outside the dcw cluster
VTCCBAA614_00767	90371.CY43_00590	1.4e-80	305.4	Salmonella	mraZ	GO:0000976,GO:0001067,GO:0003674,GO:0003676,GO:0003677,GO:0003690,GO:0003700,GO:0005488,GO:0006355,GO:0008150,GO:0009889,GO:0009890,GO:0009892,GO:0010468,GO:0010556,GO:0010558,GO:0010605,GO:0010629,GO:0019219,GO:0019222,GO:0031323,GO:0031324,GO:0031326,GO:0031327,GO:0031333,GO:0043254,GO:0043565,GO:0044087,GO:0044212,GO:0045892,GO:0045934,GO:0048519,GO:0048523,GO:0050789,GO:0050794,GO:0051128,GO:…		Bacteria	K	Negatively regulates its own expression and that of the subsequent genes in the proximal part of the division and cell wall (dcw) gene cluster. Acts by binding directly to DNA. May also regulate the expression of genes outside the dcw cluster
SEN_RS00620	90371.CY43_00595	3.3e-172	610.9	Salmonella	rsmH	GO:0000154,GO:0001510,GO:0003674,GO:0003824,GO:0005575,GO:0005622,GO:0005623,GO:0005737,GO:0005829,GO:0006139,GO:0006364,GO:0006396,GO:0006725,GO:0006807,GO:0008150,GO:0008152,GO:0008168,GO:0008170,GO:0008173,GO:0008649,GO:0008757,GO:0009451,GO:0009987,GO:0010467,GO:0016070,GO:0016072,GO:0016434,GO:0016740,GO:0016741,GO:0022613,GO:0031167,GO:0032259,GO:0034470,GO:0034641,GO:0034660,GO:0042254,GO:…	2.1.1.199	Bacteria	J	Specifically methylates the N4 position of cytidine in position 1402 (C1402) of 16S rRNA
SPUCDC_RS00615	90371.CY43_00595	3.3e-172	610.9	Salmonella	rsmH	GO:0000154,GO:0001510,GO:0003674,GO:0003824,GO:0005575,GO:0005622,GO:0005623,GO:0005737,GO:0005829,GO:0006139,GO:0006364,GO:0006396,GO:0006725,GO:0006807,GO:0008150,GO:0008152,GO:0008168,GO:0008170,GO:0008173,GO:0008649,GO:0008757,GO:0009451,GO:0009987,GO:0010467,GO:0016070,GO:0016072,GO:0016434,GO:0016740,GO:0016741,GO:0022613,GO:0031167,GO:0032259,GO:0034470,GO:0034641,GO:0034660,GO:0042254,GO:…	2.1.1.199	Bacteria	J	Specifically methylates the N4 position of cytidine in position 1402 (C1402) of 16S rRNA
SPUL_RS00615	90371.CY43_00595	3.3e-172	610.9	Salmonella	rsmH	GO:0000154,GO:0001510,GO:0003674,GO:0003824,GO:0005575,GO:0005622,GO:0005623,GO:0005737,GO:0005829,GO:0006139,GO:0006364,GO:0006396,GO:0006725,GO:0006807,GO:0008150,GO:0008152,GO:0008168,GO:0008170,GO:0008173,GO:0008649,GO:0008757,GO:0009451,GO:0009987,GO:0010467,GO:0016070,GO:0016072,GO:0016434,GO:0016740,GO:0016741,GO:0022613,GO:0031167,GO:0032259,GO:0034470,GO:0034641,GO:0034660,GO:0042254,GO:…	2.1.1.199	Bacteria	J	Specifically methylates the N4 position of cytidine in position 1402 (C1402) of 16S rRNA
SG_RS00610	90371.CY43_00595	3.3e-172	610.9	Salmonella	rsmH	GO:0000154,GO:0001510,GO:0003674,GO:0003824,GO:0005575,GO:0005622,GO:0005623,GO:0005737,GO:0005829,GO:0006139,GO:0006364,GO:0006396,GO:0006725,GO:0006807,GO:0008150,GO:0008152,GO:0008168,GO:0008170,GO:0008173,GO:0008649,GO:0008757,GO:0009451,GO:0009987,GO:0010467,GO:0016070,GO:0016072,GO:0016434,GO:0016740,GO:0016741,GO:0022613,GO:0031167,GO:0032259,GO:0034470,GO:0034641,GO:0034660,GO:0042254,GO:…	2.1.1.199	Bacteria	J	Specifically methylates the N4 position of cytidine in position 1402 (C1402) of 16S rRNA
SEEG9184_RS20310	90371.CY43_00595	3.3e-172	610.9	Salmonella	rsmH	GO:0000154,GO:0001510,GO:0003674,GO:0003824,GO:0005575,GO:0005622,GO:0005623,GO:0005737,GO:0005829,GO:0006139,GO:0006364,GO:0006396,GO:0006725,GO:0006807,GO:0008150,GO:0008152,GO:0008168,GO:0008170,GO:0008173,GO:0008649,GO:0008757,GO:0009451,GO:0009987,GO:0010467,GO:0016070,GO:0016072,GO:0016434,GO:0016740,GO:0016741,GO:0022613,GO:0031167,GO:0032259,GO:0034470,GO:0034641,GO:0034660,GO:0042254,GO:…	2.1.1.199	Bacteria	J	Specifically methylates the N4 position of cytidine in position 1402 (C1402) of 16S rRNA
SEEP9120_RS04775	90371.CY43_00595	3.3e-172	610.9	Salmonella	rsmH	GO:0000154,GO:0001510,GO:0003674,GO:0003824,GO:0005575,GO:0005622,GO:0005623,GO:0005737,GO:0005829,GO:0006139,GO:0006364,GO:0006396,GO:0006725,GO:0006807,GO:0008150,GO:0008152,GO:0008168,GO:0008170,GO:0008173,GO:0008649,GO:0008757,GO:0009451,GO:0009987,GO:0010467,GO:0016070,GO:0016072,GO:0016434,GO:0016740,GO:0016741,GO:0022613,GO:0031167,GO:0032259,GO:0034470,GO:0034641,GO:0034660,GO:0042254,GO:…	2.1.1.199	Bacteria	J	Specifically methylates the N4 position of cytidine in position 1402 (C1402) of 16S rRNA
I137_RS00625	90371.CY43_00595	3.3e-172	610.9	Salmonella	rsmH	GO:0000154,GO:0001510,GO:0003674,GO:0003824,GO:0005575,GO:0005622,GO:0005623,GO:0005737,GO:0005829,GO:0006139,GO:0006364,GO:0006396,GO:0006725,GO:0006807,GO:0008150,GO:0008152,GO:0008168,GO:0008170,GO:0008173,GO:0008649,GO:0008757,GO:0009451,GO:0009987,GO:0010467,GO:0016070,GO:0016072,GO:0016434,GO:0016740,GO:0016741,GO:0022613,GO:0031167,GO:0032259,GO:0034470,GO:0034641,GO:0034660,GO:0042254,GO:…	2.1.1.199	Bacteria	J	Specifically methylates the N4 position of cytidine in position 1402 (C1402) of 16S rRNA
CJD41_RS05910	90371.CY43_00595	3.3e-172	610.9	Salmonella	rsmH	GO:0000154,GO:0001510,GO:0003674,GO:0003824,GO:0005575,GO:0005622,GO:0005623,GO:0005737,GO:0005829,GO:0006139,GO:0006364,GO:0006396,GO:0006725,GO:0006807,GO:0008150,GO:0008152,GO:0008168,GO:0008170,GO:0008173,GO:0008649,GO:0008757,GO:0009451,GO:0009987,GO:0010467,GO:0016070,GO:0016072,GO:0016434,GO:0016740,GO:0016741,GO:0022613,GO:0031167,GO:0032259,GO:0034470,GO:0034641,GO:0034660,GO:0042254,GO:…	2.1.1.199	Bacteria	J	Specifically methylates the N4 position of cytidine in position 1402 (C1402) of 16S rRNA
VTCCBAA614_00766	90371.CY43_00595	3.3e-172	610.9	Salmonella	rsmH	GO:0000154,GO:0001510,GO:0003674,GO:0003824,GO:0005575,GO:0005622,GO:0005623,GO:0005737,GO:0005829,GO:0006139,GO:0006364,GO:0006396,GO:0006725,GO:0006807,GO:0008150,GO:0008152,GO:0008168,GO:0008170,GO:0008173,GO:0008649,GO:0008757,GO:0009451,GO:0009987,GO:0010467,GO:0016070,GO:0016072,GO:0016434,GO:0016740,GO:0016741,GO:0022613,GO:0031167,GO:0032259,GO:0034470,GO:0034641,GO:0034660,GO:0042254,GO:…	2.1.1.199	Bacteria	J	Specifically methylates the N4 position of cytidine in position 1402 (C1402) of 16S rRNA
SEN_RS00625	1080067.BAZH01000004_gene4133	5.5e-59	233.4	Citrobacter	ftsL	GO:0000003,GO:0000910,GO:0005575,GO:0005623,GO:0005886,GO:0005887,GO:0007049,GO:0008150,GO:0009987,GO:0016020,GO:0016021,GO:0019954,GO:0022402,GO:0022414,GO:0031224,GO:0031226,GO:0032153,GO:0032505,GO:0043093,GO:0044425,GO:0044459,GO:0044464,GO:0051301,GO:0071944		Bacteria	D	Essential cell division protein. May link together the upstream cell division proteins, which are predominantly cytoplasmic, with the downstream cell division proteins, which are predominantly periplasmic
SPUCDC_RS00620	1080067.BAZH01000004_gene4133	7.2e-59	233	Citrobacter	ftsL	GO:0000003,GO:0000910,GO:0005575,GO:0005623,GO:0005886,GO:0005887,GO:0007049,GO:0008150,GO:0009987,GO:0016020,GO:0016021,GO:0019954,GO:0022402,GO:0022414,GO:0031224,GO:0031226,GO:0032153,GO:0032505,GO:0043093,GO:0044425,GO:0044459,GO:0044464,GO:0051301,GO:0071944		Bacteria	D	Essential cell division protein. May link together the upstream cell division proteins, which are predominantly cytoplasmic, with the downstream cell division proteins, which are predominantly periplasmic
SPUL_RS00620	1080067.BAZH01000004_gene4133	7.2e-59	233	Citrobacter	ftsL	GO:0000003,GO:0000910,GO:0005575,GO:0005623,GO:0005886,GO:0005887,GO:0007049,GO:0008150,GO:0009987,GO:0016020,GO:0016021,GO:0019954,GO:0022402,GO:0022414,GO:0031224,GO:0031226,GO:0032153,GO:0032505,GO:0043093,GO:0044425,GO:0044459,GO:0044464,GO:0051301,GO:0071944		Bacteria	D	Essential cell division protein. May link together the upstream cell division proteins, which are predominantly cytoplasmic, with the downstream cell division proteins, which are predominantly periplasmic
SG_RS00615	1080067.BAZH01000004_gene4133	5.5e-59	233.4	Citrobacter	ftsL	GO:0000003,GO:0000910,GO:0005575,GO:0005623,GO:0005886,GO:0005887,GO:0007049,GO:0008150,GO:0009987,GO:0016020,GO:0016021,GO:0019954,GO:0022402,GO:0022414,GO:0031224,GO:0031226,GO:0032153,GO:0032505,GO:0043093,GO:0044425,GO:0044459,GO:0044464,GO:0051301,GO:0071944		Bacteria	D	Essential cell division protein. May link together the upstream cell division proteins, which are predominantly cytoplasmic, with the downstream cell division proteins, which are predominantly periplasmic
SEEG9184_RS20305	1080067.BAZH01000004_gene4133	5.5e-59	233.4	Citrobacter	ftsL	GO:0000003,GO:0000910,GO:0005575,GO:0005623,GO:0005886,GO:0005887,GO:0007049,GO:0008150,GO:0009987,GO:0016020,GO:0016021,GO:0019954,GO:0022402,GO:0022414,GO:0031224,GO:0031226,GO:0032153,GO:0032505,GO:0043093,GO:0044425,GO:0044459,GO:0044464,GO:0051301,GO:0071944		Bacteria	D	Essential cell division protein. May link together the upstream cell division proteins, which are predominantly cytoplasmic, with the downstream cell division proteins, which are predominantly periplasmic
SEEP9120_RS04780	1080067.BAZH01000004_gene4133	7.2e-59	233	Citrobacter	ftsL	GO:0000003,GO:0000910,GO:0005575,GO:0005623,GO:0005886,GO:0005887,GO:0007049,GO:0008150,GO:0009987,GO:0016020,GO:0016021,GO:0019954,GO:0022402,GO:0022414,GO:0031224,GO:0031226,GO:0032153,GO:0032505,GO:0043093,GO:0044425,GO:0044459,GO:0044464,GO:0051301,GO:0071944		Bacteria	D	Essential cell division protein. May link together the upstream cell division proteins, which are predominantly cytoplasmic, with the downstream cell division proteins, which are predominantly periplasmic
I137_RS00630	1080067.BAZH01000004_gene4133	5.5e-59	233.4	Citrobacter	ftsL	GO:0000003,GO:0000910,GO:0005575,GO:0005623,GO:0005886,GO:0005887,GO:0007049,GO:0008150,GO:0009987,GO:0016020,GO:0016021,GO:0019954,GO:0022402,GO:0022414,GO:0031224,GO:0031226,GO:0032153,GO:0032505,GO:0043093,GO:0044425,GO:0044459,GO:0044464,GO:0051301,GO:0071944		Bacteria	D	Essential cell division protein. May link together the upstream cell division proteins, which are predominantly cytoplasmic, with the downstream cell division proteins, which are predominantly periplasmic
CJD41_RS05915	1080067.BAZH01000004_gene4133	5.5e-59	233.4	Citrobacter	ftsL	GO:0000003,GO:0000910,GO:0005575,GO:0005623,GO:0005886,GO:0005887,GO:0007049,GO:0008150,GO:0009987,GO:0016020,GO:0016021,GO:0019954,GO:0022402,GO:0022414,GO:0031224,GO:0031226,GO:0032153,GO:0032505,GO:0043093,GO:0044425,GO:0044459,GO:0044464,GO:0051301,GO:0071944		Bacteria	D	Essential cell division protein. May link together the upstream cell division proteins, which are predominantly cytoplasmic, with the downstream cell division proteins, which are predominantly periplasmic
VTCCBAA614_00765	1080067.BAZH01000004_gene4133	5.5e-59	233.4	Citrobacter	ftsL	GO:0000003,GO:0000910,GO:0005575,GO:0005623,GO:0005886,GO:0005887,GO:0007049,GO:0008150,GO:0009987,GO:0016020,GO:0016021,GO:0019954,GO:0022402,GO:0022414,GO:0031224,GO:0031226,GO:0032153,GO:0032505,GO:0043093,GO:0044425,GO:0044459,GO:0044464,GO:0051301,GO:0071944		Bacteria	D	Essential cell division protein. May link together the upstream cell division proteins, which are predominantly cytoplasmic, with the downstream cell division proteins, which are predominantly periplasmic
SEN_RS00630	220341	0	1155.2	Salmonella	ftsI	GO:0003674,GO:0003824,GO:0005488,GO:0005575,GO:0005623,GO:0005886,GO:0005887,GO:0008144,GO:0008150,GO:0008658,GO:0008955,GO:0009987,GO:0016020,GO:0016021,GO:0016740,GO:0016757,GO:0016758,GO:0031224,GO:0031226,GO:0031406,GO:0032153,GO:0033218,GO:0033293,GO:0036094,GO:0042221,GO:0042493,GO:0043167,GO:0043168,GO:0043177,GO:0044425,GO:0044459,GO:0044464,GO:0050896,GO:0051301,GO:0071944,GO:0097159,GO:…	3.4.16.4	Bacteria	D	Catalyzes cross-linking of the peptidoglycan cell wall at the division septum
SPUCDC_RS00625	220341	0	1155.2	Salmonella	ftsI	GO:0003674,GO:0003824,GO:0005488,GO:0005575,GO:0005623,GO:0005886,GO:0005887,GO:0008144,GO:0008150,GO:0008658,GO:0008955,GO:0009987,GO:0016020,GO:0016021,GO:0016740,GO:0016757,GO:0016758,GO:0031224,GO:0031226,GO:0031406,GO:0032153,GO:0033218,GO:0033293,GO:0036094,GO:0042221,GO:0042493,GO:0043167,GO:0043168,GO:0043177,GO:0044425,GO:0044459,GO:0044464,GO:0050896,GO:0051301,GO:0071944,GO:0097159,GO:…	3.4.16.4	Bacteria	D	Catalyzes cross-linking of the peptidoglycan cell wall at the division septum
SPUL_RS00625	220341	0	1155.2	Salmonella	ftsI	GO:0003674,GO:0003824,GO:0005488,GO:0005575,GO:0005623,GO:0005886,GO:0005887,GO:0008144,GO:0008150,GO:0008658,GO:0008955,GO:0009987,GO:0016020,GO:0016021,GO:0016740,GO:0016757,GO:0016758,GO:0031224,GO:0031226,GO:0031406,GO:0032153,GO:0033218,GO:0033293,GO:0036094,GO:0042221,GO:0042493,GO:0043167,GO:0043168,GO:0043177,GO:0044425,GO:0044459,GO:0044464,GO:0050896,GO:0051301,GO:0071944,GO:0097159,GO:…	3.4.16.4	Bacteria	D	Catalyzes cross-linking of the peptidoglycan cell wall at the division septum
SG_RS00620	220341	0	1155.2	Salmonella	ftsI	GO:0003674,GO:0003824,GO:0005488,GO:0005575,GO:0005623,GO:0005886,GO:0005887,GO:0008144,GO:0008150,GO:0008658,GO:0008955,GO:0009987,GO:0016020,GO:0016021,GO:0016740,GO:0016757,GO:0016758,GO:0031224,GO:0031226,GO:0031406,GO:0032153,GO:0033218,GO:0033293,GO:0036094,GO:0042221,GO:0042493,GO:0043167,GO:0043168,GO:0043177,GO:0044425,GO:0044459,GO:0044464,GO:0050896,GO:0051301,GO:0071944,GO:0097159,GO:…	3.4.16.4	Bacteria	D	Catalyzes cross-linking of the peptidoglycan cell wall at the division septum
SEEG9184_RS20300	220341	0	1155.2	Salmonella	ftsI	GO:0003674,GO:0003824,GO:0005488,GO:0005575,GO:0005623,GO:0005886,GO:0005887,GO:0008144,GO:0008150,GO:0008658,GO:0008955,GO:0009987,GO:0016020,GO:0016021,GO:0016740,GO:0016757,GO:0016758,GO:0031224,GO:0031226,GO:0031406,GO:0032153,GO:0033218,GO:0033293,GO:0036094,GO:0042221,GO:0042493,GO:0043167,GO:0043168,GO:0043177,GO:0044425,GO:0044459,GO:0044464,GO:0050896,GO:0051301,GO:0071944,GO:0097159,GO:…	3.4.16.4	Bacteria	D	Catalyzes cross-linking of the peptidoglycan cell wall at the division septum
SEEP9120_RS04785	220341	0	1155.2	Salmonella	ftsI	GO:0003674,GO:0003824,GO:0005488,GO:0005575,GO:0005623,GO:0005886,GO:0005887,GO:0008144,GO:0008150,GO:0008658,GO:0008955,GO:0009987,GO:0016020,GO:0016021,GO:0016740,GO:0016757,GO:0016758,GO:0031224,GO:0031226,GO:0031406,GO:0032153,GO:0033218,GO:0033293,GO:0036094,GO:0042221,GO:0042493,GO:0043167,GO:0043168,GO:0043177,GO:0044425,GO:0044459,GO:0044464,GO:0050896,GO:0051301,GO:0071944,GO:0097159,GO:…	3.4.16.4	Bacteria	D	Catalyzes cross-linking of the peptidoglycan cell wall at the division septum
I137_RS00635	220341	0	1125.9	Salmonella	ftsI	GO:0003674,GO:0003824,GO:0005488,GO:0005575,GO:0005623,GO:0005886,GO:0005887,GO:0008144,GO:0008150,GO:0008658,GO:0008955,GO:0009987,GO:0016020,GO:0016021,GO:0016740,GO:0016757,GO:0016758,GO:0031224,GO:0031226,GO:0031406,GO:0032153,GO:0033218,GO:0033293,GO:0036094,GO:0042221,GO:0042493,GO:0043167,GO:0043168,GO:0043177,GO:0044425,GO:0044459,GO:0044464,GO:0050896,GO:0051301,GO:0071944,GO:0097159,GO:…	3.4.16.4	Bacteria	D	Catalyzes cross-linking of the peptidoglycan cell wall at the division septum
CJD41_RS05920	220341	0	1155.2	Salmonella	ftsI	GO:0003674,GO:0003824,GO:0005488,GO:0005575,GO:0005623,GO:0005886,GO:0005887,GO:0008144,GO:0008150,GO:0008658,GO:0008955,GO:0009987,GO:0016020,GO:0016021,GO:0016740,GO:0016757,GO:0016758,GO:0031224,GO:0031226,GO:0031406,GO:0032153,GO:0033218,GO:0033293,GO:0036094,GO:0042221,GO:0042493,GO:0043167,GO:0043168,GO:0043177,GO:0044425,GO:0044459,GO:0044464,GO:0050896,GO:0051301,GO:0071944,GO:0097159,GO:…	3.4.16.4	Bacteria	D	Catalyzes cross-linking of the peptidoglycan cell wall at the division septum
VTCCBAA614_00764	220341	0	1155.2	Salmonella	ftsI	GO:0003674,GO:0003824,GO:0005488,GO:0005575,GO:0005623,GO:0005886,GO:0005887,GO:0008144,GO:0008150,GO:0008658,GO:0008955,GO:0009987,GO:0016020,GO:0016021,GO:0016740,GO:0016757,GO:0016758,GO:0031224,GO:0031226,GO:0031406,GO:0032153,GO:0033218,GO:0033293,GO:0036094,GO:0042221,GO:0042493,GO:0043167,GO:0043168,GO:0043177,GO:0044425,GO:0044459,GO:0044464,GO:0050896,GO:0051301,GO:0071944,GO:0097159,GO:…	3.4.16.4	Bacteria	D	Catalyzes cross-linking of the peptidoglycan cell wall at the division septum
SEN_RS00635	90371.CY43_00610	4.3e-283	979.9	Salmonella	murE	GO:0000270,GO:0003674,GO:0003824,GO:0005575,GO:0005622,GO:0005623,GO:0005737,GO:0005829,GO:0006022,GO:0006023,GO:0006024,GO:0006807,GO:0008150,GO:0008152,GO:0008765,GO:0009058,GO:0009059,GO:0009252,GO:0009273,GO:0009987,GO:0016874,GO:0016879,GO:0016881,GO:0030203,GO:0034645,GO:0042546,GO:0043170,GO:0044036,GO:0044038,GO:0044085,GO:0044237,GO:0044249,GO:0044260,GO:0044424,GO:0044444,GO:0044464,GO:…	3.4.16.4,6.3.2.10,6.3.2.13	Bacteria	M	Catalyzes the addition of meso-diaminopimelic acid to the nucleotide precursor UDP-N-acetylmuramoyl-L-alanyl-D-glutamate (UMAG) in the biosynthesis of bacterial cell-wall peptidoglycan
SPUCDC_RS00630	90371.CY43_00610	3.6e-282	976.9	Salmonella	murE	GO:0000270,GO:0003674,GO:0003824,GO:0005575,GO:0005622,GO:0005623,GO:0005737,GO:0005829,GO:0006022,GO:0006023,GO:0006024,GO:0006807,GO:0008150,GO:0008152,GO:0008765,GO:0009058,GO:0009059,GO:0009252,GO:0009273,GO:0009987,GO:0016874,GO:0016879,GO:0016881,GO:0030203,GO:0034645,GO:0042546,GO:0043170,GO:0044036,GO:0044038,GO:0044085,GO:0044237,GO:0044249,GO:0044260,GO:0044424,GO:0044444,GO:0044464,GO:…	3.4.16.4,6.3.2.10,6.3.2.13	Bacteria	M	Catalyzes the addition of meso-diaminopimelic acid to the nucleotide precursor UDP-N-acetylmuramoyl-L-alanyl-D-glutamate (UMAG) in the biosynthesis of bacterial cell-wall peptidoglycan
SPUL_RS00630	90371.CY43_00610	3.6e-282	976.9	Salmonella	murE	GO:0000270,GO:0003674,GO:0003824,GO:0005575,GO:0005622,GO:0005623,GO:0005737,GO:0005829,GO:0006022,GO:0006023,GO:0006024,GO:0006807,GO:0008150,GO:0008152,GO:0008765,GO:0009058,GO:0009059,GO:0009252,GO:0009273,GO:0009987,GO:0016874,GO:0016879,GO:0016881,GO:0030203,GO:0034645,GO:0042546,GO:0043170,GO:0044036,GO:0044038,GO:0044085,GO:0044237,GO:0044249,GO:0044260,GO:0044424,GO:0044444,GO:0044464,GO:…	3.4.16.4,6.3.2.10,6.3.2.13	Bacteria	M	Catalyzes the addition of meso-diaminopimelic acid to the nucleotide precursor UDP-N-acetylmuramoyl-L-alanyl-D-glutamate (UMAG) in the biosynthesis of bacterial cell-wall peptidoglycan
SG_RS00625	90371.CY43_00610	4.3e-283	979.9	Salmonella	murE	GO:0000270,GO:0003674,GO:0003824,GO:0005575,GO:0005622,GO:0005623,GO:0005737,GO:0005829,GO:0006022,GO:0006023,GO:0006024,GO:0006807,GO:0008150,GO:0008152,GO:0008765,GO:0009058,GO:0009059,GO:0009252,GO:0009273,GO:0009987,GO:0016874,GO:0016879,GO:0016881,GO:0030203,GO:0034645,GO:0042546,GO:0043170,GO:0044036,GO:0044038,GO:0044085,GO:0044237,GO:0044249,GO:0044260,GO:0044424,GO:0044444,GO:0044464,GO:…	3.4.16.4,6.3.2.10,6.3.2.13	Bacteria	M	Catalyzes the addition of meso-diaminopimelic acid to the nucleotide precursor UDP-N-acetylmuramoyl-L-alanyl-D-glutamate (UMAG) in the biosynthesis of bacterial cell-wall peptidoglycan
SEEG9184_RS20295	90371.CY43_00610	4.3e-283	979.9	Salmonella	murE	GO:0000270,GO:0003674,GO:0003824,GO:0005575,GO:0005622,GO:0005623,GO:0005737,GO:0005829,GO:0006022,GO:0006023,GO:0006024,GO:0006807,GO:0008150,GO:0008152,GO:0008765,GO:0009058,GO:0009059,GO:0009252,GO:0009273,GO:0009987,GO:0016874,GO:0016879,GO:0016881,GO:0030203,GO:0034645,GO:0042546,GO:0043170,GO:0044036,GO:0044038,GO:0044085,GO:0044237,GO:0044249,GO:0044260,GO:0044424,GO:0044444,GO:0044464,GO:…	3.4.16.4,6.3.2.10,6.3.2.13	Bacteria	M	Catalyzes the addition of meso-diaminopimelic acid to the nucleotide precursor UDP-N-acetylmuramoyl-L-alanyl-D-glutamate (UMAG) in the biosynthesis of bacterial cell-wall peptidoglycan
SEEP9120_RS04790	90371.CY43_00610	3.6e-282	976.9	Salmonella	murE	GO:0000270,GO:0003674,GO:0003824,GO:0005575,GO:0005622,GO:0005623,GO:0005737,GO:0005829,GO:0006022,GO:0006023,GO:0006024,GO:0006807,GO:0008150,GO:0008152,GO:0008765,GO:0009058,GO:0009059,GO:0009252,GO:0009273,GO:0009987,GO:0016874,GO:0016879,GO:0016881,GO:0030203,GO:0034645,GO:0042546,GO:0043170,GO:0044036,GO:0044038,GO:0044085,GO:0044237,GO:0044249,GO:0044260,GO:0044424,GO:0044444,GO:0044464,GO:…	3.4.16.4,6.3.2.10,6.3.2.13	Bacteria	M	Catalyzes the addition of meso-diaminopimelic acid to the nucleotide precursor UDP-N-acetylmuramoyl-L-alanyl-D-glutamate (UMAG) in the biosynthesis of bacterial cell-wall peptidoglycan
I137_RS00640	90371.CY43_00610	3.6e-282	976.9	Salmonella	murE	GO:0000270,GO:0003674,GO:0003824,GO:0005575,GO:0005622,GO:0005623,GO:0005737,GO:0005829,GO:0006022,GO:0006023,GO:0006024,GO:0006807,GO:0008150,GO:0008152,GO:0008765,GO:0009058,GO:0009059,GO:0009252,GO:0009273,GO:0009987,GO:0016874,GO:0016879,GO:0016881,GO:0030203,GO:0034645,GO:0042546,GO:0043170,GO:0044036,GO:0044038,GO:0044085,GO:0044237,GO:0044249,GO:0044260,GO:0044424,GO:0044444,GO:0044464,GO:…	3.4.16.4,6.3.2.10,6.3.2.13	Bacteria	M	Catalyzes the addition of meso-diaminopimelic acid to the nucleotide precursor UDP-N-acetylmuramoyl-L-alanyl-D-glutamate (UMAG) in the biosynthesis of bacterial cell-wall peptidoglycan
CJD41_RS05925	90371.CY43_00610	6.2e-282	976.1	Salmonella	murE	GO:0000270,GO:0003674,GO:0003824,GO:0005575,GO:0005622,GO:0005623,GO:0005737,GO:0005829,GO:0006022,GO:0006023,GO:0006024,GO:0006807,GO:0008150,GO:0008152,GO:0008765,GO:0009058,GO:0009059,GO:0009252,GO:0009273,GO:0009987,GO:0016874,GO:0016879,GO:0016881,GO:0030203,GO:0034645,GO:0042546,GO:0043170,GO:0044036,GO:0044038,GO:0044085,GO:0044237,GO:0044249,GO:0044260,GO:0044424,GO:0044444,GO:0044464,GO:…	3.4.16.4,6.3.2.10,6.3.2.13	Bacteria	M	Catalyzes the addition of meso-diaminopimelic acid to the nucleotide precursor UDP-N-acetylmuramoyl-L-alanyl-D-glutamate (UMAG) in the biosynthesis of bacterial cell-wall peptidoglycan
VTCCBAA614_00763	90371.CY43_00610	1.2e-282	978.4	Salmonella	murE	GO:0000270,GO:0003674,GO:0003824,GO:0005575,GO:0005622,GO:0005623,GO:0005737,GO:0005829,GO:0006022,GO:0006023,GO:0006024,GO:0006807,GO:0008150,GO:0008152,GO:0008765,GO:0009058,GO:0009059,GO:0009252,GO:0009273,GO:0009987,GO:0016874,GO:0016879,GO:0016881,GO:0030203,GO:0034645,GO:0042546,GO:0043170,GO:0044036,GO:0044038,GO:0044085,GO:0044237,GO:0044249,GO:0044260,GO:0044424,GO:0044444,GO:0044464,GO:…	3.4.16.4,6.3.2.10,6.3.2.13	Bacteria	M	Catalyzes the addition of meso-diaminopimelic acid to the nucleotide precursor UDP-N-acetylmuramoyl-L-alanyl-D-glutamate (UMAG) in the biosynthesis of bacterial cell-wall peptidoglycan
SEN_RS00640	90371.CY43_00615	3e-251	874	Salmonella	murF	GO:0000270,GO:0003674,GO:0003824,GO:0005575,GO:0005622,GO:0005623,GO:0005737,GO:0005829,GO:0006022,GO:0006023,GO:0006024,GO:0006807,GO:0008150,GO:0008152,GO:0008766,GO:0009058,GO:0009059,GO:0009252,GO:0009273,GO:0009987,GO:0016874,GO:0016879,GO:0016881,GO:0030203,GO:0034645,GO:0042546,GO:0043170,GO:0044036,GO:0044038,GO:0044085,GO:0044237,GO:0044249,GO:0044260,GO:0044424,GO:0044444,GO:0044464,GO:…	6.3.2.10	Bacteria	M	Involved in cell wall formation. Catalyzes the final step in the synthesis of UDP-N-acetylmuramoyl-pentapeptide, the precursor of murein
SPUCDC_RS00635	90371.CY43_00615	2.5e-250	870.9	Salmonella	murF	GO:0000270,GO:0003674,GO:0003824,GO:0005575,GO:0005622,GO:0005623,GO:0005737,GO:0005829,GO:0006022,GO:0006023,GO:0006024,GO:0006807,GO:0008150,GO:0008152,GO:0008766,GO:0009058,GO:0009059,GO:0009252,GO:0009273,GO:0009987,GO:0016874,GO:0016879,GO:0016881,GO:0030203,GO:0034645,GO:0042546,GO:0043170,GO:0044036,GO:0044038,GO:0044085,GO:0044237,GO:0044249,GO:0044260,GO:0044424,GO:0044444,GO:0044464,GO:…	6.3.2.10	Bacteria	M	Involved in cell wall formation. Catalyzes the final step in the synthesis of UDP-N-acetylmuramoyl-pentapeptide, the precursor of murein
SPUL_RS00635	90371.CY43_00615	2.5e-250	870.9	Salmonella	murF	GO:0000270,GO:0003674,GO:0003824,GO:0005575,GO:0005622,GO:0005623,GO:0005737,GO:0005829,GO:0006022,GO:0006023,GO:0006024,GO:0006807,GO:0008150,GO:0008152,GO:0008766,GO:0009058,GO:0009059,GO:0009252,GO:0009273,GO:0009987,GO:0016874,GO:0016879,GO:0016881,GO:0030203,GO:0034645,GO:0042546,GO:0043170,GO:0044036,GO:0044038,GO:0044085,GO:0044237,GO:0044249,GO:0044260,GO:0044424,GO:0044444,GO:0044464,GO:…	6.3.2.10	Bacteria	M	Involved in cell wall formation. Catalyzes the final step in the synthesis of UDP-N-acetylmuramoyl-pentapeptide, the precursor of murein
SG_RS00630	90371.CY43_00615	2.5e-250	870.9	Salmonella	murF	GO:0000270,GO:0003674,GO:0003824,GO:0005575,GO:0005622,GO:0005623,GO:0005737,GO:0005829,GO:0006022,GO:0006023,GO:0006024,GO:0006807,GO:0008150,GO:0008152,GO:0008766,GO:0009058,GO:0009059,GO:0009252,GO:0009273,GO:0009987,GO:0016874,GO:0016879,GO:0016881,GO:0030203,GO:0034645,GO:0042546,GO:0043170,GO:0044036,GO:0044038,GO:0044085,GO:0044237,GO:0044249,GO:0044260,GO:0044424,GO:0044444,GO:0044464,GO:…	6.3.2.10	Bacteria	M	Involved in cell wall formation. Catalyzes the final step in the synthesis of UDP-N-acetylmuramoyl-pentapeptide, the precursor of murein
SEEG9184_RS20290	90371.CY43_00615	2.5e-250	870.9	Salmonella	murF	GO:0000270,GO:0003674,GO:0003824,GO:0005575,GO:0005622,GO:0005623,GO:0005737,GO:0005829,GO:0006022,GO:0006023,GO:0006024,GO:0006807,GO:0008150,GO:0008152,GO:0008766,GO:0009058,GO:0009059,GO:0009252,GO:0009273,GO:0009987,GO:0016874,GO:0016879,GO:0016881,GO:0030203,GO:0034645,GO:0042546,GO:0043170,GO:0044036,GO:0044038,GO:0044085,GO:0044237,GO:0044249,GO:0044260,GO:0044424,GO:0044444,GO:0044464,GO:…	6.3.2.10	Bacteria	M	Involved in cell wall formation. Catalyzes the final step in the synthesis of UDP-N-acetylmuramoyl-pentapeptide, the precursor of murein
SEEP9120_RS04795	90371.CY43_00615	2.5e-250	870.9	Salmonella	murF	GO:0000270,GO:0003674,GO:0003824,GO:0005575,GO:0005622,GO:0005623,GO:0005737,GO:0005829,GO:0006022,GO:0006023,GO:0006024,GO:0006807,GO:0008150,GO:0008152,GO:0008766,GO:0009058,GO:0009059,GO:0009252,GO:0009273,GO:0009987,GO:0016874,GO:0016879,GO:0016881,GO:0030203,GO:0034645,GO:0042546,GO:0043170,GO:0044036,GO:0044038,GO:0044085,GO:0044237,GO:0044249,GO:0044260,GO:0044424,GO:0044444,GO:0044464,GO:…	6.3.2.10	Bacteria	M	Involved in cell wall formation. Catalyzes the final step in the synthesis of UDP-N-acetylmuramoyl-pentapeptide, the precursor of murein
I137_RS00645	90371.CY43_00615	2.5e-250	870.9	Salmonella	murF	GO:0000270,GO:0003674,GO:0003824,GO:0005575,GO:0005622,GO:0005623,GO:0005737,GO:0005829,GO:0006022,GO:0006023,GO:0006024,GO:0006807,GO:0008150,GO:0008152,GO:0008766,GO:0009058,GO:0009059,GO:0009252,GO:0009273,GO:0009987,GO:0016874,GO:0016879,GO:0016881,GO:0030203,GO:0034645,GO:0042546,GO:0043170,GO:0044036,GO:0044038,GO:0044085,GO:0044237,GO:0044249,GO:0044260,GO:0044424,GO:0044444,GO:0044464,GO:…	6.3.2.10	Bacteria	M	Involved in cell wall formation. Catalyzes the final step in the synthesis of UDP-N-acetylmuramoyl-pentapeptide, the precursor of murein
CJD41_RS05930	90371.CY43_00615	2.5e-250	870.9	Salmonella	murF	GO:0000270,GO:0003674,GO:0003824,GO:0005575,GO:0005622,GO:0005623,GO:0005737,GO:0005829,GO:0006022,GO:0006023,GO:0006024,GO:0006807,GO:0008150,GO:0008152,GO:0008766,GO:0009058,GO:0009059,GO:0009252,GO:0009273,GO:0009987,GO:0016874,GO:0016879,GO:0016881,GO:0030203,GO:0034645,GO:0042546,GO:0043170,GO:0044036,GO:0044038,GO:0044085,GO:0044237,GO:0044249,GO:0044260,GO:0044424,GO:0044444,GO:0044464,GO:…	6.3.2.10	Bacteria	M	Involved in cell wall formation. Catalyzes the final step in the synthesis of UDP-N-acetylmuramoyl-pentapeptide, the precursor of murein
VTCCBAA614_00762	90371.CY43_00615	2.5e-250	870.9	Salmonella	murF	GO:0000270,GO:0003674,GO:0003824,GO:0005575,GO:0005622,GO:0005623,GO:0005737,GO:0005829,GO:0006022,GO:0006023,GO:0006024,GO:0006807,GO:0008150,GO:0008152,GO:0008766,GO:0009058,GO:0009059,GO:0009252,GO:0009273,GO:0009987,GO:0016874,GO:0016879,GO:0016881,GO:0030203,GO:0034645,GO:0042546,GO:0043170,GO:0044036,GO:0044038,GO:0044085,GO:0044237,GO:0044249,GO:0044260,GO:0044424,GO:0044444,GO:0044464,GO:…	6.3.2.10	Bacteria	M	Involved in cell wall formation. Catalyzes the final step in the synthesis of UDP-N-acetylmuramoyl-pentapeptide, the precursor of murein
SEN_RS00645	90371.CY43_00620	2.3e-201	708	Salmonella	mraY	GO:0000270,GO:0003674,GO:0003824,GO:0005488,GO:0005515,GO:0005575,GO:0005623,GO:0005886,GO:0006022,GO:0006023,GO:0006024,GO:0006807,GO:0008150,GO:0008152,GO:0008963,GO:0009058,GO:0009059,GO:0009252,GO:0009273,GO:0009987,GO:0016020,GO:0016740,GO:0016772,GO:0016780,GO:0030203,GO:0034645,GO:0040007,GO:0042546,GO:0042802,GO:0043170,GO:0044036,GO:0044038,GO:0044085,GO:0044237,GO:0044249,GO:0044260,GO:…	2.7.8.13	Bacteria	M	First step of the lipid cycle reactions in the biosynthesis of the cell wall peptidoglycan
SPUCDC_RS00640	90371.CY43_00620	2.3e-201	708	Salmonella	mraY	GO:0000270,GO:0003674,GO:0003824,GO:0005488,GO:0005515,GO:0005575,GO:0005623,GO:0005886,GO:0006022,GO:0006023,GO:0006024,GO:0006807,GO:0008150,GO:0008152,GO:0008963,GO:0009058,GO:0009059,GO:0009252,GO:0009273,GO:0009987,GO:0016020,GO:0016740,GO:0016772,GO:0016780,GO:0030203,GO:0034645,GO:0040007,GO:0042546,GO:0042802,GO:0043170,GO:0044036,GO:0044038,GO:0044085,GO:0044237,GO:0044249,GO:0044260,GO:…	2.7.8.13	Bacteria	M	First step of the lipid cycle reactions in the biosynthesis of the cell wall peptidoglycan
SPUL_RS00640	90371.CY43_00620	2.3e-201	708	Salmonella	mraY	GO:0000270,GO:0003674,GO:0003824,GO:0005488,GO:0005515,GO:0005575,GO:0005623,GO:0005886,GO:0006022,GO:0006023,GO:0006024,GO:0006807,GO:0008150,GO:0008152,GO:0008963,GO:0009058,GO:0009059,GO:0009252,GO:0009273,GO:0009987,GO:0016020,GO:0016740,GO:0016772,GO:0016780,GO:0030203,GO:0034645,GO:0040007,GO:0042546,GO:0042802,GO:0043170,GO:0044036,GO:0044038,GO:0044085,GO:0044237,GO:0044249,GO:0044260,GO:…	2.7.8.13	Bacteria	M	First step of the lipid cycle reactions in the biosynthesis of the cell wall peptidoglycan
SG_RS00635	90371.CY43_00620	2.3e-201	708	Salmonella	mraY	GO:0000270,GO:0003674,GO:0003824,GO:0005488,GO:0005515,GO:0005575,GO:0005623,GO:0005886,GO:0006022,GO:0006023,GO:0006024,GO:0006807,GO:0008150,GO:0008152,GO:0008963,GO:0009058,GO:0009059,GO:0009252,GO:0009273,GO:0009987,GO:0016020,GO:0016740,GO:0016772,GO:0016780,GO:0030203,GO:0034645,GO:0040007,GO:0042546,GO:0042802,GO:0043170,GO:0044036,GO:0044038,GO:0044085,GO:0044237,GO:0044249,GO:0044260,GO:…	2.7.8.13	Bacteria	M	First step of the lipid cycle reactions in the biosynthesis of the cell wall peptidoglycan
SEEG9184_RS20285	90371.CY43_00620	2.3e-201	708	Salmonella	mraY	GO:0000270,GO:0003674,GO:0003824,GO:0005488,GO:0005515,GO:0005575,GO:0005623,GO:0005886,GO:0006022,GO:0006023,GO:0006024,GO:0006807,GO:0008150,GO:0008152,GO:0008963,GO:0009058,GO:0009059,GO:0009252,GO:0009273,GO:0009987,GO:0016020,GO:0016740,GO:0016772,GO:0016780,GO:0030203,GO:0034645,GO:0040007,GO:0042546,GO:0042802,GO:0043170,GO:0044036,GO:0044038,GO:0044085,GO:0044237,GO:0044249,GO:0044260,GO:…	2.7.8.13	Bacteria	M	First step of the lipid cycle reactions in the biosynthesis of the cell wall peptidoglycan
SEEP9120_RS04800	90371.CY43_00620	2.3e-201	708	Salmonella	mraY	GO:0000270,GO:0003674,GO:0003824,GO:0005488,GO:0005515,GO:0005575,GO:0005623,GO:0005886,GO:0006022,GO:0006023,GO:0006024,GO:0006807,GO:0008150,GO:0008152,GO:0008963,GO:0009058,GO:0009059,GO:0009252,GO:0009273,GO:0009987,GO:0016020,GO:0016740,GO:0016772,GO:0016780,GO:0030203,GO:0034645,GO:0040007,GO:0042546,GO:0042802,GO:0043170,GO:0044036,GO:0044038,GO:0044085,GO:0044237,GO:0044249,GO:0044260,GO:…	2.7.8.13	Bacteria	M	First step of the lipid cycle reactions in the biosynthesis of the cell wall peptidoglycan
I137_RS00650	90371.CY43_00620	2.3e-201	708	Salmonella	mraY	GO:0000270,GO:0003674,GO:0003824,GO:0005488,GO:0005515,GO:0005575,GO:0005623,GO:0005886,GO:0006022,GO:0006023,GO:0006024,GO:0006807,GO:0008150,GO:0008152,GO:0008963,GO:0009058,GO:0009059,GO:0009252,GO:0009273,GO:0009987,GO:0016020,GO:0016740,GO:0016772,GO:0016780,GO:0030203,GO:0034645,GO:0040007,GO:0042546,GO:0042802,GO:0043170,GO:0044036,GO:0044038,GO:0044085,GO:0044237,GO:0044249,GO:0044260,GO:…	2.7.8.13	Bacteria	M	First step of the lipid cycle reactions in the biosynthesis of the cell wall peptidoglycan
CJD41_RS05935	90371.CY43_00620	2.3e-201	708	Salmonella	mraY	GO:0000270,GO:0003674,GO:0003824,GO:0005488,GO:0005515,GO:0005575,GO:0005623,GO:0005886,GO:0006022,GO:0006023,GO:0006024,GO:0006807,GO:0008150,GO:0008152,GO:0008963,GO:0009058,GO:0009059,GO:0009252,GO:0009273,GO:0009987,GO:0016020,GO:0016740,GO:0016772,GO:0016780,GO:0030203,GO:0034645,GO:0040007,GO:0042546,GO:0042802,GO:0043170,GO:0044036,GO:0044038,GO:0044085,GO:0044237,GO:0044249,GO:0044260,GO:…	2.7.8.13	Bacteria	M	First step of the lipid cycle reactions in the biosynthesis of the cell wall peptidoglycan
VTCCBAA614_00761	90371.CY43_00620	2.3e-201	708	Salmonella	mraY	GO:0000270,GO:0003674,GO:0003824,GO:0005488,GO:0005515,GO:0005575,GO:0005623,GO:0005886,GO:0006022,GO:0006023,GO:0006024,GO:0006807,GO:0008150,GO:0008152,GO:0008963,GO:0009058,GO:0009059,GO:0009252,GO:0009273,GO:0009987,GO:0016020,GO:0016740,GO:0016772,GO:0016780,GO:0030203,GO:0034645,GO:0040007,GO:0042546,GO:0042802,GO:0043170,GO:0044036,GO:0044038,GO:0044085,GO:0044237,GO:0044249,GO:0044260,GO:…	2.7.8.13	Bacteria	M	First step of the lipid cycle reactions in the biosynthesis of the cell wall peptidoglycan
SEN_RS00650	90371.CY43_00625	1.5e-247	861.7	Salmonella	murD	GO:0000270,GO:0003674,GO:0003824,GO:0005488,GO:0005515,GO:0005575,GO:0005622,GO:0005623,GO:0005737,GO:0006022,GO:0006023,GO:0006024,GO:0006807,GO:0008150,GO:0008152,GO:0008764,GO:0009058,GO:0009059,GO:0009252,GO:0009273,GO:0009987,GO:0016874,GO:0016879,GO:0016881,GO:0030203,GO:0034645,GO:0042546,GO:0042802,GO:0043170,GO:0044036,GO:0044038,GO:0044085,GO:0044237,GO:0044249,GO:0044260,GO:0044424,GO:…	6.3.2.9	Bacteria	M	Cell wall formation. Catalyzes the addition of glutamate to the nucleotide precursor UDP-N-acetylmuramoyl-L-alanine (UMA)
SPUCDC_RS00645	90371.CY43_00625	1.5e-247	861.7	Salmonella	murD	GO:0000270,GO:0003674,GO:0003824,GO:0005488,GO:0005515,GO:0005575,GO:0005622,GO:0005623,GO:0005737,GO:0006022,GO:0006023,GO:0006024,GO:0006807,GO:0008150,GO:0008152,GO:0008764,GO:0009058,GO:0009059,GO:0009252,GO:0009273,GO:0009987,GO:0016874,GO:0016879,GO:0016881,GO:0030203,GO:0034645,GO:0042546,GO:0042802,GO:0043170,GO:0044036,GO:0044038,GO:0044085,GO:0044237,GO:0044249,GO:0044260,GO:0044424,GO:…	6.3.2.9	Bacteria	M	Cell wall formation. Catalyzes the addition of glutamate to the nucleotide precursor UDP-N-acetylmuramoyl-L-alanine (UMA)
SPUL_RS00645	90371.CY43_00625	1.5e-247	861.7	Salmonella	murD	GO:0000270,GO:0003674,GO:0003824,GO:0005488,GO:0005515,GO:0005575,GO:0005622,GO:0005623,GO:0005737,GO:0006022,GO:0006023,GO:0006024,GO:0006807,GO:0008150,GO:0008152,GO:0008764,GO:0009058,GO:0009059,GO:0009252,GO:0009273,GO:0009987,GO:0016874,GO:0016879,GO:0016881,GO:0030203,GO:0034645,GO:0042546,GO:0042802,GO:0043170,GO:0044036,GO:0044038,GO:0044085,GO:0044237,GO:0044249,GO:0044260,GO:0044424,GO:…	6.3.2.9	Bacteria	M	Cell wall formation. Catalyzes the addition of glutamate to the nucleotide precursor UDP-N-acetylmuramoyl-L-alanine (UMA)
SG_RS00640	90371.CY43_00625	1.5e-247	861.7	Salmonella	murD	GO:0000270,GO:0003674,GO:0003824,GO:0005488,GO:0005515,GO:0005575,GO:0005622,GO:0005623,GO:0005737,GO:0006022,GO:0006023,GO:0006024,GO:0006807,GO:0008150,GO:0008152,GO:0008764,GO:0009058,GO:0009059,GO:0009252,GO:0009273,GO:0009987,GO:0016874,GO:0016879,GO:0016881,GO:0030203,GO:0034645,GO:0042546,GO:0042802,GO:0043170,GO:0044036,GO:0044038,GO:0044085,GO:0044237,GO:0044249,GO:0044260,GO:0044424,GO:…	6.3.2.9	Bacteria	M	Cell wall formation. Catalyzes the addition of glutamate to the nucleotide precursor UDP-N-acetylmuramoyl-L-alanine (UMA)
SEEG9184_RS20280	90371.CY43_00625	1.5e-247	861.7	Salmonella	murD	GO:0000270,GO:0003674,GO:0003824,GO:0005488,GO:0005515,GO:0005575,GO:0005622,GO:0005623,GO:0005737,GO:0006022,GO:0006023,GO:0006024,GO:0006807,GO:0008150,GO:0008152,GO:0008764,GO:0009058,GO:0009059,GO:0009252,GO:0009273,GO:0009987,GO:0016874,GO:0016879,GO:0016881,GO:0030203,GO:0034645,GO:0042546,GO:0042802,GO:0043170,GO:0044036,GO:0044038,GO:0044085,GO:0044237,GO:0044249,GO:0044260,GO:0044424,GO:…	6.3.2.9	Bacteria	M	Cell wall formation. Catalyzes the addition of glutamate to the nucleotide precursor UDP-N-acetylmuramoyl-L-alanine (UMA)
SEEP9120_RS04805	90371.CY43_00625	1.5e-247	861.7	Salmonella	murD	GO:0000270,GO:0003674,GO:0003824,GO:0005488,GO:0005515,GO:0005575,GO:0005622,GO:0005623,GO:0005737,GO:0006022,GO:0006023,GO:0006024,GO:0006807,GO:0008150,GO:0008152,GO:0008764,GO:0009058,GO:0009059,GO:0009252,GO:0009273,GO:0009987,GO:0016874,GO:0016879,GO:0016881,GO:0030203,GO:0034645,GO:0042546,GO:0042802,GO:0043170,GO:0044036,GO:0044038,GO:0044085,GO:0044237,GO:0044249,GO:0044260,GO:0044424,GO:…	6.3.2.9	Bacteria	M	Cell wall formation. Catalyzes the addition of glutamate to the nucleotide precursor UDP-N-acetylmuramoyl-L-alanine (UMA)
I137_RS00655	90371.CY43_00625	5.7e-247	859.8	Salmonella	murD	GO:0000270,GO:0003674,GO:0003824,GO:0005488,GO:0005515,GO:0005575,GO:0005622,GO:0005623,GO:0005737,GO:0006022,GO:0006023,GO:0006024,GO:0006807,GO:0008150,GO:0008152,GO:0008764,GO:0009058,GO:0009059,GO:0009252,GO:0009273,GO:0009987,GO:0016874,GO:0016879,GO:0016881,GO:0030203,GO:0034645,GO:0042546,GO:0042802,GO:0043170,GO:0044036,GO:0044038,GO:0044085,GO:0044237,GO:0044249,GO:0044260,GO:0044424,GO:…	6.3.2.9	Bacteria	M	Cell wall formation. Catalyzes the addition of glutamate to the nucleotide precursor UDP-N-acetylmuramoyl-L-alanine (UMA)
CJD41_RS05940	90371.CY43_00625	1.5e-247	861.7	Salmonella	murD	GO:0000270,GO:0003674,GO:0003824,GO:0005488,GO:0005515,GO:0005575,GO:0005622,GO:0005623,GO:0005737,GO:0006022,GO:0006023,GO:0006024,GO:0006807,GO:0008150,GO:0008152,GO:0008764,GO:0009058,GO:0009059,GO:0009252,GO:0009273,GO:0009987,GO:0016874,GO:0016879,GO:0016881,GO:0030203,GO:0034645,GO:0042546,GO:0042802,GO:0043170,GO:0044036,GO:0044038,GO:0044085,GO:0044237,GO:0044249,GO:0044260,GO:0044424,GO:…	6.3.2.9	Bacteria	M	Cell wall formation. Catalyzes the addition of glutamate to the nucleotide precursor UDP-N-acetylmuramoyl-L-alanine (UMA)
VTCCBAA614_00760	90371.CY43_00625	1.5e-247	861.7	Salmonella	murD	GO:0000270,GO:0003674,GO:0003824,GO:0005488,GO:0005515,GO:0005575,GO:0005622,GO:0005623,GO:0005737,GO:0006022,GO:0006023,GO:0006024,GO:0006807,GO:0008150,GO:0008152,GO:0008764,GO:0009058,GO:0009059,GO:0009252,GO:0009273,GO:0009987,GO:0016874,GO:0016879,GO:0016881,GO:0030203,GO:0034645,GO:0042546,GO:0042802,GO:0043170,GO:0044036,GO:0044038,GO:0044085,GO:0044237,GO:0044249,GO:0044260,GO:0044424,GO:…	6.3.2.9	Bacteria	M	Cell wall formation. Catalyzes the addition of glutamate to the nucleotide precursor UDP-N-acetylmuramoyl-L-alanine (UMA)
SEN_RS00665	220341	2.5e-283	980.7	Salmonella	murC	GO:0000166,GO:0000270,GO:0000287,GO:0003674,GO:0003824,GO:0005488,GO:0005524,GO:0006022,GO:0006023,GO:0006024,GO:0006807,GO:0008144,GO:0008150,GO:0008152,GO:0008763,GO:0009058,GO:0009059,GO:0009252,GO:0009273,GO:0009987,GO:0016874,GO:0016879,GO:0016881,GO:0017076,GO:0030203,GO:0030554,GO:0032553,GO:0032555,GO:0032559,GO:0034645,GO:0035639,GO:0036094,GO:0042546,GO:0043167,GO:0043168,GO:0043169,GO:…	6.3.2.45,6.3.2.8	Bacteria	M	Belongs to the MurCDEF family
SPUCDC_RS00660	220341	1.2e-282	978.4	Salmonella	murC	GO:0000166,GO:0000270,GO:0000287,GO:0003674,GO:0003824,GO:0005488,GO:0005524,GO:0006022,GO:0006023,GO:0006024,GO:0006807,GO:0008144,GO:0008150,GO:0008152,GO:0008763,GO:0009058,GO:0009059,GO:0009252,GO:0009273,GO:0009987,GO:0016874,GO:0016879,GO:0016881,GO:0017076,GO:0030203,GO:0030554,GO:0032553,GO:0032555,GO:0032559,GO:0034645,GO:0035639,GO:0036094,GO:0042546,GO:0043167,GO:0043168,GO:0043169,GO:…	6.3.2.45,6.3.2.8	Bacteria	M	Belongs to the MurCDEF family
SPUL_RS00660	220341	1.2e-282	978.4	Salmonella	murC	GO:0000166,GO:0000270,GO:0000287,GO:0003674,GO:0003824,GO:0005488,GO:0005524,GO:0006022,GO:0006023,GO:0006024,GO:0006807,GO:0008144,GO:0008150,GO:0008152,GO:0008763,GO:0009058,GO:0009059,GO:0009252,GO:0009273,GO:0009987,GO:0016874,GO:0016879,GO:0016881,GO:0017076,GO:0030203,GO:0030554,GO:0032553,GO:0032555,GO:0032559,GO:0034645,GO:0035639,GO:0036094,GO:0042546,GO:0043167,GO:0043168,GO:0043169,GO:…	6.3.2.45,6.3.2.8	Bacteria	M	Belongs to the MurCDEF family
SG_RS00655	220341	1.2e-282	978.4	Salmonella	murC	GO:0000166,GO:0000270,GO:0000287,GO:0003674,GO:0003824,GO:0005488,GO:0005524,GO:0006022,GO:0006023,GO:0006024,GO:0006807,GO:0008144,GO:0008150,GO:0008152,GO:0008763,GO:0009058,GO:0009059,GO:0009252,GO:0009273,GO:0009987,GO:0016874,GO:0016879,GO:0016881,GO:0017076,GO:0030203,GO:0030554,GO:0032553,GO:0032555,GO:0032559,GO:0034645,GO:0035639,GO:0036094,GO:0042546,GO:0043167,GO:0043168,GO:0043169,GO:…	6.3.2.45,6.3.2.8	Bacteria	M	Belongs to the MurCDEF family
SEEG9184_RS20265	220341	1.2e-282	978.4	Salmonella	murC	GO:0000166,GO:0000270,GO:0000287,GO:0003674,GO:0003824,GO:0005488,GO:0005524,GO:0006022,GO:0006023,GO:0006024,GO:0006807,GO:0008144,GO:0008150,GO:0008152,GO:0008763,GO:0009058,GO:0009059,GO:0009252,GO:0009273,GO:0009987,GO:0016874,GO:0016879,GO:0016881,GO:0017076,GO:0030203,GO:0030554,GO:0032553,GO:0032555,GO:0032559,GO:0034645,GO:0035639,GO:0036094,GO:0042546,GO:0043167,GO:0043168,GO:0043169,GO:…	6.3.2.45,6.3.2.8	Bacteria	M	Belongs to the MurCDEF family
SEEP9120_RS04820	220341	1.2e-282	978.4	Salmonella	murC	GO:0000166,GO:0000270,GO:0000287,GO:0003674,GO:0003824,GO:0005488,GO:0005524,GO:0006022,GO:0006023,GO:0006024,GO:0006807,GO:0008144,GO:0008150,GO:0008152,GO:0008763,GO:0009058,GO:0009059,GO:0009252,GO:0009273,GO:0009987,GO:0016874,GO:0016879,GO:0016881,GO:0017076,GO:0030203,GO:0030554,GO:0032553,GO:0032555,GO:0032559,GO:0034645,GO:0035639,GO:0036094,GO:0042546,GO:0043167,GO:0043168,GO:0043169,GO:…	6.3.2.45,6.3.2.8	Bacteria	M	Belongs to the MurCDEF family
I137_RS00670	220341	1.2e-282	978.4	Salmonella	murC	GO:0000166,GO:0000270,GO:0000287,GO:0003674,GO:0003824,GO:0005488,GO:0005524,GO:0006022,GO:0006023,GO:0006024,GO:0006807,GO:0008144,GO:0008150,GO:0008152,GO:0008763,GO:0009058,GO:0009059,GO:0009252,GO:0009273,GO:0009987,GO:0016874,GO:0016879,GO:0016881,GO:0017076,GO:0030203,GO:0030554,GO:0032553,GO:0032555,GO:0032559,GO:0034645,GO:0035639,GO:0036094,GO:0042546,GO:0043167,GO:0043168,GO:0043169,GO:…	6.3.2.45,6.3.2.8	Bacteria	M	Belongs to the MurCDEF family
CJD41_RS05955	220341	1.2e-282	978.4	Salmonella	murC	GO:0000166,GO:0000270,GO:0000287,GO:0003674,GO:0003824,GO:0005488,GO:0005524,GO:0006022,GO:0006023,GO:0006024,GO:0006807,GO:0008144,GO:0008150,GO:0008152,GO:0008763,GO:0009058,GO:0009059,GO:0009252,GO:0009273,GO:0009987,GO:0016874,GO:0016879,GO:0016881,GO:0017076,GO:0030203,GO:0030554,GO:0032553,GO:0032555,GO:0032559,GO:0034645,GO:0035639,GO:0036094,GO:0042546,GO:0043167,GO:0043168,GO:0043169,GO:…	6.3.2.45,6.3.2.8	Bacteria	M	Belongs to the MurCDEF family
VTCCBAA614_00757	220341	1.2e-282	978.4	Salmonella	murC	GO:0000166,GO:0000270,GO:0000287,GO:0003674,GO:0003824,GO:0005488,GO:0005524,GO:0006022,GO:0006023,GO:0006024,GO:0006807,GO:0008144,GO:0008150,GO:0008152,GO:0008763,GO:0009058,GO:0009059,GO:0009252,GO:0009273,GO:0009987,GO:0016874,GO:0016879,GO:0016881,GO:0017076,GO:0030203,GO:0030554,GO:0032553,GO:0032555,GO:0032559,GO:0034645,GO:0035639,GO:0036094,GO:0042546,GO:0043167,GO:0043168,GO:0043169,GO:…	6.3.2.45,6.3.2.8	Bacteria	M	Belongs to the MurCDEF family
SEN_RS00675	1197719.A464_126	7.2e-155	553.1	Salmonella	ftsQ	GO:0000003,GO:0000278,GO:0000281,GO:0000910,GO:0000917,GO:0003674,GO:0005488,GO:0005515,GO:0005575,GO:0005623,GO:0005886,GO:0005887,GO:0007049,GO:0008150,GO:0009987,GO:0016020,GO:0016021,GO:0016043,GO:0019954,GO:0022402,GO:0022414,GO:0022607,GO:0031224,GO:0031226,GO:0032153,GO:0032505,GO:0032506,GO:0042802,GO:0043093,GO:0044085,GO:0044425,GO:0044459,GO:0044464,GO:0051301,GO:0061640,GO:0071840,GO:…	6.3.2.4	Bacteria	D	Essential cell division protein. May link together the upstream cell division proteins, which are predominantly cytoplasmic, with the downstream cell division proteins, which are predominantly periplasmic. May control correct divisome assembly
SPUCDC_RS00670	1197719.A464_126	7.2e-155	553.1	Salmonella	ftsQ	GO:0000003,GO:0000278,GO:0000281,GO:0000910,GO:0000917,GO:0003674,GO:0005488,GO:0005515,GO:0005575,GO:0005623,GO:0005886,GO:0005887,GO:0007049,GO:0008150,GO:0009987,GO:0016020,GO:0016021,GO:0016043,GO:0019954,GO:0022402,GO:0022414,GO:0022607,GO:0031224,GO:0031226,GO:0032153,GO:0032505,GO:0032506,GO:0042802,GO:0043093,GO:0044085,GO:0044425,GO:0044459,GO:0044464,GO:0051301,GO:0061640,GO:0071840,GO:…	6.3.2.4	Bacteria	D	Essential cell division protein. May link together the upstream cell division proteins, which are predominantly cytoplasmic, with the downstream cell division proteins, which are predominantly periplasmic. May control correct divisome assembly
SPUL_RS00670	1197719.A464_126	7.2e-155	553.1	Salmonella	ftsQ	GO:0000003,GO:0000278,GO:0000281,GO:0000910,GO:0000917,GO:0003674,GO:0005488,GO:0005515,GO:0005575,GO:0005623,GO:0005886,GO:0005887,GO:0007049,GO:0008150,GO:0009987,GO:0016020,GO:0016021,GO:0016043,GO:0019954,GO:0022402,GO:0022414,GO:0022607,GO:0031224,GO:0031226,GO:0032153,GO:0032505,GO:0032506,GO:0042802,GO:0043093,GO:0044085,GO:0044425,GO:0044459,GO:0044464,GO:0051301,GO:0061640,GO:0071840,GO:…	6.3.2.4	Bacteria	D	Essential cell division protein. May link together the upstream cell division proteins, which are predominantly cytoplasmic, with the downstream cell division proteins, which are predominantly periplasmic. May control correct divisome assembly
SG_RS00665	1197719.A464_126	7.2e-155	553.1	Salmonella	ftsQ	GO:0000003,GO:0000278,GO:0000281,GO:0000910,GO:0000917,GO:0003674,GO:0005488,GO:0005515,GO:0005575,GO:0005623,GO:0005886,GO:0005887,GO:0007049,GO:0008150,GO:0009987,GO:0016020,GO:0016021,GO:0016043,GO:0019954,GO:0022402,GO:0022414,GO:0022607,GO:0031224,GO:0031226,GO:0032153,GO:0032505,GO:0032506,GO:0042802,GO:0043093,GO:0044085,GO:0044425,GO:0044459,GO:0044464,GO:0051301,GO:0061640,GO:0071840,GO:…	6.3.2.4	Bacteria	D	Essential cell division protein. May link together the upstream cell division proteins, which are predominantly cytoplasmic, with the downstream cell division proteins, which are predominantly periplasmic. May control correct divisome assembly
SEEG9184_RS20255	1197719.A464_126	7.2e-155	553.1	Salmonella	ftsQ	GO:0000003,GO:0000278,GO:0000281,GO:0000910,GO:0000917,GO:0003674,GO:0005488,GO:0005515,GO:0005575,GO:0005623,GO:0005886,GO:0005887,GO:0007049,GO:0008150,GO:0009987,GO:0016020,GO:0016021,GO:0016043,GO:0019954,GO:0022402,GO:0022414,GO:0022607,GO:0031224,GO:0031226,GO:0032153,GO:0032505,GO:0032506,GO:0042802,GO:0043093,GO:0044085,GO:0044425,GO:0044459,GO:0044464,GO:0051301,GO:0061640,GO:0071840,GO:…	6.3.2.4	Bacteria	D	Essential cell division protein. May link together the upstream cell division proteins, which are predominantly cytoplasmic, with the downstream cell division proteins, which are predominantly periplasmic. May control correct divisome assembly
SEEP9120_RS04830	1197719.A464_126	7.2e-155	553.1	Salmonella	ftsQ	GO:0000003,GO:0000278,GO:0000281,GO:0000910,GO:0000917,GO:0003674,GO:0005488,GO:0005515,GO:0005575,GO:0005623,GO:0005886,GO:0005887,GO:0007049,GO:0008150,GO:0009987,GO:0016020,GO:0016021,GO:0016043,GO:0019954,GO:0022402,GO:0022414,GO:0022607,GO:0031224,GO:0031226,GO:0032153,GO:0032505,GO:0032506,GO:0042802,GO:0043093,GO:0044085,GO:0044425,GO:0044459,GO:0044464,GO:0051301,GO:0061640,GO:0071840,GO:…	6.3.2.4	Bacteria	D	Essential cell division protein. May link together the upstream cell division proteins, which are predominantly cytoplasmic, with the downstream cell division proteins, which are predominantly periplasmic. May control correct divisome assembly
I137_RS00680	1197719.A464_126	1.4e-153	548.9	Salmonella	ftsQ	GO:0000003,GO:0000278,GO:0000281,GO:0000910,GO:0000917,GO:0003674,GO:0005488,GO:0005515,GO:0005575,GO:0005623,GO:0005886,GO:0005887,GO:0007049,GO:0008150,GO:0009987,GO:0016020,GO:0016021,GO:0016043,GO:0019954,GO:0022402,GO:0022414,GO:0022607,GO:0031224,GO:0031226,GO:0032153,GO:0032505,GO:0032506,GO:0042802,GO:0043093,GO:0044085,GO:0044425,GO:0044459,GO:0044464,GO:0051301,GO:0061640,GO:0071840,GO:…	6.3.2.4	Bacteria	D	Essential cell division protein. May link together the upstream cell division proteins, which are predominantly cytoplasmic, with the downstream cell division proteins, which are predominantly periplasmic. May control correct divisome assembly
CJD41_RS05965	1197719.A464_126	2.1e-154	551.6	Salmonella	ftsQ	GO:0000003,GO:0000278,GO:0000281,GO:0000910,GO:0000917,GO:0003674,GO:0005488,GO:0005515,GO:0005575,GO:0005623,GO:0005886,GO:0005887,GO:0007049,GO:0008150,GO:0009987,GO:0016020,GO:0016021,GO:0016043,GO:0019954,GO:0022402,GO:0022414,GO:0022607,GO:0031224,GO:0031226,GO:0032153,GO:0032505,GO:0032506,GO:0042802,GO:0043093,GO:0044085,GO:0044425,GO:0044459,GO:0044464,GO:0051301,GO:0061640,GO:0071840,GO:…	6.3.2.4	Bacteria	D	Essential cell division protein. May link together the upstream cell division proteins, which are predominantly cytoplasmic, with the downstream cell division proteins, which are predominantly periplasmic. May control correct divisome assembly
VTCCBAA614_00755	1197719.A464_126	7.2e-155	553.1	Salmonella	ftsQ	GO:0000003,GO:0000278,GO:0000281,GO:0000910,GO:0000917,GO:0003674,GO:0005488,GO:0005515,GO:0005575,GO:0005623,GO:0005886,GO:0005887,GO:0007049,GO:0008150,GO:0009987,GO:0016020,GO:0016021,GO:0016043,GO:0019954,GO:0022402,GO:0022414,GO:0022607,GO:0031224,GO:0031226,GO:0032153,GO:0032505,GO:0032506,GO:0042802,GO:0043093,GO:0044085,GO:0044425,GO:0044459,GO:0044464,GO:0051301,GO:0061640,GO:0071840,GO:…	6.3.2.4	Bacteria	D	Essential cell division protein. May link together the upstream cell division proteins, which are predominantly cytoplasmic, with the downstream cell division proteins, which are predominantly periplasmic. May control correct divisome assembly
SEN_RS00680	1197719.A464_127	2.5e-236	824.3	Salmonella	ftsA	GO:0000166,GO:0003674,GO:0005488,GO:0005515,GO:0005524,GO:0005575,GO:0005622,GO:0005623,GO:0005737,GO:0005829,GO:0005886,GO:0008144,GO:0008150,GO:0009898,GO:0009987,GO:0016020,GO:0017076,GO:0030554,GO:0032153,GO:0032553,GO:0032555,GO:0032559,GO:0035639,GO:0036094,GO:0042802,GO:0043167,GO:0043168,GO:0044424,GO:0044425,GO:0044444,GO:0044459,GO:0044464,GO:0051301,GO:0071944,GO:0097159,GO:0097367,GO:…		Bacteria	D	Cell division protein that is involved in the assembly of the Z ring. May serve as a membrane anchor for the Z ring
SPUCDC_RS00675	1197719.A464_127	2.5e-236	824.3	Salmonella	ftsA	GO:0000166,GO:0003674,GO:0005488,GO:0005515,GO:0005524,GO:0005575,GO:0005622,GO:0005623,GO:0005737,GO:0005829,GO:0005886,GO:0008144,GO:0008150,GO:0009898,GO:0009987,GO:0016020,GO:0017076,GO:0030554,GO:0032153,GO:0032553,GO:0032555,GO:0032559,GO:0035639,GO:0036094,GO:0042802,GO:0043167,GO:0043168,GO:0044424,GO:0044425,GO:0044444,GO:0044459,GO:0044464,GO:0051301,GO:0071944,GO:0097159,GO:0097367,GO:…		Bacteria	D	Cell division protein that is involved in the assembly of the Z ring. May serve as a membrane anchor for the Z ring
SPUL_RS00675	1197719.A464_127	2.5e-236	824.3	Salmonella	ftsA	GO:0000166,GO:0003674,GO:0005488,GO:0005515,GO:0005524,GO:0005575,GO:0005622,GO:0005623,GO:0005737,GO:0005829,GO:0005886,GO:0008144,GO:0008150,GO:0009898,GO:0009987,GO:0016020,GO:0017076,GO:0030554,GO:0032153,GO:0032553,GO:0032555,GO:0032559,GO:0035639,GO:0036094,GO:0042802,GO:0043167,GO:0043168,GO:0044424,GO:0044425,GO:0044444,GO:0044459,GO:0044464,GO:0051301,GO:0071944,GO:0097159,GO:0097367,GO:…		Bacteria	D	Cell division protein that is involved in the assembly of the Z ring. May serve as a membrane anchor for the Z ring
SG_RS00670	1197719.A464_127	2.5e-236	824.3	Salmonella	ftsA	GO:0000166,GO:0003674,GO:0005488,GO:0005515,GO:0005524,GO:0005575,GO:0005622,GO:0005623,GO:0005737,GO:0005829,GO:0005886,GO:0008144,GO:0008150,GO:0009898,GO:0009987,GO:0016020,GO:0017076,GO:0030554,GO:0032153,GO:0032553,GO:0032555,GO:0032559,GO:0035639,GO:0036094,GO:0042802,GO:0043167,GO:0043168,GO:0044424,GO:0044425,GO:0044444,GO:0044459,GO:0044464,GO:0051301,GO:0071944,GO:0097159,GO:0097367,GO:…		Bacteria	D	Cell division protein that is involved in the assembly of the Z ring. May serve as a membrane anchor for the Z ring
SEEG9184_RS20250	1197719.A464_127	2.5e-236	824.3	Salmonella	ftsA	GO:0000166,GO:0003674,GO:0005488,GO:0005515,GO:0005524,GO:0005575,GO:0005622,GO:0005623,GO:0005737,GO:0005829,GO:0005886,GO:0008144,GO:0008150,GO:0009898,GO:0009987,GO:0016020,GO:0017076,GO:0030554,GO:0032153,GO:0032553,GO:0032555,GO:0032559,GO:0035639,GO:0036094,GO:0042802,GO:0043167,GO:0043168,GO:0044424,GO:0044425,GO:0044444,GO:0044459,GO:0044464,GO:0051301,GO:0071944,GO:0097159,GO:0097367,GO:…		Bacteria	D	Cell division protein that is involved in the assembly of the Z ring. May serve as a membrane anchor for the Z ring
SEEP9120_RS04835	1197719.A464_127	2.5e-236	824.3	Salmonella	ftsA	GO:0000166,GO:0003674,GO:0005488,GO:0005515,GO:0005524,GO:0005575,GO:0005622,GO:0005623,GO:0005737,GO:0005829,GO:0005886,GO:0008144,GO:0008150,GO:0009898,GO:0009987,GO:0016020,GO:0017076,GO:0030554,GO:0032153,GO:0032553,GO:0032555,GO:0032559,GO:0035639,GO:0036094,GO:0042802,GO:0043167,GO:0043168,GO:0044424,GO:0044425,GO:0044444,GO:0044459,GO:0044464,GO:0051301,GO:0071944,GO:0097159,GO:0097367,GO:…		Bacteria	D	Cell division protein that is involved in the assembly of the Z ring. May serve as a membrane anchor for the Z ring
I137_RS00685	1197719.A464_127	2.5e-236	824.3	Salmonella	ftsA	GO:0000166,GO:0003674,GO:0005488,GO:0005515,GO:0005524,GO:0005575,GO:0005622,GO:0005623,GO:0005737,GO:0005829,GO:0005886,GO:0008144,GO:0008150,GO:0009898,GO:0009987,GO:0016020,GO:0017076,GO:0030554,GO:0032153,GO:0032553,GO:0032555,GO:0032559,GO:0035639,GO:0036094,GO:0042802,GO:0043167,GO:0043168,GO:0044424,GO:0044425,GO:0044444,GO:0044459,GO:0044464,GO:0051301,GO:0071944,GO:0097159,GO:0097367,GO:…		Bacteria	D	Cell division protein that is involved in the assembly of the Z ring. May serve as a membrane anchor for the Z ring
CJD41_RS05970	1197719.A464_127	2.5e-236	824.3	Salmonella	ftsA	GO:0000166,GO:0003674,GO:0005488,GO:0005515,GO:0005524,GO:0005575,GO:0005622,GO:0005623,GO:0005737,GO:0005829,GO:0005886,GO:0008144,GO:0008150,GO:0009898,GO:0009987,GO:0016020,GO:0017076,GO:0030554,GO:0032153,GO:0032553,GO:0032555,GO:0032559,GO:0035639,GO:0036094,GO:0042802,GO:0043167,GO:0043168,GO:0044424,GO:0044425,GO:0044444,GO:0044459,GO:0044464,GO:0051301,GO:0071944,GO:0097159,GO:0097367,GO:…		Bacteria	D	Cell division protein that is involved in the assembly of the Z ring. May serve as a membrane anchor for the Z ring
VTCCBAA614_00754	1197719.A464_127	2.5e-236	824.3	Salmonella	ftsA	GO:0000166,GO:0003674,GO:0005488,GO:0005515,GO:0005524,GO:0005575,GO:0005622,GO:0005623,GO:0005737,GO:0005829,GO:0005886,GO:0008144,GO:0008150,GO:0009898,GO:0009987,GO:0016020,GO:0017076,GO:0030554,GO:0032153,GO:0032553,GO:0032555,GO:0032559,GO:0035639,GO:0036094,GO:0042802,GO:0043167,GO:0043168,GO:0044424,GO:0044425,GO:0044444,GO:0044459,GO:0044464,GO:0051301,GO:0071944,GO:0097159,GO:0097367,GO:…		Bacteria	D	Cell division protein that is involved in the assembly of the Z ring. May serve as a membrane anchor for the Z ring
SEN_RS00685	90371.CY43_00660	8.6e-207	726.1	Salmonella	ftsZ	GO:0000166,GO:0001882,GO:0001883,GO:0003674,GO:0003824,GO:0003924,GO:0005488,GO:0005515,GO:0005525,GO:0005575,GO:0005622,GO:0005623,GO:0005737,GO:0008150,GO:0009987,GO:0016043,GO:0016462,GO:0016787,GO:0016817,GO:0016818,GO:0017076,GO:0017111,GO:0019001,GO:0022607,GO:0032153,GO:0032549,GO:0032550,GO:0032553,GO:0032555,GO:0032561,GO:0034622,GO:0035639,GO:0036094,GO:0042802,GO:0043167,GO:0043168,GO:…		Bacteria	D	Essential cell division protein that forms a contractile ring structure (Z ring) at the future cell division site. The regulation of the ring assembly controls the timing and the location of cell division. One of the functions of the FtsZ ring is to recruit other cell division proteins to the septum to produce a new cell wall between the dividing cells. Binds GTP and shows GTPase activity
SPUCDC_RS00680	90371.CY43_00660	1.3e-207	728.8	Salmonella	ftsZ	GO:0000166,GO:0001882,GO:0001883,GO:0003674,GO:0003824,GO:0003924,GO:0005488,GO:0005515,GO:0005525,GO:0005575,GO:0005622,GO:0005623,GO:0005737,GO:0008150,GO:0009987,GO:0016043,GO:0016462,GO:0016787,GO:0016817,GO:0016818,GO:0017076,GO:0017111,GO:0019001,GO:0022607,GO:0032153,GO:0032549,GO:0032550,GO:0032553,GO:0032555,GO:0032561,GO:0034622,GO:0035639,GO:0036094,GO:0042802,GO:0043167,GO:0043168,GO:…		Bacteria	D	Essential cell division protein that forms a contractile ring structure (Z ring) at the future cell division site. The regulation of the ring assembly controls the timing and the location of cell division. One of the functions of the FtsZ ring is to recruit other cell division proteins to the septum to produce a new cell wall between the dividing cells. Binds GTP and shows GTPase activity
SPUL_RS00680	90371.CY43_00660	1.3e-207	728.8	Salmonella	ftsZ	GO:0000166,GO:0001882,GO:0001883,GO:0003674,GO:0003824,GO:0003924,GO:0005488,GO:0005515,GO:0005525,GO:0005575,GO:0005622,GO:0005623,GO:0005737,GO:0008150,GO:0009987,GO:0016043,GO:0016462,GO:0016787,GO:0016817,GO:0016818,GO:0017076,GO:0017111,GO:0019001,GO:0022607,GO:0032153,GO:0032549,GO:0032550,GO:0032553,GO:0032555,GO:0032561,GO:0034622,GO:0035639,GO:0036094,GO:0042802,GO:0043167,GO:0043168,GO:…		Bacteria	D	Essential cell division protein that forms a contractile ring structure (Z ring) at the future cell division site. The regulation of the ring assembly controls the timing and the location of cell division. One of the functions of the FtsZ ring is to recruit other cell division proteins to the septum to produce a new cell wall between the dividing cells. Binds GTP and shows GTPase activity
SG_RS00675	90371.CY43_00660	1.3e-207	728.8	Salmonella	ftsZ	GO:0000166,GO:0001882,GO:0001883,GO:0003674,GO:0003824,GO:0003924,GO:0005488,GO:0005515,GO:0005525,GO:0005575,GO:0005622,GO:0005623,GO:0005737,GO:0008150,GO:0009987,GO:0016043,GO:0016462,GO:0016787,GO:0016817,GO:0016818,GO:0017076,GO:0017111,GO:0019001,GO:0022607,GO:0032153,GO:0032549,GO:0032550,GO:0032553,GO:0032555,GO:0032561,GO:0034622,GO:0035639,GO:0036094,GO:0042802,GO:0043167,GO:0043168,GO:…		Bacteria	D	Essential cell division protein that forms a contractile ring structure (Z ring) at the future cell division site. The regulation of the ring assembly controls the timing and the location of cell division. One of the functions of the FtsZ ring is to recruit other cell division proteins to the septum to produce a new cell wall between the dividing cells. Binds GTP and shows GTPase activity
SEEG9184_RS20245	90371.CY43_00660	1.3e-207	728.8	Salmonella	ftsZ	GO:0000166,GO:0001882,GO:0001883,GO:0003674,GO:0003824,GO:0003924,GO:0005488,GO:0005515,GO:0005525,GO:0005575,GO:0005622,GO:0005623,GO:0005737,GO:0008150,GO:0009987,GO:0016043,GO:0016462,GO:0016787,GO:0016817,GO:0016818,GO:0017076,GO:0017111,GO:0019001,GO:0022607,GO:0032153,GO:0032549,GO:0032550,GO:0032553,GO:0032555,GO:0032561,GO:0034622,GO:0035639,GO:0036094,GO:0042802,GO:0043167,GO:0043168,GO:…		Bacteria	D	Essential cell division protein that forms a contractile ring structure (Z ring) at the future cell division site. The regulation of the ring assembly controls the timing and the location of cell division. One of the functions of the FtsZ ring is to recruit other cell division proteins to the septum to produce a new cell wall between the dividing cells. Binds GTP and shows GTPase activity
SEEP9120_RS04840	90371.CY43_00660	1.3e-207	728.8	Salmonella	ftsZ	GO:0000166,GO:0001882,GO:0001883,GO:0003674,GO:0003824,GO:0003924,GO:0005488,GO:0005515,GO:0005525,GO:0005575,GO:0005622,GO:0005623,GO:0005737,GO:0008150,GO:0009987,GO:0016043,GO:0016462,GO:0016787,GO:0016817,GO:0016818,GO:0017076,GO:0017111,GO:0019001,GO:0022607,GO:0032153,GO:0032549,GO:0032550,GO:0032553,GO:0032555,GO:0032561,GO:0034622,GO:0035639,GO:0036094,GO:0042802,GO:0043167,GO:0043168,GO:…		Bacteria	D	Essential cell division protein that forms a contractile ring structure (Z ring) at the future cell division site. The regulation of the ring assembly controls the timing and the location of cell division. One of the functions of the FtsZ ring is to recruit other cell division proteins to the septum to produce a new cell wall between the dividing cells. Binds GTP and shows GTPase activity
I137_RS00690	90371.CY43_00660	1.3e-207	728.8	Salmonella	ftsZ	GO:0000166,GO:0001882,GO:0001883,GO:0003674,GO:0003824,GO:0003924,GO:0005488,GO:0005515,GO:0005525,GO:0005575,GO:0005622,GO:0005623,GO:0005737,GO:0008150,GO:0009987,GO:0016043,GO:0016462,GO:0016787,GO:0016817,GO:0016818,GO:0017076,GO:0017111,GO:0019001,GO:0022607,GO:0032153,GO:0032549,GO:0032550,GO:0032553,GO:0032555,GO:0032561,GO:0034622,GO:0035639,GO:0036094,GO:0042802,GO:0043167,GO:0043168,GO:…		Bacteria	D	Essential cell division protein that forms a contractile ring structure (Z ring) at the future cell division site. The regulation of the ring assembly controls the timing and the location of cell division. One of the functions of the FtsZ ring is to recruit other cell division proteins to the septum to produce a new cell wall between the dividing cells. Binds GTP and shows GTPase activity
CJD41_RS05975	90371.CY43_00660	1.3e-207	728.8	Salmonella	ftsZ	GO:0000166,GO:0001882,GO:0001883,GO:0003674,GO:0003824,GO:0003924,GO:0005488,GO:0005515,GO:0005525,GO:0005575,GO:0005622,GO:0005623,GO:0005737,GO:0008150,GO:0009987,GO:0016043,GO:0016462,GO:0016787,GO:0016817,GO:0016818,GO:0017076,GO:0017111,GO:0019001,GO:0022607,GO:0032153,GO:0032549,GO:0032550,GO:0032553,GO:0032555,GO:0032561,GO:0034622,GO:0035639,GO:0036094,GO:0042802,GO:0043167,GO:0043168,GO:…		Bacteria	D	Essential cell division protein that forms a contractile ring structure (Z ring) at the future cell division site. The regulation of the ring assembly controls the timing and the location of cell division. One of the functions of the FtsZ ring is to recruit other cell division proteins to the septum to produce a new cell wall between the dividing cells. Binds GTP and shows GTPase activity
VTCCBAA614_00753	90371.CY43_00660	1.3e-207	728.8	Salmonella	ftsZ	GO:0000166,GO:0001882,GO:0001883,GO:0003674,GO:0003824,GO:0003924,GO:0005488,GO:0005515,GO:0005525,GO:0005575,GO:0005622,GO:0005623,GO:0005737,GO:0008150,GO:0009987,GO:0016043,GO:0016462,GO:0016787,GO:0016817,GO:0016818,GO:0017076,GO:0017111,GO:0019001,GO:0022607,GO:0032153,GO:0032549,GO:0032550,GO:0032553,GO:0032555,GO:0032561,GO:0034622,GO:0035639,GO:0036094,GO:0042802,GO:0043167,GO:0043168,GO:…		Bacteria	D	Essential cell division protein that forms a contractile ring structure (Z ring) at the future cell division site. The regulation of the ring assembly controls the timing and the location of cell division. One of the functions of the FtsZ ring is to recruit other cell division proteins to the septum to produce a new cell wall between the dividing cells. Binds GTP and shows GTPase activity
SEN_RS00695	90371.CY43_00670	3.1e-87	327.8	Salmonella	secM	GO:0003674,GO:0005575,GO:0005623,GO:0006417,GO:0008150,GO:0009889,GO:0010468,GO:0010556,GO:0010608,GO:0019222,GO:0031323,GO:0031326,GO:0032268,GO:0034248,GO:0042597,GO:0044464,GO:0045182,GO:0050789,GO:0050794,GO:0051171,GO:0051246,GO:0060255,GO:0065007,GO:0080090,GO:2000112		Bacteria	S	Regulates secA expression by translational coupling of the secM secA operon. Translational pausing at a specific Pro residue 5 residues before the end of the protein may allow disruption of a mRNA repressor helix that normally suppresses secA translation initiation
SPUCDC_RS00690	90371.CY43_00670	3.1e-87	327.8	Salmonella	secM	GO:0003674,GO:0005575,GO:0005623,GO:0006417,GO:0008150,GO:0009889,GO:0010468,GO:0010556,GO:0010608,GO:0019222,GO:0031323,GO:0031326,GO:0032268,GO:0034248,GO:0042597,GO:0044464,GO:0045182,GO:0050789,GO:0050794,GO:0051171,GO:0051246,GO:0060255,GO:0065007,GO:0080090,GO:2000112		Bacteria	S	Regulates secA expression by translational coupling of the secM secA operon. Translational pausing at a specific Pro residue 5 residues before the end of the protein may allow disruption of a mRNA repressor helix that normally suppresses secA translation initiation
SPUL_RS00690	90371.CY43_00670	3.1e-87	327.8	Salmonella	secM	GO:0003674,GO:0005575,GO:0005623,GO:0006417,GO:0008150,GO:0009889,GO:0010468,GO:0010556,GO:0010608,GO:0019222,GO:0031323,GO:0031326,GO:0032268,GO:0034248,GO:0042597,GO:0044464,GO:0045182,GO:0050789,GO:0050794,GO:0051171,GO:0051246,GO:0060255,GO:0065007,GO:0080090,GO:2000112		Bacteria	S	Regulates secA expression by translational coupling of the secM secA operon. Translational pausing at a specific Pro residue 5 residues before the end of the protein may allow disruption of a mRNA repressor helix that normally suppresses secA translation initiation
SG_RS00685	90371.CY43_00670	3.1e-87	327.8	Salmonella	secM	GO:0003674,GO:0005575,GO:0005623,GO:0006417,GO:0008150,GO:0009889,GO:0010468,GO:0010556,GO:0010608,GO:0019222,GO:0031323,GO:0031326,GO:0032268,GO:0034248,GO:0042597,GO:0044464,GO:0045182,GO:0050789,GO:0050794,GO:0051171,GO:0051246,GO:0060255,GO:0065007,GO:0080090,GO:2000112		Bacteria	S	Regulates secA expression by translational coupling of the secM secA operon. Translational pausing at a specific Pro residue 5 residues before the end of the protein may allow disruption of a mRNA repressor helix that normally suppresses secA translation initiation
SEEG9184_RS20235	90371.CY43_00670	3.1e-87	327.8	Salmonella	secM	GO:0003674,GO:0005575,GO:0005623,GO:0006417,GO:0008150,GO:0009889,GO:0010468,GO:0010556,GO:0010608,GO:0019222,GO:0031323,GO:0031326,GO:0032268,GO:0034248,GO:0042597,GO:0044464,GO:0045182,GO:0050789,GO:0050794,GO:0051171,GO:0051246,GO:0060255,GO:0065007,GO:0080090,GO:2000112		Bacteria	S	Regulates secA expression by translational coupling of the secM secA operon. Translational pausing at a specific Pro residue 5 residues before the end of the protein may allow disruption of a mRNA repressor helix that normally suppresses secA translation initiation
SEEP9120_RS04850	90371.CY43_00670	3.1e-87	327.8	Salmonella	secM	GO:0003674,GO:0005575,GO:0005623,GO:0006417,GO:0008150,GO:0009889,GO:0010468,GO:0010556,GO:0010608,GO:0019222,GO:0031323,GO:0031326,GO:0032268,GO:0034248,GO:0042597,GO:0044464,GO:0045182,GO:0050789,GO:0050794,GO:0051171,GO:0051246,GO:0060255,GO:0065007,GO:0080090,GO:2000112		Bacteria	S	Regulates secA expression by translational coupling of the secM secA operon. Translational pausing at a specific Pro residue 5 residues before the end of the protein may allow disruption of a mRNA repressor helix that normally suppresses secA translation initiation
I137_RS00700	90371.CY43_00670	3.1e-87	327.8	Salmonella	secM	GO:0003674,GO:0005575,GO:0005623,GO:0006417,GO:0008150,GO:0009889,GO:0010468,GO:0010556,GO:0010608,GO:0019222,GO:0031323,GO:0031326,GO:0032268,GO:0034248,GO:0042597,GO:0044464,GO:0045182,GO:0050789,GO:0050794,GO:0051171,GO:0051246,GO:0060255,GO:0065007,GO:0080090,GO:2000112		Bacteria	S	Regulates secA expression by translational coupling of the secM secA operon. Translational pausing at a specific Pro residue 5 residues before the end of the protein may allow disruption of a mRNA repressor helix that normally suppresses secA translation initiation
CJD41_RS05985	90371.CY43_00670	3.1e-87	327.8	Salmonella	secM	GO:0003674,GO:0005575,GO:0005623,GO:0006417,GO:0008150,GO:0009889,GO:0010468,GO:0010556,GO:0010608,GO:0019222,GO:0031323,GO:0031326,GO:0032268,GO:0034248,GO:0042597,GO:0044464,GO:0045182,GO:0050789,GO:0050794,GO:0051171,GO:0051246,GO:0060255,GO:0065007,GO:0080090,GO:2000112		Bacteria	S	Regulates secA expression by translational coupling of the secM secA operon. Translational pausing at a specific Pro residue 5 residues before the end of the protein may allow disruption of a mRNA repressor helix that normally suppresses secA translation initiation
VTCCBAA614_00751	90371.CY43_00670	2.9e-87	327.8	Salmonella	secM	GO:0003674,GO:0005575,GO:0005623,GO:0006417,GO:0008150,GO:0009889,GO:0010468,GO:0010556,GO:0010608,GO:0019222,GO:0031323,GO:0031326,GO:0032268,GO:0034248,GO:0042597,GO:0044464,GO:0045182,GO:0050789,GO:0050794,GO:0051171,GO:0051246,GO:0060255,GO:0065007,GO:0080090,GO:2000112		Bacteria	S	Regulates secA expression by translational coupling of the secM secA operon. Translational pausing at a specific Pro residue 5 residues before the end of the protein may allow disruption of a mRNA repressor helix that normally suppresses secA translation initiation
SEN_RS00700	90371.CY43_00675	0	1752.3	Salmonella	secA	GO:0000166,GO:0002790,GO:0003674,GO:0003824,GO:0005215,GO:0005488,GO:0005515,GO:0005524,GO:0005575,GO:0005622,GO:0005623,GO:0005737,GO:0005829,GO:0005886,GO:0005887,GO:0006457,GO:0006605,GO:0006810,GO:0006886,GO:0008104,GO:0008144,GO:0008150,GO:0008320,GO:0008565,GO:0009306,GO:0009987,GO:0015031,GO:0015399,GO:0015405,GO:0015440,GO:0015450,GO:0015462,GO:0015627,GO:0015628,GO:0015833,GO:0016020,GO:…		Bacteria	U	Part of the Sec protein translocase complex. Interacts with the SecYEG preprotein conducting channel. Has a central role in coupling the hydrolysis of ATP to the transfer of proteins into and across the cell membrane, serving both as a receptor for the preprotein-SecB complex and as an ATP-driven molecular motor driving the stepwise translocation of polypeptide chains across the membrane
SPUCDC_RS00695	90371.CY43_00675	0	1754.6	Salmonella	secA	GO:0000166,GO:0002790,GO:0003674,GO:0003824,GO:0005215,GO:0005488,GO:0005515,GO:0005524,GO:0005575,GO:0005622,GO:0005623,GO:0005737,GO:0005829,GO:0005886,GO:0005887,GO:0006457,GO:0006605,GO:0006810,GO:0006886,GO:0008104,GO:0008144,GO:0008150,GO:0008320,GO:0008565,GO:0009306,GO:0009987,GO:0015031,GO:0015399,GO:0015405,GO:0015440,GO:0015450,GO:0015462,GO:0015627,GO:0015628,GO:0015833,GO:0016020,GO:…		Bacteria	U	Part of the Sec protein translocase complex. Interacts with the SecYEG preprotein conducting channel. Has a central role in coupling the hydrolysis of ATP to the transfer of proteins into and across the cell membrane, serving both as a receptor for the preprotein-SecB complex and as an ATP-driven molecular motor driving the stepwise translocation of polypeptide chains across the membrane
SPUL_RS00695	90371.CY43_00675	0	1754.6	Salmonella	secA	GO:0000166,GO:0002790,GO:0003674,GO:0003824,GO:0005215,GO:0005488,GO:0005515,GO:0005524,GO:0005575,GO:0005622,GO:0005623,GO:0005737,GO:0005829,GO:0005886,GO:0005887,GO:0006457,GO:0006605,GO:0006810,GO:0006886,GO:0008104,GO:0008144,GO:0008150,GO:0008320,GO:0008565,GO:0009306,GO:0009987,GO:0015031,GO:0015399,GO:0015405,GO:0015440,GO:0015450,GO:0015462,GO:0015627,GO:0015628,GO:0015833,GO:0016020,GO:…		Bacteria	U	Part of the Sec protein translocase complex. Interacts with the SecYEG preprotein conducting channel. Has a central role in coupling the hydrolysis of ATP to the transfer of proteins into and across the cell membrane, serving both as a receptor for the preprotein-SecB complex and as an ATP-driven molecular motor driving the stepwise translocation of polypeptide chains across the membrane
SG_RS00690	90371.CY43_00675	0	1754.6	Salmonella	secA	GO:0000166,GO:0002790,GO:0003674,GO:0003824,GO:0005215,GO:0005488,GO:0005515,GO:0005524,GO:0005575,GO:0005622,GO:0005623,GO:0005737,GO:0005829,GO:0005886,GO:0005887,GO:0006457,GO:0006605,GO:0006810,GO:0006886,GO:0008104,GO:0008144,GO:0008150,GO:0008320,GO:0008565,GO:0009306,GO:0009987,GO:0015031,GO:0015399,GO:0015405,GO:0015440,GO:0015450,GO:0015462,GO:0015627,GO:0015628,GO:0015833,GO:0016020,GO:…		Bacteria	U	Part of the Sec protein translocase complex. Interacts with the SecYEG preprotein conducting channel. Has a central role in coupling the hydrolysis of ATP to the transfer of proteins into and across the cell membrane, serving both as a receptor for the preprotein-SecB complex and as an ATP-driven molecular motor driving the stepwise translocation of polypeptide chains across the membrane
SEEG9184_RS20230	90371.CY43_00675	0	1754.6	Salmonella	secA	GO:0000166,GO:0002790,GO:0003674,GO:0003824,GO:0005215,GO:0005488,GO:0005515,GO:0005524,GO:0005575,GO:0005622,GO:0005623,GO:0005737,GO:0005829,GO:0005886,GO:0005887,GO:0006457,GO:0006605,GO:0006810,GO:0006886,GO:0008104,GO:0008144,GO:0008150,GO:0008320,GO:0008565,GO:0009306,GO:0009987,GO:0015031,GO:0015399,GO:0015405,GO:0015440,GO:0015450,GO:0015462,GO:0015627,GO:0015628,GO:0015833,GO:0016020,GO:…		Bacteria	U	Part of the Sec protein translocase complex. Interacts with the SecYEG preprotein conducting channel. Has a central role in coupling the hydrolysis of ATP to the transfer of proteins into and across the cell membrane, serving both as a receptor for the preprotein-SecB complex and as an ATP-driven molecular motor driving the stepwise translocation of polypeptide chains across the membrane
SEEP9120_RS04855	90371.CY43_00675	0	1754.6	Salmonella	secA	GO:0000166,GO:0002790,GO:0003674,GO:0003824,GO:0005215,GO:0005488,GO:0005515,GO:0005524,GO:0005575,GO:0005622,GO:0005623,GO:0005737,GO:0005829,GO:0005886,GO:0005887,GO:0006457,GO:0006605,GO:0006810,GO:0006886,GO:0008104,GO:0008144,GO:0008150,GO:0008320,GO:0008565,GO:0009306,GO:0009987,GO:0015031,GO:0015399,GO:0015405,GO:0015440,GO:0015450,GO:0015462,GO:0015627,GO:0015628,GO:0015833,GO:0016020,GO:…		Bacteria	U	Part of the Sec protein translocase complex. Interacts with the SecYEG preprotein conducting channel. Has a central role in coupling the hydrolysis of ATP to the transfer of proteins into and across the cell membrane, serving both as a receptor for the preprotein-SecB complex and as an ATP-driven molecular motor driving the stepwise translocation of polypeptide chains across the membrane
I137_RS00705	90371.CY43_00675	0	1754.6	Salmonella	secA	GO:0000166,GO:0002790,GO:0003674,GO:0003824,GO:0005215,GO:0005488,GO:0005515,GO:0005524,GO:0005575,GO:0005622,GO:0005623,GO:0005737,GO:0005829,GO:0005886,GO:0005887,GO:0006457,GO:0006605,GO:0006810,GO:0006886,GO:0008104,GO:0008144,GO:0008150,GO:0008320,GO:0008565,GO:0009306,GO:0009987,GO:0015031,GO:0015399,GO:0015405,GO:0015440,GO:0015450,GO:0015462,GO:0015627,GO:0015628,GO:0015833,GO:0016020,GO:…		Bacteria	U	Part of the Sec protein translocase complex. Interacts with the SecYEG preprotein conducting channel. Has a central role in coupling the hydrolysis of ATP to the transfer of proteins into and across the cell membrane, serving both as a receptor for the preprotein-SecB complex and as an ATP-driven molecular motor driving the stepwise translocation of polypeptide chains across the membrane
CJD41_RS05990	90371.CY43_00675	0	1754.6	Salmonella	secA	GO:0000166,GO:0002790,GO:0003674,GO:0003824,GO:0005215,GO:0005488,GO:0005515,GO:0005524,GO:0005575,GO:0005622,GO:0005623,GO:0005737,GO:0005829,GO:0005886,GO:0005887,GO:0006457,GO:0006605,GO:0006810,GO:0006886,GO:0008104,GO:0008144,GO:0008150,GO:0008320,GO:0008565,GO:0009306,GO:0009987,GO:0015031,GO:0015399,GO:0015405,GO:0015440,GO:0015450,GO:0015462,GO:0015627,GO:0015628,GO:0015833,GO:0016020,GO:…		Bacteria	U	Part of the Sec protein translocase complex. Interacts with the SecYEG preprotein conducting channel. Has a central role in coupling the hydrolysis of ATP to the transfer of proteins into and across the cell membrane, serving both as a receptor for the preprotein-SecB complex and as an ATP-driven molecular motor driving the stepwise translocation of polypeptide chains across the membrane
VTCCBAA614_00750	90371.CY43_00675	0	1754.6	Salmonella	secA	GO:0000166,GO:0002790,GO:0003674,GO:0003824,GO:0005215,GO:0005488,GO:0005515,GO:0005524,GO:0005575,GO:0005622,GO:0005623,GO:0005737,GO:0005829,GO:0005886,GO:0005887,GO:0006457,GO:0006605,GO:0006810,GO:0006886,GO:0008104,GO:0008144,GO:0008150,GO:0008320,GO:0008565,GO:0009306,GO:0009987,GO:0015031,GO:0015399,GO:0015405,GO:0015440,GO:0015450,GO:0015462,GO:0015627,GO:0015628,GO:0015833,GO:0016020,GO:…		Bacteria	U	Part of the Sec protein translocase complex. Interacts with the SecYEG preprotein conducting channel. Has a central role in coupling the hydrolysis of ATP to the transfer of proteins into and across the cell membrane, serving both as a receptor for the preprotein-SecB complex and as an ATP-driven molecular motor driving the stepwise translocation of polypeptide chains across the membrane
SEN_RS00705	90371.CY43_00680	1.1e-71	275.8	Salmonella	mutT	GO:0000287,GO:0003674,GO:0003824,GO:0005488,GO:0006139,GO:0006259,GO:0006281,GO:0006725,GO:0006807,GO:0006950,GO:0006974,GO:0008150,GO:0008152,GO:0008413,GO:0009987,GO:0016462,GO:0016787,GO:0016817,GO:0016818,GO:0017110,GO:0030145,GO:0033554,GO:0034641,GO:0035539,GO:0043167,GO:0043169,GO:0043170,GO:0044237,GO:0044238,GO:0044260,GO:0044715,GO:0044716,GO:0046483,GO:0046872,GO:0046914,GO:0047429,GO:…	3.6.1.55,3.6.1.65	Bacteria	L	NUDIX domain
SPUCDC_RS00700	90371.CY43_00680	1.1e-71	275.8	Salmonella	mutT	GO:0000287,GO:0003674,GO:0003824,GO:0005488,GO:0006139,GO:0006259,GO:0006281,GO:0006725,GO:0006807,GO:0006950,GO:0006974,GO:0008150,GO:0008152,GO:0008413,GO:0009987,GO:0016462,GO:0016787,GO:0016817,GO:0016818,GO:0017110,GO:0030145,GO:0033554,GO:0034641,GO:0035539,GO:0043167,GO:0043169,GO:0043170,GO:0044237,GO:0044238,GO:0044260,GO:0044715,GO:0044716,GO:0046483,GO:0046872,GO:0046914,GO:0047429,GO:…	3.6.1.55,3.6.1.65	Bacteria	L	NUDIX domain
SPUL_RS00700	90371.CY43_00680	1.1e-71	275.8	Salmonella	mutT	GO:0000287,GO:0003674,GO:0003824,GO:0005488,GO:0006139,GO:0006259,GO:0006281,GO:0006725,GO:0006807,GO:0006950,GO:0006974,GO:0008150,GO:0008152,GO:0008413,GO:0009987,GO:0016462,GO:0016787,GO:0016817,GO:0016818,GO:0017110,GO:0030145,GO:0033554,GO:0034641,GO:0035539,GO:0043167,GO:0043169,GO:0043170,GO:0044237,GO:0044238,GO:0044260,GO:0044715,GO:0044716,GO:0046483,GO:0046872,GO:0046914,GO:0047429,GO:…	3.6.1.55,3.6.1.65	Bacteria	L	NUDIX domain
SG_RS00695	90371.CY43_00680	1.1e-71	275.8	Salmonella	mutT	GO:0000287,GO:0003674,GO:0003824,GO:0005488,GO:0006139,GO:0006259,GO:0006281,GO:0006725,GO:0006807,GO:0006950,GO:0006974,GO:0008150,GO:0008152,GO:0008413,GO:0009987,GO:0016462,GO:0016787,GO:0016817,GO:0016818,GO:0017110,GO:0030145,GO:0033554,GO:0034641,GO:0035539,GO:0043167,GO:0043169,GO:0043170,GO:0044237,GO:0044238,GO:0044260,GO:0044715,GO:0044716,GO:0046483,GO:0046872,GO:0046914,GO:0047429,GO:…	3.6.1.55,3.6.1.65	Bacteria	L	NUDIX domain
SEEG9184_RS20225	90371.CY43_00680	1.1e-71	275.8	Salmonella	mutT	GO:0000287,GO:0003674,GO:0003824,GO:0005488,GO:0006139,GO:0006259,GO:0006281,GO:0006725,GO:0006807,GO:0006950,GO:0006974,GO:0008150,GO:0008152,GO:0008413,GO:0009987,GO:0016462,GO:0016787,GO:0016817,GO:0016818,GO:0017110,GO:0030145,GO:0033554,GO:0034641,GO:0035539,GO:0043167,GO:0043169,GO:0043170,GO:0044237,GO:0044238,GO:0044260,GO:0044715,GO:0044716,GO:0046483,GO:0046872,GO:0046914,GO:0047429,GO:…	3.6.1.55,3.6.1.65	Bacteria	L	NUDIX domain
SEEP9120_RS04860	90371.CY43_00680	1.1e-71	275.8	Salmonella	mutT	GO:0000287,GO:0003674,GO:0003824,GO:0005488,GO:0006139,GO:0006259,GO:0006281,GO:0006725,GO:0006807,GO:0006950,GO:0006974,GO:0008150,GO:0008152,GO:0008413,GO:0009987,GO:0016462,GO:0016787,GO:0016817,GO:0016818,GO:0017110,GO:0030145,GO:0033554,GO:0034641,GO:0035539,GO:0043167,GO:0043169,GO:0043170,GO:0044237,GO:0044238,GO:0044260,GO:0044715,GO:0044716,GO:0046483,GO:0046872,GO:0046914,GO:0047429,GO:…	3.6.1.55,3.6.1.65	Bacteria	L	NUDIX domain
I137_RS00710	90371.CY43_00680	1.1e-71	275.8	Salmonella	mutT	GO:0000287,GO:0003674,GO:0003824,GO:0005488,GO:0006139,GO:0006259,GO:0006281,GO:0006725,GO:0006807,GO:0006950,GO:0006974,GO:0008150,GO:0008152,GO:0008413,GO:0009987,GO:0016462,GO:0016787,GO:0016817,GO:0016818,GO:0017110,GO:0030145,GO:0033554,GO:0034641,GO:0035539,GO:0043167,GO:0043169,GO:0043170,GO:0044237,GO:0044238,GO:0044260,GO:0044715,GO:0044716,GO:0046483,GO:0046872,GO:0046914,GO:0047429,GO:…	3.6.1.55,3.6.1.65	Bacteria	L	NUDIX domain
CJD41_RS05995	90371.CY43_00680	1.1e-71	275.8	Salmonella	mutT	GO:0000287,GO:0003674,GO:0003824,GO:0005488,GO:0006139,GO:0006259,GO:0006281,GO:0006725,GO:0006807,GO:0006950,GO:0006974,GO:0008150,GO:0008152,GO:0008413,GO:0009987,GO:0016462,GO:0016787,GO:0016817,GO:0016818,GO:0017110,GO:0030145,GO:0033554,GO:0034641,GO:0035539,GO:0043167,GO:0043169,GO:0043170,GO:0044237,GO:0044238,GO:0044260,GO:0044715,GO:0044716,GO:0046483,GO:0046872,GO:0046914,GO:0047429,GO:…	3.6.1.55,3.6.1.65	Bacteria	L	NUDIX domain
VTCCBAA614_00748	90371.CY43_00680	1.1e-71	275.8	Salmonella	mutT	GO:0000287,GO:0003674,GO:0003824,GO:0005488,GO:0006139,GO:0006259,GO:0006281,GO:0006725,GO:0006807,GO:0006950,GO:0006974,GO:0008150,GO:0008152,GO:0008413,GO:0009987,GO:0016462,GO:0016787,GO:0016817,GO:0016818,GO:0017110,GO:0030145,GO:0033554,GO:0034641,GO:0035539,GO:0043167,GO:0043169,GO:0043170,GO:0044237,GO:0044238,GO:0044260,GO:0044715,GO:0044716,GO:0046483,GO:0046872,GO:0046914,GO:0047429,GO:…	3.6.1.55,3.6.1.65	Bacteria	L	NUDIX domain
SEN_RS00720	220341	3.7e-30	136.7	Salmonella	yacG	GO:0003674,GO:0004857,GO:0005488,GO:0008150,GO:0008270,GO:0008657,GO:0010911,GO:0030234,GO:0032780,GO:0042030,GO:0043086,GO:0043167,GO:0043169,GO:0043462,GO:0044092,GO:0046872,GO:0046914,GO:0050790,GO:0051336,GO:0051346,GO:0060589,GO:0060590,GO:0065007,GO:0065009,GO:0072586,GO:0098772,GO:2000371,GO:2000372	2.7.1.24	Bacteria	S	Inhibits all the catalytic activities of DNA gyrase by preventing its interaction with DNA. Acts by binding directly to the C-terminal domain of GyrB, which probably disrupts DNA binding by the gyrase
SPUCDC_RS00715	220341	3.7e-30	136.7	Salmonella	yacG	GO:0003674,GO:0004857,GO:0005488,GO:0008150,GO:0008270,GO:0008657,GO:0010911,GO:0030234,GO:0032780,GO:0042030,GO:0043086,GO:0043167,GO:0043169,GO:0043462,GO:0044092,GO:0046872,GO:0046914,GO:0050790,GO:0051336,GO:0051346,GO:0060589,GO:0060590,GO:0065007,GO:0065009,GO:0072586,GO:0098772,GO:2000371,GO:2000372	2.7.1.24	Bacteria	S	Inhibits all the catalytic activities of DNA gyrase by preventing its interaction with DNA. Acts by binding directly to the C-terminal domain of GyrB, which probably disrupts DNA binding by the gyrase
SPUL_RS00715	220341	3.7e-30	136.7	Salmonella	yacG	GO:0003674,GO:0004857,GO:0005488,GO:0008150,GO:0008270,GO:0008657,GO:0010911,GO:0030234,GO:0032780,GO:0042030,GO:0043086,GO:0043167,GO:0043169,GO:0043462,GO:0044092,GO:0046872,GO:0046914,GO:0050790,GO:0051336,GO:0051346,GO:0060589,GO:0060590,GO:0065007,GO:0065009,GO:0072586,GO:0098772,GO:2000371,GO:2000372	2.7.1.24	Bacteria	S	Inhibits all the catalytic activities of DNA gyrase by preventing its interaction with DNA. Acts by binding directly to the C-terminal domain of GyrB, which probably disrupts DNA binding by the gyrase
SG_RS00710	220341	3.7e-30	136.7	Salmonella	yacG	GO:0003674,GO:0004857,GO:0005488,GO:0008150,GO:0008270,GO:0008657,GO:0010911,GO:0030234,GO:0032780,GO:0042030,GO:0043086,GO:0043167,GO:0043169,GO:0043462,GO:0044092,GO:0046872,GO:0046914,GO:0050790,GO:0051336,GO:0051346,GO:0060589,GO:0060590,GO:0065007,GO:0065009,GO:0072586,GO:0098772,GO:2000371,GO:2000372	2.7.1.24	Bacteria	S	Inhibits all the catalytic activities of DNA gyrase by preventing its interaction with DNA. Acts by binding directly to the C-terminal domain of GyrB, which probably disrupts DNA binding by the gyrase
SEEG9184_RS20210	220341	3.7e-30	136.7	Salmonella	yacG	GO:0003674,GO:0004857,GO:0005488,GO:0008150,GO:0008270,GO:0008657,GO:0010911,GO:0030234,GO:0032780,GO:0042030,GO:0043086,GO:0043167,GO:0043169,GO:0043462,GO:0044092,GO:0046872,GO:0046914,GO:0050790,GO:0051336,GO:0051346,GO:0060589,GO:0060590,GO:0065007,GO:0065009,GO:0072586,GO:0098772,GO:2000371,GO:2000372	2.7.1.24	Bacteria	S	Inhibits all the catalytic activities of DNA gyrase by preventing its interaction with DNA. Acts by binding directly to the C-terminal domain of GyrB, which probably disrupts DNA binding by the gyrase
SEEP9120_RS04875	220341	3.7e-30	136.7	Salmonella	yacG	GO:0003674,GO:0004857,GO:0005488,GO:0008150,GO:0008270,GO:0008657,GO:0010911,GO:0030234,GO:0032780,GO:0042030,GO:0043086,GO:0043167,GO:0043169,GO:0043462,GO:0044092,GO:0046872,GO:0046914,GO:0050790,GO:0051336,GO:0051346,GO:0060589,GO:0060590,GO:0065007,GO:0065009,GO:0072586,GO:0098772,GO:2000371,GO:2000372	2.7.1.24	Bacteria	S	Inhibits all the catalytic activities of DNA gyrase by preventing its interaction with DNA. Acts by binding directly to the C-terminal domain of GyrB, which probably disrupts DNA binding by the gyrase
I137_RS00725	220341	3.7e-30	136.7	Salmonella	yacG	GO:0003674,GO:0004857,GO:0005488,GO:0008150,GO:0008270,GO:0008657,GO:0010911,GO:0030234,GO:0032780,GO:0042030,GO:0043086,GO:0043167,GO:0043169,GO:0043462,GO:0044092,GO:0046872,GO:0046914,GO:0050790,GO:0051336,GO:0051346,GO:0060589,GO:0060590,GO:0065007,GO:0065009,GO:0072586,GO:0098772,GO:2000371,GO:2000372	2.7.1.24	Bacteria	S	Inhibits all the catalytic activities of DNA gyrase by preventing its interaction with DNA. Acts by binding directly to the C-terminal domain of GyrB, which probably disrupts DNA binding by the gyrase
CJD41_RS06010	220341	3.7e-30	136.7	Salmonella	yacG	GO:0003674,GO:0004857,GO:0005488,GO:0008150,GO:0008270,GO:0008657,GO:0010911,GO:0030234,GO:0032780,GO:0042030,GO:0043086,GO:0043167,GO:0043169,GO:0043462,GO:0044092,GO:0046872,GO:0046914,GO:0050790,GO:0051336,GO:0051346,GO:0060589,GO:0060590,GO:0065007,GO:0065009,GO:0072586,GO:0098772,GO:2000371,GO:2000372	2.7.1.24	Bacteria	S	Inhibits all the catalytic activities of DNA gyrase by preventing its interaction with DNA. Acts by binding directly to the C-terminal domain of GyrB, which probably disrupts DNA binding by the gyrase
VTCCBAA614_00745	220341	3.7e-30	136.7	Salmonella	yacG	GO:0003674,GO:0004857,GO:0005488,GO:0008150,GO:0008270,GO:0008657,GO:0010911,GO:0030234,GO:0032780,GO:0042030,GO:0043086,GO:0043167,GO:0043169,GO:0043462,GO:0044092,GO:0046872,GO:0046914,GO:0050790,GO:0051336,GO:0051346,GO:0060589,GO:0060590,GO:0065007,GO:0065009,GO:0072586,GO:0098772,GO:2000371,GO:2000372	2.7.1.24	Bacteria	S	Inhibits all the catalytic activities of DNA gyrase by preventing its interaction with DNA. Acts by binding directly to the C-terminal domain of GyrB, which probably disrupts DNA binding by the gyrase
SEN_RS00725	220341	7.1e-138	496.5	Salmonella	zapD	GO:0000003,GO:0000910,GO:0003674,GO:0005488,GO:0005515,GO:0005575,GO:0005622,GO:0005623,GO:0005737,GO:0005829,GO:0007049,GO:0008150,GO:0009987,GO:0019954,GO:0022402,GO:0022414,GO:0032153,GO:0032505,GO:0042802,GO:0043093,GO:0044424,GO:0044444,GO:0044464,GO:0051301		Bacteria	D	Cell division factor that enhances FtsZ-ring assembly. Directly interacts with FtsZ and promotes bundling of FtsZ protofilaments, with a reduction in FtsZ GTPase activity
SPUCDC_RS00720	220341	7.1e-138	496.5	Salmonella	zapD	GO:0000003,GO:0000910,GO:0003674,GO:0005488,GO:0005515,GO:0005575,GO:0005622,GO:0005623,GO:0005737,GO:0005829,GO:0007049,GO:0008150,GO:0009987,GO:0019954,GO:0022402,GO:0022414,GO:0032153,GO:0032505,GO:0042802,GO:0043093,GO:0044424,GO:0044444,GO:0044464,GO:0051301		Bacteria	D	Cell division factor that enhances FtsZ-ring assembly. Directly interacts with FtsZ and promotes bundling of FtsZ protofilaments, with a reduction in FtsZ GTPase activity
SPUL_RS00720	220341	7.1e-138	496.5	Salmonella	zapD	GO:0000003,GO:0000910,GO:0003674,GO:0005488,GO:0005515,GO:0005575,GO:0005622,GO:0005623,GO:0005737,GO:0005829,GO:0007049,GO:0008150,GO:0009987,GO:0019954,GO:0022402,GO:0022414,GO:0032153,GO:0032505,GO:0042802,GO:0043093,GO:0044424,GO:0044444,GO:0044464,GO:0051301		Bacteria	D	Cell division factor that enhances FtsZ-ring assembly. Directly interacts with FtsZ and promotes bundling of FtsZ protofilaments, with a reduction in FtsZ GTPase activity
SG_RS00715	220341	7.1e-138	496.5	Salmonella	zapD	GO:0000003,GO:0000910,GO:0003674,GO:0005488,GO:0005515,GO:0005575,GO:0005622,GO:0005623,GO:0005737,GO:0005829,GO:0007049,GO:0008150,GO:0009987,GO:0019954,GO:0022402,GO:0022414,GO:0032153,GO:0032505,GO:0042802,GO:0043093,GO:0044424,GO:0044444,GO:0044464,GO:0051301		Bacteria	D	Cell division factor that enhances FtsZ-ring assembly. Directly interacts with FtsZ and promotes bundling of FtsZ protofilaments, with a reduction in FtsZ GTPase activity
SEEG9184_RS20205	220341	7.1e-138	496.5	Salmonella	zapD	GO:0000003,GO:0000910,GO:0003674,GO:0005488,GO:0005515,GO:0005575,GO:0005622,GO:0005623,GO:0005737,GO:0005829,GO:0007049,GO:0008150,GO:0009987,GO:0019954,GO:0022402,GO:0022414,GO:0032153,GO:0032505,GO:0042802,GO:0043093,GO:0044424,GO:0044444,GO:0044464,GO:0051301		Bacteria	D	Cell division factor that enhances FtsZ-ring assembly. Directly interacts with FtsZ and promotes bundling of FtsZ protofilaments, with a reduction in FtsZ GTPase activity
SEEP9120_RS04880	220341	7.1e-138	496.5	Salmonella	zapD	GO:0000003,GO:0000910,GO:0003674,GO:0005488,GO:0005515,GO:0005575,GO:0005622,GO:0005623,GO:0005737,GO:0005829,GO:0007049,GO:0008150,GO:0009987,GO:0019954,GO:0022402,GO:0022414,GO:0032153,GO:0032505,GO:0042802,GO:0043093,GO:0044424,GO:0044444,GO:0044464,GO:0051301		Bacteria	D	Cell division factor that enhances FtsZ-ring assembly. Directly interacts with FtsZ and promotes bundling of FtsZ protofilaments, with a reduction in FtsZ GTPase activity
I137_RS00730	220341	7.1e-138	496.5	Salmonella	zapD	GO:0000003,GO:0000910,GO:0003674,GO:0005488,GO:0005515,GO:0005575,GO:0005622,GO:0005623,GO:0005737,GO:0005829,GO:0007049,GO:0008150,GO:0009987,GO:0019954,GO:0022402,GO:0022414,GO:0032153,GO:0032505,GO:0042802,GO:0043093,GO:0044424,GO:0044444,GO:0044464,GO:0051301		Bacteria	D	Cell division factor that enhances FtsZ-ring assembly. Directly interacts with FtsZ and promotes bundling of FtsZ protofilaments, with a reduction in FtsZ GTPase activity
CJD41_RS06015	220341	7.1e-138	496.5	Salmonella	zapD	GO:0000003,GO:0000910,GO:0003674,GO:0005488,GO:0005515,GO:0005575,GO:0005622,GO:0005623,GO:0005737,GO:0005829,GO:0007049,GO:0008150,GO:0009987,GO:0019954,GO:0022402,GO:0022414,GO:0032153,GO:0032505,GO:0042802,GO:0043093,GO:0044424,GO:0044444,GO:0044464,GO:0051301		Bacteria	D	Cell division factor that enhances FtsZ-ring assembly. Directly interacts with FtsZ and promotes bundling of FtsZ protofilaments, with a reduction in FtsZ GTPase activity
VTCCBAA614_00744	220341	7.1e-138	496.5	Salmonella	zapD	GO:0000003,GO:0000910,GO:0003674,GO:0005488,GO:0005515,GO:0005575,GO:0005622,GO:0005623,GO:0005737,GO:0005829,GO:0007049,GO:0008150,GO:0009987,GO:0019954,GO:0022402,GO:0022414,GO:0032153,GO:0032505,GO:0042802,GO:0043093,GO:0044424,GO:0044444,GO:0044464,GO:0051301		Bacteria	D	Cell division factor that enhances FtsZ-ring assembly. Directly interacts with FtsZ and promotes bundling of FtsZ protofilaments, with a reduction in FtsZ GTPase activity
[truncated: 28,165 more rows]

## Sheet: Suppl Table 6 (b)
S6 Table. (b) : This data sheet consists of functional annotation of strain specific coding sequences of analyzed Salmonella strains performed by eggNOG-mapper v2.
#query_name	seed_eggNOG_ortholog	seed_ortholog_evalue	seed_ortholog_score	best_tax_level	Preferred_name	GOs	EC	Annotatation level	COG category		Description
[truncated: 156 more rows]
