# Supplementary material for: Comparative genome analysis of Salmonella enterica serovar Gallinarum biovars Pullorum and Gallinarum decodes strain specific genes
Source: PLoS One. 2021 Aug 19;16(8):e0255612. doi: 10.1371/journal.pone.0255612 (PMC8375982; doi:10.1371/journal.pone.0255612)
Supplement: S7 Table — a. The table list virulence factor (VF) identified by VFDB database in the investigated Salmonella genomes. b. Details of virulence factor (VF) identified by BLASTN searches showing differential distribution in VFDB results in the investigated Salmonella genomes. c. Consolidated details of virulence factor (VF) identified by VF analyzer tool and BLASTN searches in the investigated Salmonella genomes. Virulence genes. (XLSX) [file pone.0255612.s010.xlsx]

## Sheet: Sheet1
S7 Table. a. The table enlist virulence factor (VF) identified by VFDB database in the investigated Salmonella genomes.
VFclass	Virulence factors	Related genes	S. Enteritidis str. P125109	S. Gallinarum str. 287/91	S. Gallinarum str. 9184	S. Gallinarum Sal40 str. VTCCBAA614	S. Pullorum str. ATCC 9120	S.Pullorum str. S06004	S. Pullorum str. QJ-2D-Sal	S.Gallinarum/pullorum str. CDC1983-67	S. Gallinarum/pullorum str. RKS5078
			NC_011294.1	NC_011274.1	NZ_CP019035.1	vtccbaa	NZ_CP012347.1	NC_021984.1	NZ_CP022963.1	NC_022221.1	NC_016831.1
Capsule	Vi antigen	tviA	-	-	-	-	-	-	-	-	-
		tviB	-	-	-	-	-	-	-	-	-
		tviC	-	-	-	-	-	-	-	-	-
		tviD	-	-	-	-	-	-	-	-	-
		tviE	-	-	-	-	-	-	-	-	-
		vexA	-	-	-	-	-	-	-	-	-
		vexB	-	-	-	-	-	-	-	-	-
		vexC	-	-	-	-	-	-	-	-	-
		vexD	-	-	-	-	-	-	-	-	-
		vexE	-	-	-	-	-	-	-	-	-
Fimbrial adherence determinants	Agf/Csg	csgA	orf01992	orf02067	orf02089	orf04607	orf01823	orf01000	orf02014	orf00959	orf00962
		csgB	orf01993	orf02068	orf02088	orf04606	orf01822	orf00999	orf02013	orf00958	orf00961
		csgC	orf01991	orf02066	orf02090	orf04608	orf01824	orf01001	orf02015	orf00960	orf00963
		csgD	orf01994	orf02069	orf02087	orf04603	orf01821	orf00998	orf02012	orf00957	orf00960
		csgE	orf01995	orf02070	orf02086	orf04602	orf01820	orf00997	orf02011	orf00956	orf00959
		csgF	orf01996	orf02071	orf02085	orf04601	orf01819	orf00996	orf02010	orf00955	orf00958
		csgG	orf01997	orf02072	orf02084	orf04600	orf01818	orf00995	orf02009	orf00954	orf00957
	Bcf	bcfA	orf00021	orf00024	orf04112	orf01933	orf00884	orf00022	orf01081	orf00022	orf00022
		bcfB	orf00022	orf00025	orf04111	orf01934	orf00885	orf00023	orf01082	orf00023	orf00023
		bcfC	orf00023	orf00026	orf04110	orf01935	orf00886	orf00024	orf01083	orf00024	orf00024
		bcfD	orf00024	orf00027	orf04109	orf01936	orf00887	orf00025	orf01084	orf00025	orf00025
		bcfE	orf00025	orf00028	orf04108	orf01937	orf00888	orf00026	orf01085	orf00026	orf00026
		bcfF	orf00026	orf00029	orf04107	orf01938	orf00889	orf00027	orf01086	orf00027	orf00027
		bcfG	orf00027	orf00030	orf04106	orf01939	orf00890	orf00028	orf01087	orf00028	orf00028
	Fim	fimA	orf00551	orf00589	orf03549	orf02883	orf03280	-	orf03492	orf02403	orf02438
		fimC	orf00553	orf00591	orf03547	-	orf03278	orf02474	orf03490	orf02401	orf02436
		fimD	orf00554	orf00592	orf03546	orf02886	orf03277	orf02473	orf03489	orf02400	orf02435
		fimF	orf00556	orf00594	orf03544	orf02888	orf03275	orf02471	orf03487	orf02398	orf02433
		fimH	orf00555	orf00593	orf03545	orf02887	orf03276	orf02472	orf03488	orf02399	orf02434
		fimI	orf00552	orf00590	orf03548	orf02884	orf03279	-	orf03491	orf02402	orf02437
		fimW	orf00561	orf00599	orf03539	orf02893	orf03270	orf02467	orf03482	orf02393	orf02428
		fimY	orf00558	orf00596	orf03542	orf02890	orf03273	orf02469	orf03485	orf02396	orf02431
		fimZ	orf00557	orf00595	orf03543	orf02889	orf03274	orf02470	orf03486	orf02397	orf02432
	Lpf	lpfA	orf03623	orf03968	orf00208	orf03220	orf00206	orf04169	orf00206	orf03928	orf03969
		lpfB	orf03622	orf03969	orf00209	orf03221	orf00207	orf04170	orf00207	orf03929	orf03970
		lpfC	orf03621	orf03971	orf00211	orf03223	orf00209	orf04172	orf00209	orf03931	orf03972
		lpfD	orf03620	orf03972	orf00212	orf03224	orf00210	orf04173	orf00210	orf03932	orf03973
		lpfE	orf03619	orf03973	orf00213	orf03225	orf00211	orf04174	orf00211	orf03933	orf03974
	Pef	pefA	-	-	-	-	-	-	-	-	-
		pefB	-	-	-	-	-	-	-	-	-
		pefC	-	-	-	-	-	-	-	-	-
		pefD	-	-	-	-	-	-	-	-	-
	Peg	pegA	orf02241	orf02275	orf01899	orf01309	orf01621	orf00787	orf01808	orf00757	orf00760
		pegB	orf02240	orf02274	orf01900	orf01310	orf01622	orf00788	orf01809	orf00758	orf00761
		pegC	orf02239	orf02272; orf02273	orf01901; orf01902	orf01311; orf01312	orf01623; orf01624	orf00789; orf00790	orf01810; orf01811	orf00759; orf00760	orf00762
		pegD	orf02238	orf02271	orf01903	orf01313	orf01625	orf00791	orf01812	orf00761	orf00763
	Saf	safA	-	-	-	-	-	orf02805	orf03810	-	orf02705
		safB	orf00297	orf00325	orf03810	orf03170	orf03544	orf02804	orf03809	orf02666	orf02704
		safC	orf00298	-	-	-	orf03543	orf02803	orf03808	orf02665	orf02703
		safD	orf00299	orf00328	orf03807	orf03167	orf03542	orf02802	orf03807	orf02664	orf02702
	Sef	sefA	-	-	-	-	-	-	-	-	-
		sefB	-	-	-	-	-	orf04727	-	-	-
		sefC	orf04428	-	orf04253	-	-	-	-	-	-
		sefD	-	-	-	-	-	-	-	-	-
	Sta	staA	-	-	-	-	-	-	-	-	-
		staB	-	-	-	-	-	-	-	-	-
		staC	-	-	-	-	-	-	-	-	-
		staD	-	-	-	-	-	-	-	-	-
		staE	-	-	-	-	-	-	-	-	-
		staF	-	-	-	-	-	-	-	-	-
		staG	-	-	-	-	-	-	-	-	-
	Stb	stbA	-	-	orf03769	orf03125	orf03501	orf02708	orf03714	orf02624	orf02662
		stbB	orf00337	orf00365	orf03770	orf03126	orf03502	orf02709	orf03715	orf02625	orf02663
		stbC	orf00335	orf00363	orf03771	orf03127	orf03503	orf02710	orf03716	orf02626	orf02664
		stbD	orf00334	orf00361	orf03773	orf03129	orf03505	orf02713	orf03718	orf02628	orf02666
		stbE	orf00333	orf00360	orf03774	orf03130	orf03506	orf02714	orf03719	orf02629	orf02667
	Stc	stcA	-	-	-	-	-	-	-	-	-
		stcB	-	-	-	-	-	-	-	-	-
		stcC	-	-	-	-	-	-	-	-	-
		stcD	-	-	-	-	-	-	-	-	-
	Std	stdA	orf03008	-	-	-	orf03957	orf03236	orf04176	-	-
		stdB	orf03007	-	-	-	orf03956	orf03235	orf04175	-	-
		stdC	orf03006	-	-	-	orf03955	orf03234	orf04174	-	-
	Ste	steA	orf02926	orf02982	orf01196	orf01687	orf03870	orf03147	orf04090	orf02948	orf02988
		steB	orf02927	orf02983	orf01195	orf01688	orf03872	orf03149	orf04092	orf02950	orf02989
		steC	orf02928	orf02984	orf01194	orf01689	orf03873	orf03151	orf04093	orf02951	orf02990
		steD	orf02929	orf02985	orf01193	orf01690	orf03874	orf03152	orf04094	orf02952	orf02991
		steE	orf02930	orf02986	orf01192	orf01691	orf03875	orf03153	orf04095	orf02953	orf02992
		steF	orf02931	orf02987	orf01191	orf01692	orf03876	orf03154	orf04096	orf02954	orf02993
	Stf	stfA	orf00212	orf00215	orf03919	orf00688	orf01079	-	orf01276	orf00217	orf00218
		stfC	orf00213	orf00216	orf03918	orf00687	orf01080; orf01081	orf00232; orf00233	orf01277; orf01278	orf00218; orf00219	orf00219; orf00220
		stfD	orf00214	orf00217	orf03917	orf00686	orf01082	orf00234	orf01279	orf00220	orf00221
		stfE	orf00215	orf00218	orf03916	orf00685	orf01083	orf00235	orf01280	orf00221	orf00222
		stfF	orf00216	orf00219	orf03915	orf00684	orf01084	orf00236	orf01281	orf00222	orf00223
		stfG	orf00217	orf00220	orf03914	orf00683	orf01085	orf00237	orf01282	orf00223	orf00224
	Stg	stgA	-	-	-	-	-	-	-	-	-
		stgB	-	-	-	-	-	-	-	-	-
		stgC	-	-	-	-	-	-	-	-	-
		stgD	-	-	-	-	-	-	-	-	-
	Sth	sthA	orf04543	orf04637	orf04140	orf01903	orf00858	orf04848	orf01055	orf04586	orf04628
		sthB	orf04542	orf04635	orf04142	-	orf00856	orf04846	orf01053	orf04584	orf04626
		sthC	orf04541	orf04634	orf04143	orf01900	orf00855	orf04845	orf01052	orf04583	orf04625
		sthD	orf04540	orf04633	orf04144	orf01899	orf00854	orf04844	orf01051	orf04582	orf04624
		sthE	orf04539	orf04632	orf04145	orf01898	orf00853	orf04843	orf01050	orf04581	orf04623
	Sti	stiA	orf00190	orf00194	orf03941	orf00711	orf01060	orf00210	orf01256	orf00198	orf00199
		stiB	orf00189	orf00193	orf03942	orf00712	orf01059	orf00209	orf01255	orf00197	orf00198
		stiC	orf00188	orf00191; orf00192	orf03943; orf03944	orf00713; orf00714	orf01057; orf01058	orf00207; orf00208	orf01253; orf01254	orf00195; orf00196	orf00196; orf00197
		stiH	orf00187	orf00190	orf03945	orf00715	orf01056	orf00206	orf01252	orf00194	orf00195
	Stj	Undetermined	-	-	-	-	-	-	-	-	-
		Undetermined	-	-	-	-	-	-	-	-	-
		Undetermined	-	-	-	-	-	-	-	-	-
		stjB	-	-	-	-	-	-	-	-	-
		stjC	-	-	-	-	-	-	-	-	-
	Stk	stkA	-	-	-	-	-	-	-	-	-
		stkB	-	-	-	-	-	-	-	-	-
		stkC	-	-	-	-	-	-	-	-	-
		stkD	-	-	-	-	-	-	-	-	-
		stkE	-	-	-	-	-	-	-	-	-
		stkF	-	-	-	-	-	-	-	-	-
		stkG	-	-	-	-	-	-	-	-	-
	Tcf	tcfA	-	-	-	-	-	-	-	-	-
		tcfB	-	-	-	-	-	-	-	-	-
		tcfC	-	-	-	-	-	-	-	-	-
		tcfD	-	-	-	-	-	-	-	-	-
Macrophage inducible genes	Mig-14	mig-14	orf02747	orf02796	orf01381	orf03040	orf03685	orf02957	orf03905	orf02762	orf02801
	Mig-5	mig-5	-	-	-	-	-	-	-	-	-
Magnesium uptake	Mg2+ transport	mgtB	orf03752	orf03835	orf00074	orf03335	orf00074	orf04034	orf00075	orf03798	orf03839
		mgtC	orf03753	orf03834	orf00072	orf03337	orf00073	orf04032	orf00073	orf03797	orf03838
Nonfimbrial adherence determinants	MisL	misL	orf03746	orf03841	orf00080	orf03329	orf00080	orf04040	orf00081	orf03804	orf03845
	RatB	ratB	orf02604	-	orf01528	orf04269	orf01234; orf01236	orf00392	orf01430; orf01433	orf00371; orf00373	orf00372; orf00374
	ShdA	shdA	orf02602	orf02645; orf02646	orf01530; orf01531	orf02263	orf01238	orf00394; orf00395	orf01435	orf00375	orf00376
	SinH	sinH	orf02608	orf02652; orf02653	orf01522; orf01523	orf04273; orf04274	orf01231	orf00386	orf01427	orf00368	orf00368; orf00369
Regulation	PhoPQ	phoP	orf01902	orf01974	orf02183	orf04448	orf01917	orf01097	orf02105	orf01052	orf01055
		phoQ	orf01903	orf01975	orf02182	orf04447	orf01916	orf01096	orf02104	orf01051	orf01054
Secretion system	TTSS (SPI-1 encode)	hilA	orf02844	orf02896	orf01282	orf02175	orf03787	orf03061	orf04006	orf02864	orf02907
		hilC	orf02835	orf02887	orf01291	orf02166	orf03778	orf03052	orf03997	orf02855	orf02898
		hilD	orf02843	orf02895	orf01283	orf02174	orf03786	orf03060	orf04005	orf02863	orf02906
		iacP	orf02849	orf02901	orf01277	orf02180	orf03792	orf03066	orf04012	orf02869	orf02912
		iagB	orf02845	orf02897	orf01281	orf02176	orf03788	orf03062	orf04007	orf02865	orf02908
		invA	orf02864	orf02916	orf01262	orf02195	orf03807	orf03081	orf04027	orf02884	orf02927
		invB	orf02863	orf02915	orf01263	orf02194	orf03806	orf03080	orf04026	orf02883	orf02926
		invC	orf02862	orf02914	orf01264	orf02193	orf03805	orf03079	orf04025	orf02882	orf02925
		invE	orf02865	orf02917	orf01261	orf02196	orf03808	orf03082	orf04028	orf02885	orf02928
		invF	orf02867	orf02919	orf01259	orf02198	orf03810	orf03084	orf04030	orf02887	orf02930
		invG	orf02866	orf02918	orf01260	orf02197	orf03809	orf03083	orf04029	orf02886	orf02929
		invH	orf02868	orf02920	orf01258	orf02199	orf03811	orf03085	orf04031	orf02888	orf02931
		invI	orf02861	orf02913	orf01265	orf02192	orf03804	orf03078	orf04024	orf02881	orf02924
		invJ	orf02860	orf02912	orf01266	orf02191	orf03803	orf03077	orf04023	orf02880	orf02923
		orgA	orf02838	orf02890	orf01288	orf02169	orf03781	orf03055	orf04000	orf02858	orf02901
		orgB	orf02837	orf02889	orf01289	orf02168	orf03780	orf03054	orf03999	orf02857	orf02900
		orgC	orf02836	orf02888	orf01290	orf02167	orf03779	orf03053	orf03998	orf02856	orf02899
		prgH	orf02842	orf02894	orf01284	orf02173	orf03785	orf03059	orf04004	orf02862	orf02905
		prgI	orf02841	orf02893	orf01285	orf02172	orf03784	orf03058	orf04003	orf02861	orf02904
		prgJ	orf02840	orf02892	orf01286	orf02171	orf03783	orf03057	orf04002	orf02860	orf02903
		prgK	orf02839	orf02891	orf01287	orf02170	orf03782	orf03056	orf04001	orf02859	orf02902
		sicA	orf02854	orf02906	orf01272	orf02185	orf03797	orf03071	orf04017	orf02874	orf02917
		sicP	orf02847	orf02899	orf01279	orf02178	orf03790	orf03064	orf04010	orf02867	orf02910
		sipD	orf02851	orf02903	orf01275	orf02182	orf03794	orf03068	orf04014	orf02871	orf02914
		spaO	orf02859	orf02911	orf01267	orf02190	orf03802	orf03076	orf04022	orf02879	orf02922
		spaP	orf02858	orf02910	orf01268	orf02189	orf03801	orf03075	orf04021	orf02878	orf02921
		spaQ	orf02857	orf02909	orf01269	orf02188	orf03800	orf03074	orf04020	orf02877	orf02920
		spaR	orf02856	orf02908	orf01270	orf02187	orf03799	orf03073	orf04019	orf02876	orf02919
		spaS	orf02855	orf02907	orf01271	orf02186	orf03798	orf03072	orf04018	orf02875	orf02918
		sprB	orf02834	orf02886	orf01292	orf02165	orf03777	orf03051	orf03996	orf02854	orf02897
	TTSS (SPI-2 encode)	ssaC	orf01729	orf01793	orf02365	orf00258	orf02100	orf01280	orf02301	orf01234	orf01241
		ssaD	orf01728	orf01792	orf02366	orf00257	orf02101	orf01281	orf02302	orf01235	orf01242
		ssaE	orf01727	orf01791	orf02367	orf00256	orf02102	orf01282	orf02303	orf01236	orf01243
		ssaG	orf01718	orf01781	orf02376	orf00247	orf02111	orf01291	orf02312	orf01245	orf01252
		ssaH	orf01717	orf01780	orf02377	orf00246	orf02112	orf01292	orf02313	orf01246	orf01253
		ssaI	orf01716	orf01779	orf02378	orf00245	orf02113	orf01293	orf02314	orf01247	orf01254
		ssaJ	orf01715	orf01778	orf02379	orf00244	orf02114	orf01294	orf02315	orf01248	orf01255
		ssaK	orf01713	orf01776	orf02381	orf00242	orf02116	orf01296	orf02317	orf01250	orf01257
		ssaL	orf01712	orf01775	orf02382	orf00241	orf02117	orf01297	orf02318	orf01251	orf01258
		ssaM	orf01711	orf01774	orf02383	orf00240	orf02118	orf01298	orf02319	orf01252	orf01259
		ssaN	orf01709	orf01772	orf02385	orf00238	orf02120	orf01300	orf02321	orf01254	orf01261
		ssaO	orf01708	orf01771	orf02386	orf00237	orf02121	orf01301	orf02322	orf01255	orf01262
		ssaP	orf01707	orf01770	orf02387	orf00236	orf02122	orf01302	orf02323	orf01256	orf01263
		ssaQ	orf01706	orf01769	orf02388	orf00235	orf02123	orf01303	orf02324	orf01257	orf01264
		ssaR	orf01705	orf01768	orf02389	orf00234	orf02124	orf01304	orf02325	orf01258	orf01265
		ssaS	-	-	-	orf00233	-	-	-	-	-
		ssaT	orf01704	orf01767	orf02390	orf00232	orf02125	orf01305	orf02326	orf01259	orf01266
		ssaU	orf01703	orf01766	orf02391	orf00231	orf02126	orf01306	orf02327	orf01260	orf01267
		ssaV	orf01710	orf01773	orf02384	orf00239	orf02119	orf01299	orf02320	orf01253	orf01260
		sscA	orf01725	orf01789	orf02369	orf00254	orf02104	orf01284	orf02305	orf01238	orf01245
		sscB	orf01721	orf01785	orf02373	orf00250	orf02108	orf01288	orf02309	orf01242	orf01249
		sseA	-	-	-	-	-	-	-	-	-
		sseB	orf01726	orf01790	orf02368	orf00255	orf02103	orf01283	orf02304	orf01237	orf01244
		sseC	orf01724	orf01788	orf02370	orf00253	orf02105	orf01285	orf02306	orf01239	orf01246
		sseD	orf01723	orf01787	orf02371	orf00252	orf02106	orf01286	orf02307	orf01240	orf01247
		sseE	orf01722	orf01786	orf02372	orf00251	orf02107	orf01287	orf02308	orf01241	orf01248
		ssrA	orf01730	orf01794	orf02364	orf00259	orf02099	orf01279	orf02300	orf01233	orf01240
		ssrB	orf01731	orf01795	orf02363	orf00260	orf02098	orf01278	orf02299	orf01232	orf01239
	TTSS effectors translocated via both systems	slrP	orf00786; orf00787; orf00788	orf00821	orf03312	orf01178	orf01538; orf03045	orf02226	orf03256	orf02167	orf02202
		sspH1	-	-	-	-	-	-	-	-	-
	TTSS-1 translocated effectors	avrA	orf02833	orf02885	orf01293	orf02164	orf03776	orf03050	orf03995	orf02853	orf02896
		sipA	orf02850	orf02902	orf01276	orf02181	orf03793	orf03067	orf04013	orf02870	orf02913
		sipB	orf02853	orf02905	orf01273	orf02184	orf03796	orf03070	orf04016	orf02873	orf02916
		sipC	orf02852	orf02904	orf01274	orf02183	orf03795	orf03069	orf04015	orf02872	orf02915
		sopA	orf02150	orf02181; orf02182	-	orf03671; orf03672	orf01712; orf01713	orf00886; orf00887	orf01903; orf01904	orf00848; orf00849	orf00852; orf00853
		sopB/sigD	orf01005	orf01027	orf03134	orf02445	orf02837	orf02014	orf03048	orf01960	orf01992
		sopD	orf02915	orf02968	orf01210	orf02247	orf03858	orf03133	orf04079	orf02936	orf02977
		sopE2	orf01232	orf01312	orf02845	orf00553	orf02574	orf01723	orf02769	orf01698	orf01711
		sopE	orf01205	orf01289	orf02871	-	-	orf01749	-	-	-
		sptP	orf02846	orf02898	orf01280	orf02177	orf03789	orf03063	orf04008	orf02866	orf02909
	TTSS-2 translocated effectors	gogB	-	-	-	-	-	-	-	-	-
		pipB2	orf02744	orf02792; orf02793	orf01384; orf01385	-	orf03683	orf02954	orf03903	orf02760	orf02799
		pipB	orf01003	orf01025	orf03136	orf02447	orf02839	orf02016	orf03050	orf01962	orf01994
		sifA	orf01910	orf01982	orf02175	orf04440	orf01909	orf01089	orf02097	orf01044	orf01047
		sifB	orf01523	orf01586	orf02574	orf00039	orf02317	-	orf02508	orf01441	orf01450
		sopD2	-	-	-	-	-	-	-	-	-
		spiC/ssaB	-	-	-	-	-	-	-	-	-
		spvC	-	-	-	-	-	-	-	-	-
		spvD	-	-	-	-	-	-	-	-	-
		sseF	orf01720	orf01784	orf02374	orf00249	orf02109	orf01289	orf02310	orf01243	orf01250
		sseG	orf01719	-	orf02375	orf00248	orf02110	orf01290	orf02311	orf01244	orf01251
		sseI/srfH	orf00967	-	-	-	-	-	-	-	-
		sseJ	orf01488	orf01551	orf02608	orf00003	orf02351	orf01487	orf02543	orf01475	orf01484
		sseK1	orf04125	orf03615	orf00482	orf04681	orf04356	orf03644	orf04573	orf03421	orf03459
		sseK2	orf02007	-	-	-	-	-	-	-	-
		sseL	orf02369	orf02411	orf01765	orf01495	orf01484	orf00646	orf01675	orf00618	orf00623
		sspH2	orf02321	orf02360; orf02361	orf01816; orf01817	orf01219	orf01539	orf00703; orf00704	orf01726; orf01727	orf00671; orf00672	orf00676; orf00677
	ACE T6SS(Escherichia)		-	orf01086	orf03075	orf04655	orf02779	orf01946	orf02988	orf01903	orf01935
		aec15	-	orf01093	orf03068		orf02773	orf01939	orf02981	orf01896	orf01928
		aec16	-	orf01092	orf03069	orf00326	orf02774	orf01940	orf02982	orf01897	orf01929
		aec17	-	orf01090	orf03071	orf04659	orf02776	orf01942	orf02984	orf01899	orf01931
		aec18	-	orf01088	orf03073	orf04657	orf02777	orf01944	orf02986	orf01901	orf01933
		aec19	-	orf01087	orf03074	orf04656	orf02778	orf01945	orf02987	orf01902	orf01934
		aec22	-	orf01085	orf03076	orf04654	orf02780	orf01947	orf02989	orf01904	orf01936
		aec23	-	orf01084	orf03077	orf04653	orf02781	orf01948	orf02990	orf01905	orf01937
		aec24	-	orf01083	orf03078	orf04652	orf02782	orf01949	orf02991	orf01906	orf01938
		aec25	-	orf01082	orf03079	orf04651	orf02783	orf01950	orf02992	orf01907	orf01939
		aec26	-	orf01081	orf03080	orf04650	orf02784	orf01951	orf02993	orf01908	orf01940
		aec27/clpV	-	orf01080	orf03081	orf04649	orf02785	orf01952	orf02994	orf01909	orf01941
		aec28	-	orf01079	orf03082	orf04648	orf02786	-	orf02995	orf01910	orf01942
		aec29	-	orf01078	orf03083	orf04647	orf02787	-	orf02996	orf01911	orf01943
		aec30	-	orf01077	orf03084	orf04646	orf02788	orf01958	orf02997	orf01912	orf01944
		aec31	-	orf01076	orf03085	-	orf02789		orf02998	orf01913	orf01945
		aec32	-	orf01075	orf03086	orf04800	orf02790	orf01962	orf02999	orf01914	orf01946
Serum resistance	Rck	rck	-	-	-	-	-	-	-	-	-
Stress adaptation	SodCI	sodCI	orf01200	orf01278	orf02882	orf00512	orf02596	orf01758	orf02804	orf01720	orf01747
Toxin	SpvB	spvB	-	-	-	-	-	-		-	-
	Typhoid toxin	cdtB	-	-	-	-	-	-	-	-	-
		pltA	-	-	-	-	-	-	-	-	-
		pltB	-	-	-	-	-	-	-	-	-
Autotransporter	EhaB	ehaB	orf00371	orf00402	orf03733	orf03649	orf03464	orf02667	orf03676	orf02586	-
Invasion	Invasin A(Yersinia)	-	-	-	-	orf03025	-	-	-	-	-

## Sheet: Sheet2
Suppl Table 7b. Details of virulence factor (VF) identified by BLASTN searches showing differential distribution in VFDB results in the investigated Salmonella genomes
VFclass	Virulence factors	Related genes
			Name of the genome	Start position	End position	Query Cover	E value	Per. Ident	Strand
Fimbrial adherence determinants	Fim	fimC	S. Gallinarum Sal40 str. VTCCBAA614	93238	93946	1	0	0.9972	Positive
		fimI	S.Pullorum str. S06004	1948808	1948855	0.1	0.001	0.7963	Positive
	Saf	SafA	S. Enteritidis str. P125109	No significant similarity
			S. Gallinarum str. 287/91	340691	340921	1	1e-115	0.9957	Positive
			S. Gallinarum str. 9184	3804148	3804377	1	2e-114	0.9957	Minus
			S. Gallinarum Sal40 str. VTCCBAA614	contig00020; 82026	82256	1	7e-116	0.9957	Minus
			S. Pullorum str. ATCC 9120	3564589	3564819	1	3e-117	1	minus
			S.Gallinarum/pullorum str. CDC1983-67	2674193	2674423	1	2e-117	1	Minus
		SafC	S. Gallinarum str. 9184	3800828	3803309	1	0	0.9749	Minus
			S. Gallinarum str. 287/91	341760	344241	1	0	0.9749	Positive
			S. Gallinarum Sal40 str. VTCCBAA614	78706	81187	1	0	0.9745	Minus
	Stb	stbA	S. Enteritidis str. P125109	363708	364238	1	0	1	Minus
			S. Gallinarum str. 287/91	382392	382922	1	0	1	Minus
	Std	stdA	S. Gallinarum str. 287/91	No significant similarity
			S. Gallinarum str. 9184
			S. Gallinarum Sal40 str. VTCCBAA614
			S.Gallinarum/pullorum str. CDC1983-67
			S. Gallinarum/pullorum str. RKS5078
		stdB	S. Gallinarum str. 287/91	No significant similarity
			S. Gallinarum str. 9184
			S. Gallinarum Sal40 str. VTCCBAA614
			S.Gallinarum/pullorum str. CDC1983-67
			S. Gallinarum/pullorum str. RKS5078
		StdC	S. Gallinarum str. 287/91	236197	2363.17	0.2	7e-05	0.6911	Positive
			S. Gallinarum str. 9184	3908750	3908870	0.2	7e-05	0.6911	Minus
			S. Gallinarum Sal40 str. VTCCBAA614	54502	54622	0.16	4e-05	0.6911	Minus
			S.Gallinarum/pullorum str. CDC1983-67	236203	236323	0.2	7e-05	0.6911	Positive
			S. Gallinarum/pullorum str. RKS5078	236222	236342	0.2	7e-05	0.6911	Positive
	Sth	sthB	S. Gallinarum Sal40 str. VTCCBAA614	65583	66245	1	0	0.997	Minus
	Stf	stfa	S.Pullorum str. S06004	232400	232638	0.51	5e-116	0.9833	Positive
	Sef	sefB	S. Enteritidis str. P125109	4571376	4571609	1	7e-119	1	Positive
			S. Gallinarum str. 287/91	4549195	4549428	1	7e-119	1	Positive
			S. Gallinarum str. 9184	4254329	4254562	1	4e-119	1	Minus
			S. Gallinarum Sal40 str. VTCCBAA614	No significant similarity
			S. Pullorum str. ATCC 9120	765228	765461	1	8e-119	1	Positive
			S. Pullorum str. QJ-2D-Sal	952480	952713	1	8e-119	1	Positive
			S.Gallinarum/pullorum str. CDC1983-67	4513650	4513883	1	7e-119	1	Positive
			S. Gallinarum/pullorum str. RKS5078	4528523	4528756	1	7e-119	1	Positive
		SefC	S. Gallinarum str. 287/91	4549445	4551889	1	0	0.998	Positive
			S. Gallinarum Sal40 str. VTCCBAA614	contig00071; 1	1264	0.51	0	0.9976	126
			S. Pullorum str. ATCC 9120	765478	767953	1	0	0.9867	Positive
			S.Pullorum str. S06004	4573144	4575589	1	0	0.9988	Positive
			S. Pullorum str. QJ-2D-Sal	952730	953725	0.4	0	0.997	Positive
			S.Gallinarum/pullorum str. CDC1983-67	4513900	4516345	1	0	0.9984	Positive
			S. Gallinarum/pullorum str. RKS5078	4528773	4531218	1	0	0.9988	Positive
Nonfimbrial adherence determinants	RatB	ratB	S. Gallinarum str. 287/91	2628126	2633355	1	0	0.9973	Minus
Secretion system	TTSS-1 translocated effectors	sopA	S. Gallinarum str. 9184	No significant similarity
		sopE	S. Gallinarum Sal40 str. VTCCBAA614	contig00002; 172763	173485	1	0	0.9986	Minus
			S. Pullorum str. ATCC 9120	2588224	2588936	0.98	2e-82	0.6942	Minus
			S. Pullorum str. QJ-2D-Sal	2784389	2785111	1	0	0.9986	Positive
			S.Gallinarum/pullorum str. CDC1983-67	1698226	1698938	0.98	2e-82	0.6942	Minus
			S. Gallinarum/pullorum str. RKS5078	1716882	1717604	1	0	0.9986	Positive
	TTSS-2 translocated effectors	pipB2	S. Gallinarum Sal40 str. VTCCBAA614	(contig00019) 58105	58814	1	0	0.9972	Minus
		sseG	S. Gallinarum str. 287/91	1779616	1780305	1	0	1	Minus
		sseI/srfH	S. Gallinarum str. 287/91	2327781	2328207	0.44	0	0.9461	Minus
			S. Gallinarum str. 9184	1865663	1866088	0.44	0	0.9438	Positive
			S. Gallinarum Sal40 str. VTCCBAA614	2327781	2328207	0.44	0	0.9461	Minus
			S. Pullorum str. ATCC 9120	1581099	1581525	0.44	0	0.9485	Plus
			S.Pullorum str. S06004	706060	706486	0.44	0	0.9485	Plus
			S. Pullorum str. QJ-2D-Sal	1765792	1766218	0.44	0	0.9485	Plus
			S.Gallinarum/pullorum str. CDC1983-67	706120	706546	0.44	0	0.9485	Plus
			S. Gallinarum/pullorum str. RKS5078	706161	706587	0.44	0	0.9461	Plus
		sseK2	S. Gallinarum str. 287/91	3608807	3609079	0.4	4e-16	0.6787	Minus
			S. Gallinarum str. 9184	490253	490525	0.4	4e-16	0.6787	Positive
			S. Gallinarum Sal40 str. VTCCBAA614	contig00047 :18052	18324	0.26	2e-16	0.6787	Minus
			S. Pullorum str. ATCC 9120	4365466	4366322	0.97	3e-46	0.6556	Minus
			S.Pullorum str. S06004	3482967	3483824	0.97	5e-47	0.6556	Minus
			S. Pullorum str. QJ-2D-Sal	4558233	4559090	0.97	5e-47	0.6556	Minus
			S.Gallinarum/pullorum str. CDC1983-67	3428311	3428583	0.4	4e-16	0.6787	Minus
			S. Gallinarum/pullorum str. RKS5078	3434785	3435642	0.97	5e-47	0.6556	Minus
	TTSS (SPI-2 encode)	ssaS	S. Enteritidis str. P125109	1729581	1729847	1	4e-135	0.9963	Minus
			S. Gallinarum str. 287/91	1769405	1769671	1	1e-136	1	Minus
			S. Gallinarum str. 9184	2403886	2404152	1	1e-136	1	Plus
			S. Pullorum str. ATCC 9120	2146934	2147200	1	4e-135	0.9963	Plus
			S.Pullorum str. S06004	1271211	1271477	1	5e-135	0.9963	Plus
			S. Pullorum str. QJ-2D-Sal	2328602	2328868	1	5e-135	0.9963	Plus
			S.Gallinarum/pullorum str. CDC1983-67	1265395	to 1265661	1	4e-135	0.9963	Plus
			S. Gallinarum/pullorum str. RKS5078	1264761	1265027	1	4e-135	0.9963	Plus
Invasion	Invasin A(Yersinia)	-	S. Enteritidis str. P125109	2798872	2799054	1	3e-91	1	Positive
			S. Gallinarum str. 287/91	2789725	2789907	1	3e-91	1	Positive
			S. Gallinarum str. 9184	1403987	1404169	1	3e-91	1	Positive
			S. Pullorum str. ATCC 9120	3692544	3692726	1	3e-91	1	Positive
			S.Pullorum str. S06004	2813709	2813891	1	3e-91	1	Positive
			S. Pullorum str. QJ-2D-Sal	3885879	3886061	1	3e-91	1	Positive
			S.Gallinarum/pullorum str. CDC1983-67	2768757	2768939	1	3e-91	1	Positive
			S. Gallinarum/pullorum str. RKS5078	2776234	2776416	1	1e-89	0.9945	Positive
Autotransporter	EhaB	ehaB	S. Gallinarum/pullorum str. RKS5078	2598853	2599562	1	0	1	Minus
					pipB2

## Sheet: Sheet3
Suppl Table 7c. Consolidated details of virulence factor (VF) identified by VF analyzer tool and BLASTN searches in the investigated Salmonella genomes
VFclass	Virulence factors	Related genes	S. Enteritidis str. P125109	S. Gallinarum str. 287/91	S. Gallinarum str. 9184	S. Gallinarum Sal40 str. VTCCBAA614	S. Pullorum str. ATCC 9120	S.Pullorum str. S06004	S. Pullorum str. QJ-2D-Sal	S.Gallinarum/pullorum str. CDC1983-67	S. Gallinarum/pullorum str. RKS5078
			NC_011294.1	NC_011274.1	NZ_CP019035.1	vtccbaa	NZ_CP012347.1	NC_021984.1	NZ_CP022963.1	NC_022221.1	NC_016831.1
Capsule	Vi antigen	tviA	-	-	-	-	-	-	-	-	-
		tviB	-	-	-	-	-	-	-	-	-
		tviC	-	-	-	-	-	-	-	-	-
		tviD	-	-	-	-	-	-	-	-	-
		tviE	-	-	-	-	-	-	-	-	-
		vexA	-	-	-	-	-	-	-	-	-
		vexB	-	-	-	-	-	-	-	-	-
		vexC	-	-	-	-	-	-	-	-	-
		vexD	-	-	-	-	-	-	-	-	-
		vexE	-	-	-	-	-	-	-	-	-
Fimbrial adherence determinants	Agf/Csg	csgA	orf01992	orf02067	orf02089	orf04607	orf01823	orf01000	orf02014	orf00959	orf00962
		csgB	orf01993	orf02068	orf02088	orf04606	orf01822	orf00999	orf02013	orf00958	orf00961
		csgC	orf01991	orf02066	orf02090	orf04608	orf01824	orf01001	orf02015	orf00960	orf00963
		csgD	orf01994	orf02069	orf02087	orf04603	orf01821	orf00998	orf02012	orf00957	orf00960
		csgE	orf01995	orf02070	orf02086	orf04602	orf01820	orf00997	orf02011	orf00956	orf00959
		csgF	orf01996	orf02071	orf02085	orf04601	orf01819	orf00996	orf02010	orf00955	orf00958
		csgG	orf01997	orf02072	orf02084	orf04600	orf01818	orf00995	orf02009	orf00954	orf00957
	Bcf	bcfA	orf00021	orf00024	orf04112	orf01933	orf00884	orf00022	orf01081	orf00022	orf00022
		bcfB	orf00022	orf00025	orf04111	orf01934	orf00885	orf00023	orf01082	orf00023	orf00023
		bcfC	orf00023	orf00026	orf04110	orf01935	orf00886	orf00024	orf01083	orf00024	orf00024
		bcfD	orf00024	orf00027	orf04109	orf01936	orf00887	orf00025	orf01084	orf00025	orf00025
		bcfE	orf00025	orf00028	orf04108	orf01937	orf00888	orf00026	orf01085	orf00026	orf00026
		bcfF	orf00026	orf00029	orf04107	orf01938	orf00889	orf00027	orf01086	orf00027	orf00027
		bcfG	orf00027	orf00030	orf04106	orf01939	orf00890	orf00028	orf01087	orf00028	orf00028
	Fim	fimA	orf00551	orf00589	orf03549	orf02883	orf03280	-	orf03492	orf02403	orf02438
		fimC	orf00553	orf00591	orf03547		orf03278	orf02474	orf03490	orf02401	orf02436
		fimD	orf00554	orf00592	orf03546	orf02886	orf03277	orf02473	orf03489	orf02400	orf02435
		fimF	orf00556	orf00594	orf03544	orf02888	orf03275	orf02471	orf03487	orf02398	orf02433
		fimH	orf00555	orf00593	orf03545	orf02887	orf03276	orf02472	orf03488	orf02399	orf02434
		fimI	orf00552	orf00590	orf03548	orf02884	orf03279	-	orf03491	orf02402	orf02437
		fimW	orf00561	orf00599	orf03539	orf02893	orf03270	orf02467	orf03482	orf02393	orf02428
		fimY	orf00558	orf00596	orf03542	orf02890	orf03273	orf02469	orf03485	orf02396	orf02431
		fimZ	orf00557	orf00595	orf03543	orf02889	orf03274	orf02470	orf03486	orf02397	orf02432
	Lpf	lpfA	orf03623	orf03968	orf00208	orf03220	orf00206	orf04169	orf00206	orf03928	orf03969
		lpfB	orf03622	orf03969	orf00209	orf03221	orf00207	orf04170	orf00207	orf03929	orf03970
		lpfC	orf03621	orf03971	orf00211	orf03223	orf00209	orf04172	orf00209	orf03931	orf03972
		lpfD	orf03620	orf03972	orf00212	orf03224	orf00210	orf04173	orf00210	orf03932	orf03973
		lpfE	orf03619	orf03973	orf00213	orf03225	orf00211	orf04174	orf00211	orf03933	orf03974
	Pef	pefA	-	-	-	-	-	-	-	-	-
		pefB	-	-	-	-	-	-	-	-	-
		pefC	-	-	-	-	-	-	-	-	-
		pefD	-	-	-	-	-	-	-	-	-
	Peg	pegA	orf02241	orf02275	orf01899	orf01309	orf01621	orf00787	orf01808	orf00757	orf00760
		pegB	orf02240	orf02274	orf01900	orf01310	orf01622	orf00788	orf01809	orf00758	orf00761
		pegC	orf02239	orf02272; orf02273	orf01901; orf01902	orf01311; orf01312	orf01623; orf01624	orf00789; orf00790	orf01810; orf01811	orf00759; orf00760	orf00762
		pegD	orf02238	orf02271	orf01903	orf01313	orf01625	orf00791	orf01812	orf00761	orf00763
	Saf	safA						orf02805	orf03810		orf02705
		safB	orf00297	orf00325	orf03810	orf03170	orf03544	orf02804	orf03809	orf02666	orf02704
		safC	orf00298				orf03543	orf02803	orf03808	orf02665	orf02703
		safD	orf00299	orf00328	orf03807	orf03167	orf03542	orf02802	orf03807	orf02664	orf02702
	Sef	sefA	-	-	-	-	-	-	-	-	-
		sefB				-		orf04727
		sefC	orf04428		orf04253	-			-
		sefD	-	-	-	-	-	-	-	-	-
	Sta	staA	-	-	-	-	-	-	-	-	-
		staB	-	-	-	-	-	-	-	-	-
		staC	-	-	-	-	-	-	-	-	-
		staD	-	-	-	-	-	-	-	-	-
		staE	-	-	-	-	-	-	-	-	-
		staF	-	-	-	-	-	-	-	-	-
		staG	-	-	-	-	-	-	-	-	-
	Stb	stbA			orf03769	orf03125	orf03501	orf02708	orf03714	orf02624	orf02662
		stbB	orf00337	orf00365	orf03770	orf03126	orf03502	orf02709	orf03715	orf02625	orf02663
		stbC	orf00335	orf00363	orf03771	orf03127	orf03503	orf02710	orf03716	orf02626	orf02664
		stbD	orf00334	orf00361	orf03773	orf03129	orf03505	orf02713	orf03718	orf02628	orf02666
		stbE	orf00333	orf00360	orf03774	orf03130	orf03506	orf02714	orf03719	orf02629	orf02667
	Stc	stcA	-	-	-	-	-	-	-	-	-
		stcB	-	-	-	-	-	-	-	-	-
		stcC	-	-	-	-	-	-	-	-	-
		stcD	-	-	-	-	-	-	-	-	-
	Std	stdA	orf03008	-	-	-	orf03957	orf03236	orf04176	-	-
		stdB	orf03007	-	-	-	orf03956	orf03235	orf04175	-	-
		stdC	orf03006	-	-	-	orf03955	orf03234	orf04174	-	-
	Ste	steA	orf02926	orf02982	orf01196	orf01687	orf03870	orf03147	orf04090	orf02948	orf02988
		steB	orf02927	orf02983	orf01195	orf01688	orf03872	orf03149	orf04092	orf02950	orf02989
		steC	orf02928	orf02984	orf01194	orf01689	orf03873	orf03151	orf04093	orf02951	orf02990
		steD	orf02929	orf02985	orf01193	orf01690	orf03874	orf03152	orf04094	orf02952	orf02991
		steE	orf02930	orf02986	orf01192	orf01691	orf03875	orf03153	orf04095	orf02953	orf02992
		steF	orf02931	orf02987	orf01191	orf01692	orf03876	orf03154	orf04096	orf02954	orf02993
	Stf	stfA	orf00212	orf00215	orf03919	orf00688	orf01079	-	orf01276	orf00217	orf00218
		stfC	orf00213	orf00216	orf03918	orf00687	orf01080; orf01081	orf00232; orf00233	orf01277; orf01278	orf00218; orf00219	orf00219; orf00220
		stfD	orf00214	orf00217	orf03917	orf00686	orf01082	orf00234	orf01279	orf00220	orf00221
		stfE	orf00215	orf00218	orf03916	orf00685	orf01083	orf00235	orf01280	orf00221	orf00222
		stfF	orf00216	orf00219	orf03915	orf00684	orf01084	orf00236	orf01281	orf00222	orf00223
		stfG	orf00217	orf00220	orf03914	orf00683	orf01085	orf00237	orf01282	orf00223	orf00224
	Stg	stgA	-	-	-	-	-	-	-	-	-
		stgB	-	-	-	-	-	-	-	-	-
		stgC	-	-	-	-	-	-	-	-	-
		stgD	-	-	-	-	-	-	-	-	-
	Sth	sthA	orf04543	orf04637	orf04140	orf01903	orf00858	orf04848	orf01055	orf04586	orf04628
		sthB	orf04542	orf04635	orf04142		orf00856	orf04846	orf01053	orf04584	orf04626
		sthC	orf04541	orf04634	orf04143	orf01900	orf00855	orf04845	orf01052	orf04583	orf04625
		sthD	orf04540	orf04633	orf04144	orf01899	orf00854	orf04844	orf01051	orf04582	orf04624
		sthE	orf04539	orf04632	orf04145	orf01898	orf00853	orf04843	orf01050	orf04581	orf04623
	Sti	stiA	orf00190	orf00194	orf03941	orf00711	orf01060	orf00210	orf01256	orf00198	orf00199
		stiB	orf00189	orf00193	orf03942	orf00712	orf01059	orf00209	orf01255	orf00197	orf00198
		stiC	orf00188	orf00191; orf00192	orf03943; orf03944	orf00713; orf00714	orf01057; orf01058	orf00207; orf00208	orf01253; orf01254	orf00195; orf00196	orf00196; orf00197
		stiH	orf00187	orf00190	orf03945	orf00715	orf01056	orf00206	orf01252	orf00194	orf00195
	Stj	Undetermined	-	-	-	-	-	-	-	-	-
		Undetermined	-	-	-	-	-	-	-	-	-
		Undetermined	-	-	-	-	-	-	-	-	-
		stjB	-	-	-	-	-	-	-	-	-
		stjC	-	-	-	-	-	-	-	-	-
	Stk	stkA	-	-	-	-	-	-	-	-	-
		stkB	-	-	-	-	-	-	-	-	-
		stkC	-	-	-	-	-	-	-	-	-
		stkD	-	-	-	-	-	-	-	-	-
		stkE	-	-	-	-	-	-	-	-	-
		stkF	-	-	-	-	-	-	-	-	-
		stkG	-	-	-	-	-	-	-	-	-
	Tcf	tcfA	-	-	-	-	-	-	-	-	-
		tcfB	-	-	-	-	-	-	-	-	-
		tcfC	-	-	-	-	-	-	-	-	-
		tcfD	-	-	-	-	-	-	-	-	-
Macrophage inducible genes	Mig-14	mig-14	orf02747	orf02796	orf01381	orf03040	orf03685	orf02957	orf03905	orf02762	orf02801
	Mig-5	mig-5	-	-	-	-	-	-	-	-	-
Magnesium uptake	Mg2+ transport	mgtB	orf03752	orf03835	orf00074	orf03335	orf00074	orf04034	orf00075	orf03798	orf03839
		mgtC	orf03753	orf03834	orf00072	orf03337	orf00073	orf04032	orf00073	orf03797	orf03838
Nonfimbrial adherence determinants	MisL	misL	orf03746	orf03841	orf00080	orf03329	orf00080	orf04040	orf00081	orf03804	orf03845
	RatB	ratB	orf02604		orf01528	orf04269	orf01234; orf01236	orf00392	orf01430; orf01433	orf00371; orf00373	orf00372; orf00374
	ShdA	shdA	orf02602	orf02645; orf02646	orf01530; orf01531	orf02263	orf01238	orf00394; orf00395	orf01435	orf00375	orf00376
	SinH	sinH	orf02608	orf02652; orf02653	orf01522; orf01523	orf04273; orf04274	orf01231	orf00386	orf01427	orf00368	orf00368; orf00369
Regulation	PhoPQ	phoP	orf01902	orf01974	orf02183	orf04448	orf01917	orf01097	orf02105	orf01052	orf01055
		phoQ	orf01903	orf01975	orf02182	orf04447	orf01916	orf01096	orf02104	orf01051	orf01054
Secretion system	TTSS (SPI-1 encode)	hilA	orf02844	orf02896	orf01282	orf02175	orf03787	orf03061	orf04006	orf02864	orf02907
		hilC	orf02835	orf02887	orf01291	orf02166	orf03778	orf03052	orf03997	orf02855	orf02898
		hilD	orf02843	orf02895	orf01283	orf02174	orf03786	orf03060	orf04005	orf02863	orf02906
		iacP	orf02849	orf02901	orf01277	orf02180	orf03792	orf03066	orf04012	orf02869	orf02912
		iagB	orf02845	orf02897	orf01281	orf02176	orf03788	orf03062	orf04007	orf02865	orf02908
		invA	orf02864	orf02916	orf01262	orf02195	orf03807	orf03081	orf04027	orf02884	orf02927
		invB	orf02863	orf02915	orf01263	orf02194	orf03806	orf03080	orf04026	orf02883	orf02926
		invC	orf02862	orf02914	orf01264	orf02193	orf03805	orf03079	orf04025	orf02882	orf02925
		invE	orf02865	orf02917	orf01261	orf02196	orf03808	orf03082	orf04028	orf02885	orf02928
		invF	orf02867	orf02919	orf01259	orf02198	orf03810	orf03084	orf04030	orf02887	orf02930
		invG	orf02866	orf02918	orf01260	orf02197	orf03809	orf03083	orf04029	orf02886	orf02929
		invH	orf02868	orf02920	orf01258	orf02199	orf03811	orf03085	orf04031	orf02888	orf02931
		invI	orf02861	orf02913	orf01265	orf02192	orf03804	orf03078	orf04024	orf02881	orf02924
		invJ	orf02860	orf02912	orf01266	orf02191	orf03803	orf03077	orf04023	orf02880	orf02923
		orgA	orf02838	orf02890	orf01288	orf02169	orf03781	orf03055	orf04000	orf02858	orf02901
		orgB	orf02837	orf02889	orf01289	orf02168	orf03780	orf03054	orf03999	orf02857	orf02900
		orgC	orf02836	orf02888	orf01290	orf02167	orf03779	orf03053	orf03998	orf02856	orf02899
		prgH	orf02842	orf02894	orf01284	orf02173	orf03785	orf03059	orf04004	orf02862	orf02905
		prgI	orf02841	orf02893	orf01285	orf02172	orf03784	orf03058	orf04003	orf02861	orf02904
		prgJ	orf02840	orf02892	orf01286	orf02171	orf03783	orf03057	orf04002	orf02860	orf02903
		prgK	orf02839	orf02891	orf01287	orf02170	orf03782	orf03056	orf04001	orf02859	orf02902
		sicA	orf02854	orf02906	orf01272	orf02185	orf03797	orf03071	orf04017	orf02874	orf02917
		sicP	orf02847	orf02899	orf01279	orf02178	orf03790	orf03064	orf04010	orf02867	orf02910
		sipD	orf02851	orf02903	orf01275	orf02182	orf03794	orf03068	orf04014	orf02871	orf02914
		spaO	orf02859	orf02911	orf01267	orf02190	orf03802	orf03076	orf04022	orf02879	orf02922
		spaP	orf02858	orf02910	orf01268	orf02189	orf03801	orf03075	orf04021	orf02878	orf02921
		spaQ	orf02857	orf02909	orf01269	orf02188	orf03800	orf03074	orf04020	orf02877	orf02920
		spaR	orf02856	orf02908	orf01270	orf02187	orf03799	orf03073	orf04019	orf02876	orf02919
		spaS	orf02855	orf02907	orf01271	orf02186	orf03798	orf03072	orf04018	orf02875	orf02918
		sprB	orf02834	orf02886	orf01292	orf02165	orf03777	orf03051	orf03996	orf02854	orf02897
	TTSS (SPI-2 encode)	ssaC	orf01729	orf01793	orf02365	orf00258	orf02100	orf01280	orf02301	orf01234	orf01241
		ssaD	orf01728	orf01792	orf02366	orf00257	orf02101	orf01281	orf02302	orf01235	orf01242
		ssaE	orf01727	orf01791	orf02367	orf00256	orf02102	orf01282	orf02303	orf01236	orf01243
		ssaG	orf01718	orf01781	orf02376	orf00247	orf02111	orf01291	orf02312	orf01245	orf01252
		ssaH	orf01717	orf01780	orf02377	orf00246	orf02112	orf01292	orf02313	orf01246	orf01253
		ssaI	orf01716	orf01779	orf02378	orf00245	orf02113	orf01293	orf02314	orf01247	orf01254
		ssaJ	orf01715	orf01778	orf02379	orf00244	orf02114	orf01294	orf02315	orf01248	orf01255
		ssaK	orf01713	orf01776	orf02381	orf00242	orf02116	orf01296	orf02317	orf01250	orf01257
		ssaL	orf01712	orf01775	orf02382	orf00241	orf02117	orf01297	orf02318	orf01251	orf01258
		ssaM	orf01711	orf01774	orf02383	orf00240	orf02118	orf01298	orf02319	orf01252	orf01259
		ssaN	orf01709	orf01772	orf02385	orf00238	orf02120	orf01300	orf02321	orf01254	orf01261
		ssaO	orf01708	orf01771	orf02386	orf00237	orf02121	orf01301	orf02322	orf01255	orf01262
		ssaP	orf01707	orf01770	orf02387	orf00236	orf02122	orf01302	orf02323	orf01256	orf01263
		ssaQ	orf01706	orf01769	orf02388	orf00235	orf02123	orf01303	orf02324	orf01257	orf01264
		ssaR	orf01705	orf01768	orf02389	orf00234	orf02124	orf01304	orf02325	orf01258	orf01265
		ssaS				orf00233
		ssaT	orf01704	orf01767	orf02390	orf00232	orf02125	orf01305	orf02326	orf01259	orf01266
		ssaU	orf01703	orf01766	orf02391	orf00231	orf02126	orf01306	orf02327	orf01260	orf01267
		ssaV	orf01710	orf01773	orf02384	orf00239	orf02119	orf01299	orf02320	orf01253	orf01260
		sscA	orf01725	orf01789	orf02369	orf00254	orf02104	orf01284	orf02305	orf01238	orf01245
		sscB	orf01721	orf01785	orf02373	orf00250	orf02108	orf01288	orf02309	orf01242	orf01249
		sseA	-	-	-	-	-	-	-	-	-
		sseB	orf01726	orf01790	orf02368	orf00255	orf02103	orf01283	orf02304	orf01237	orf01244
		sseC	orf01724	orf01788	orf02370	orf00253	orf02105	orf01285	orf02306	orf01239	orf01246
		sseD	orf01723	orf01787	orf02371	orf00252	orf02106	orf01286	orf02307	orf01240	orf01247
		sseE	orf01722	orf01786	orf02372	orf00251	orf02107	orf01287	orf02308	orf01241	orf01248
		ssrA	orf01730	orf01794	orf02364	orf00259	orf02099	orf01279	orf02300	orf01233	orf01240
		ssrB	orf01731	orf01795	orf02363	orf00260	orf02098	orf01278	orf02299	orf01232	orf01239
	TTSS effectors translocated via both systems		orf00786; orf00787; orf00788	orf00821	orf03312	orf01178	orf01538; orf03045	orf02226	orf03256	orf02167	orf02202
		sspH1	-	-	-	-	-	-	-	-	-
	TTSS-1 translocated effectors	avrA	orf02833	orf02885	orf01293	orf02164	orf03776	orf03050	orf03995	orf02853	orf02896
		sipA	orf02850	orf02902	orf01276	orf02181	orf03793	orf03067	orf04013	orf02870	orf02913
		sipB	orf02853	orf02905	orf01273	orf02184	orf03796	orf03070	orf04016	orf02873	orf02916
		sipC	orf02852	orf02904	orf01274	orf02183	orf03795	orf03069	orf04015	orf02872	orf02915
		sopA	orf02150	orf02181; orf02182	-	orf03671; orf03672	orf01712; orf01713	orf00886; orf00887	orf01903; orf01904	orf00848; orf00849	orf00852; orf00853
		sopB/sigD	orf01005	orf01027	orf03134	orf02445	orf02837	orf02014	orf03048	orf01960	orf01992
		sopD	orf02915	orf02968	orf01210	orf02247	orf03858	orf03133	orf04079	orf02936	orf02977
		sopE2	orf01232	orf01312	orf02845	orf00553	orf02574	orf01723	orf02769	orf01698	orf01711
		sopE	orf01205	orf01289	orf02871			orf01749
		sptP	orf02846	orf02898	orf01280	orf02177	orf03789	orf03063	orf04008	orf02866	orf02909
	TTSS-2 translocated effectors	gogB	-	-	-	-	-	-	-	-	-
		pipB2	orf02744	orf02792; orf02793	orf01384; orf01385		orf03683	orf02954	orf03903	orf02760	orf02799
		pipB	orf01003	orf01025	orf03136	orf02447	orf02839	orf02016	orf03050	orf01962	orf01994
		sifA	orf01910	orf01982	orf02175	orf04440	orf01909	orf01089	orf02097	orf01044	orf01047
		sifB	orf01523	orf01586	orf02574	orf00039	orf02317	-	orf02508	orf01441	orf01450
		sopD2	-	-	-	-	-	-	-	-	-
		spiC/ssaB	-	-	-	-	-	-	-	-	-
		spvC	-	-	-	-	-	-	-	-	-
		spvD	-	-	-	-	-	-	-	-	-
		sseF	orf01720	orf01784	orf02374	orf00249	orf02109	orf01289	orf02310	orf01243	orf01250
		sseG	orf01719		orf02375	orf00248	orf02110	orf01290	orf02311	orf01244	orf01251
		sseI/srfH	orf00967	-	-	-	-	-	-	-	-
		sseJ	orf01488	orf01551	orf02608	orf00003	orf02351	orf01487	orf02543	orf01475	orf01484
		sseK1	orf04125	orf03615	orf00482	orf04681	orf04356	orf03644	orf04573	orf03421	orf03459
		sseK2	orf02007	-	-	-				-
		sseL	orf02369	orf02411	orf01765	orf01495	orf01484	orf00646	orf01675	orf00618	orf00623
		sspH2	orf02321	orf02360; orf02361	orf01816; orf01817	orf01219	orf01539	orf00703; orf00704	orf01726; orf01727	orf00671; orf00672	orf00676; orf00677
	ACE T6SS(Escherichia)		-	orf01086	orf03075	orf04655	orf02779	orf01946	orf02988	orf01903	orf01935
		aec15	-	orf01093	orf03068		orf02773	orf01939	orf02981	orf01896	orf01928
		aec16	-	orf01092	orf03069	orf00326	orf02774	orf01940	orf02982	orf01897	orf01929
		aec17	-	orf01090	orf03071	orf04659	orf02776	orf01942	orf02984	orf01899	orf01931
		aec18	-	orf01088	orf03073	orf04657	orf02777	orf01944	orf02986	orf01901	orf01933
		aec19	-	orf01087	orf03074	orf04656	orf02778	orf01945	orf02987	orf01902	orf01934
		aec22	-	orf01085	orf03076	orf04654	orf02780	orf01947	orf02989	orf01904	orf01936
		aec23	-	orf01084	orf03077	orf04653	orf02781	orf01948	orf02990	orf01905	orf01937
		aec24	-	orf01083	orf03078	orf04652	orf02782	orf01949	orf02991	orf01906	orf01938
		aec25	-	orf01082	orf03079	orf04651	orf02783	orf01950	orf02992	orf01907	orf01939
		aec26	-	orf01081	orf03080	orf04650	orf02784	orf01951	orf02993	orf01908	orf01940
		aec27/clpV	-	orf01080	orf03081	orf04649	orf02785	orf01952	orf02994	orf01909	orf01941
		aec28	-	orf01079	orf03082	orf04648	orf02786	-	orf02995	orf01910	orf01942
		aec29	-	orf01078	orf03083	orf04647	orf02787	-	orf02996	orf01911	orf01943
		aec30	-	orf01077	orf03084	orf04646	orf02788	orf01958	orf02997	orf01912	orf01944
		aec31	-	orf01076	orf03085	-	orf02789		orf02998	orf01913	orf01945
		aec32	-	orf01075	orf03086	orf04800	orf02790	orf01962	orf02999	orf01914	orf01946
Serum resistance	Rck	rck	-	-	-	-	-	-	-	-	-
Stress adaptation	SodCI	sodCI	orf01200	orf01278	orf02882	orf00512	orf02596	orf01758	orf02804	orf01720	orf01747
Toxin	SpvB	spvB	-	-	-	-	-	-		-	-
	Typhoid toxin	cdtB	-	-	-	-	-	-	-	-	-
		pltA	-	-	-	-	-	-	-	-	-
		pltB	-	-	-	-	-	-	-	-	-
Autotransporter	EhaB	ehaB	orf00371	orf00402	orf03733	orf03649	orf03464	orf02667	orf03676	orf02586
Invasion	Invasin A(Yersinia)					orf03025
		''-'' depicts absence of virulence factor as detected by VF analyzer tool
		Colored boxes depicts virulence factors detected by NCBI BLASTN searches
