# Supplementary material for: Comparative genome analysis of Salmonella enterica serovar Gallinarum biovars Pullorum and Gallinarum decodes strain specific genes
Source: PLoS One. 2021 Aug 19;16(8):e0255612. doi: 10.1371/journal.pone.0255612 (PMC8375982; doi:10.1371/journal.pone.0255612)
Supplement: S8 Table — (a-b) The datasheet lists homologs of Salmonella pathogenic islands (SPIs) detected by (a) SPIFinder 1.0 and (b) BLAST search, in the investigated Salmonella genomes. Listing of Salmonella pathogenicity island detected by SPI Finder and by BLAST search. (XLSX) [file pone.0255612.s011.xlsx]

## Sheet: 6 (a)
S.No	S 8 Table. (a) : The datasheet enlists homologs of Salmonella pathogenic islands (SPIs) detected by SPIFinder 1.0 in the investigated Salmonella genomes and enlists features such as origin, percent identity, position and insertion location among others .
	Name of the genome	Gene	Origin	%Identity	HSP/Query length	Contig	Position in contig	Insertion location	Function category	Genome Accession	SPI Accession
1	S. enterica subsp. enterica serovar Enteritidis str. P125109	SPI-5	Salmonella Typhimurium LT2	99.08	9069 / 9069	NC_011294.1	1053173..1062237	tRNA-serT	18	NC_003197	gi|16763390:1175321-1184389
		SPI-12	Salmonella Choleraesuis str SC-B67	98.25	9235 / 11075	NC_011294.1	2336257..2345489	tRNA-pro	8	NC_006905	gi|62178570:2354604-2365678
		C63PI	Salmonella Typhimurium SL1344	99.12	4000 / 4000	NC_011294.1	2890718..2894717	fhlA	1		AF128999
		SPI-1	Salmonella Choleraesuis str SC-B67	99.28	39279 / 43488	NC_011294.1	2895614..2934879	fhlA-mutS	5	NC_006905	gi|62178570:2960260-3003747
		SPI-13	Salmonella Gallinarum SGA-10	100	341 / 341	NC_011294.1	3165096..3165436	tRNA-pheV	10		AY956834
		SPI-13	Salmonella Gallinarum SGG-1	99.75	404 / 404	NC_011294.1	3166804..3167207	tRNA-pheV	11		AY956833
		SPI-13	Salmonella Gallinarum SGD-3	99.41	338 / 338	NC_011294.1	3167515..3167852	tRNA-pheV	9		AY956832
		SPI-3	Salmonella Typhimurium LT2	98.73	12102 / 16616	NC_011294.1	3828859..3840955	tRNA-selC	15	NC_003197	gi|16763390:3948576-3965191
		SPI-4	Salmonella Choleraesuis str SC-B67	98.88	26699 / 26698	NC_011294.1	4334505..4361203	ssb-soxSR	17	NC_006905	gi|62178570:4411902-4438599
		SPI-14	Salmonella Gallinarum SGA-8	99.8	501 / 501	NC_011294.1	885616..886116	Not_published	12		AY956835
		SPI-14	Salmonella Gallinarum SGC-8	99.55	441 / 441	NC_011294.1	891197..891637	Not_published	13		AY956836
	Name of the genome	Gene	Origin	%Identity	HSP/Query length	Contig	Position in contig	Insertion location	Function category	Genome Accession	SPI Accession
2	S. enterica ssp. enterica serovar Gallinarum str. 287/91	SPI-5	Salmonella Typhimurium LT2	99	9069 / 9069	NC_011274.1	1062462..1071526	tRNA-serT	18	NC_003197	gi|16763390:1175321-1184389
		SPI-12	Salmonella Choleraesuis str SC-B67	97.97	9242 / 11075	NC_011274.1	2327119..2336358	tRNA-pro	8	NC_006905	gi|62178570:2354604-2365678
		C63PI	Salmonella Typhimurium SL1344	99.05	4000 / 4000	NC_011274.1	2881523..2885522	fhlA	1		AF128999
		SPI-1	Salmonella Choleraesuis str SC-B67	99.23	39279 / 43488	NC_011274.1	2886419..2925683	fhlA-mutS	5	NC_006905	gi|62178570:2960260-3003747
		SPI-13	Salmonella Gallinarum SGA-10	100	341 / 341	NC_011274.1	3142479..3142819	tRNA-pheV	10		AY956834
		SPI-13	Salmonella Gallinarum SGG-1	99.75	404 / 404	NC_011274.1	3144187..3144590	tRNA-pheV	11		AY956833
		SPI-13	Salmonella Gallinarum SGD-3	99.11	338 / 338	NC_011274.1	3144898..3145235	tRNA-pheV	9		AY956832
		SPI-3	Salmonella Typhimurium LT2	98.56	12114 / 16616	NC_011274.1	3857871..3869978	tRNA-selC	15	NC_003197	gi|16763390:3948576-3965191
		SPI-4	Salmonella Typhimurium ST4-74	98.78	24660 / 24660	NC_011274.1	4312042..4336701	Not_published	17		AJ576316
		SPI-14	Salmonella Gallinarum SGA-8	100	501 / 501	NC_011274.1	903522..904022	Not_published	12		AY956835
		SPI-14	Salmonella Gallinarum SGC-8	99.77	441 / 441	NC_011274.1	909104..909544	Not_published	13		AY956836
	Name of the genome	Gene	Origin	%Identity	HSP/Query length	Contig	Position in contig	Insertion location	Function category	Genome Accession	SPI Accession
3	S. enterica ssp. enterica serovar Gallinarum str. 9184	SPI-13	Salmonella Gallinarum SGD-3	99.11	338 / 338	NZ_CP019035.1	1048659..1048996	tRNA-pheV	9		AY956832
		SPI-13	Salmonella Gallinarum SGG-1	99.75	404 / 404	NZ_CP019035.1	1049304..1049707	tRNA-pheV	11		AY956833
		SPI-13	Salmonella Gallinarum SGA-10	100	341 / 341	NZ_CP019035.1	1051075..1051415	tRNA-pheV	10		AY956834
		SPI-1	Salmonella Choleraesuis str SC-B67	99.23	39279 / 43488	NZ_CP019035.1	1268210..1307474	fhlA-mutS	5	NC_006905	gi|62178570:2960260-3003747
		C63PI	Salmonella Typhimurium SL1344	99.05	4000 / 4000	NZ_CP019035.1	1308371..1312370	fhlA	1		AF128999
		SPI-12	Salmonella Choleraesuis str SC-B67	97.97	9242 / 11075	NZ_CP019035.1	1857512..1866750	tRNA-pro	8	NC_006905	gi|62178570:2354604-2365678
		SPI-5	Salmonella Typhimurium LT2	99	9069 / 9069	NZ_CP019035.1	3099200..3108264	tRNA-serT	18	NC_003197	gi|16763390:1175321-1184389
		SPI-14	Salmonella Gallinarum SGA-8	100	501 / 501	NZ_CP019035.1	3240887..3241387	Not_published	12		AY956835
		SPI-4	Salmonella Typhimurium ST4-74	98.78	24660 / 24660	NZ_CP019035.1	4467076..4491735	Not_published	17		AJ576316
		SPI-3	Salmonella Typhimurium LT2	98.56	12114 / 16616	NZ_CP019035.1	78662..90769	tRNA-selC	15	NC_003197	gi|16763390:3948576-3965191
	Name of the genome	Gene	Origin	%Identity	HSP/Query length	Contig	Position in contig	Insertion location	Function category	Genome Accession	SPI Accession
4	S. enterica ssp. enterica serovar Gallinarum Sal40 strain VTCCBAA614	SPI-13	Salmonella Gallinarum SGA-10	100	341 / 341	JSWQ01000011.1	16986..17326	tRNA-pheV	10		AY956834
		SPI-13	Salmonella Gallinarum SGG-1	99.75	404 / 404	JSWQ01000011.1	18694..19097	tRNA-pheV	11		AY956833
		SPI-13	Salmonella Gallinarum SGD-3	99.11	338 / 338	JSWQ01000011.1	19405..19742	tRNA-pheV	9		AY956832
		SPI-3	Salmonella Typhimurium LT2	98.56	12114 / 16616	JSWQ01000022.1	34661..46768	tRNA-selC	15	NC_003197	gi|16763390:3948576-3965191
		C63PI	Salmonella Typhimurium SL1344	99.05	4000 / 4000	JSWQ01000012.1	35884..39883	fhlA	1		AF128999
		SPI-1	Salmonella Choleraesuis str SC-B67	99.22	39279 / 43488	JSWQ01000012.1	40780..80043	fhlA-mutS	5	NC_006905	gi|62178570:2960260-3003747
		SPI-5	Salmonella Typhimurium LT2	99	9069 / 9069	JSWQ01000014.1	41432..50496	tRNA-serT	18	NC_003197	gi|16763390:1175321-1184389
		SPI-14	Salmonella Gallinarum SGC-8	99.77	441 / 441	JSWQ01000005.1	78000..78440	Not_published	13		AY956836
		SPI-14	Salmonella Gallinarum SGA-8	100	501 / 501	JSWQ01000005.1	83521..84021	Not_published	12		AY956835
	Name of the genome	Gene	Origin	%Identity	HSP/Query length	Contig	Position in contig	Insertion location	Function category	Genome Accession	SPI Accession
5	S. enterica ssp. enterica serovar Pullorum str. ATCC 9120	SPI-5	Salmonella Typhimurium LT2	99.01	9069 / 9069	NZ_CP012347.1	2836002..2845066	tRNA-serT	18	NC_003197	gi|16763390:1175321-1184389
		SPI-14	Salmonella Gallinarum SGC-8	99.77	441 / 441	NZ_CP012347.1	2998063..2998503	Not_published	13		AY956836
		SPI-14	Salmonella Gallinarum SGA-8	100	501 / 501	NZ_CP012347.1	3003583..3004083	Not_published	12		AY956835
		C63PI	Salmonella Typhimurium SL1344	99.1	4000 / 4000	NZ_CP012347.1	3784383..3788381	fhlA	1		AF128999
		SPI-1	Salmonella Choleraesuis str SC-B67	99.23	39280 / 43488	NZ_CP012347.1	3789278..3828543	fhlA-mutS	5	NC_006905	gi|62178570:2960260-3003747
		SPI-13	Salmonella Gallinarum SGA-10	100	341 / 341	NZ_CP012347.1	4058184..4058524	tRNA-pheV	10		AY956834
		SPI-13	Salmonella Gallinarum SGG-1	99.75	404 / 404	NZ_CP012347.1	4059892..4060295	tRNA-pheV	11		AY956833
		SPI-13	Salmonella Gallinarum SGD-3	99.11	338 / 338	NZ_CP012347.1	4060603..4060940	tRNA-pheV	9		AY956832
		SPI-4	Salmonella Typhimurium ST4-74	98.82	24660 / 24660	NZ_CP012347.1	529142..553801	Not_published	17		AJ576316
	Name of the genome	Gene	Origin	%Identity	HSP/Query length	Contig	Position in contig	Insertion location	Function category	Genome Accession	SPI Accession
7	S. enterica ssp. enterica serovar Pullorum str. S06004	SPI-5	Salmonella Typhimurium LT2	99.02	9069 / 9069	NC_021984.1	1918639..1927703	tRNA-serT	18	NC_003197	gi|16763390:1175321-1184389
		SPI-14	Salmonella Gallinarum SGC-8	99.77	441 / 441	NC_021984.1	2080565..2081005	Not_published	13		AY956836
		SPI-14	Salmonella Gallinarum SGA-8	100	501 / 501	NC_021984.1	2086086..2086586	Not_published	12		AY956835
		C63PI	Salmonella Typhimurium SL1344	99.1	4000 / 4000	NC_021984.1	2905488..2909486	fhlA	1		AF128999
		SPI-1	Salmonella Choleraesuis str SC-B67	99.24	39279 / 43488	NC_021984.1	2910383..2949647	fhlA-mutS	5	NC_006905	gi|62178570:2960260-3003747
		SPI-13	Salmonella Gallinarum SGA-10	100	341 / 341	NC_021984.1	3176099..3176439	tRNA-pheV	10		AY956834
		SPI-13	Salmonella Gallinarum SGG-1	99.75	404 / 404	NC_021984.1	3177807..3178210	tRNA-pheV	11		AY956833
		SPI-13	Salmonella Gallinarum SGD-3	99.11	338 / 338	NC_021984.1	3178518..3178855	tRNA-pheV	9		AY956832
		SPI-3	Salmonella Typhimurium LT2	98.65	12103 / 16616	NC_021984.1	3884747..3896844	tRNA-selC	15	NC_003197	gi|16763390:3948576-3965191
	Name of the genome	Gene	Origin	%Identity	HSP/Query length	Contig	Position in contig	Insertion location	Function category	Genome Accession	SPI Accession
8	S. enterica ssp. enterica serovar Pullorum QJ-2D-Sal	SPI-12	Salmonella Choleraesuis str SC-B67	98.12	9235 / 11075	NZ_CP022963.1	1757648..1766880	tRNA-pro	8	NC_006905	gi|62178570:2354604-2365678
		SPI-5	Salmonella Typhimurium LT2	99.02	9069 / 9069	NZ_CP022963.1	3021377..3030441	tRNA-serT	18	NC_003197	gi|16763390:1175321-1184389
		SPI-14	Salmonella Gallinarum SGC-8	99.77	441 / 441	NZ_CP022963.1	3183432..3183872	Not_published	13		AY956836
		SPI-14	Salmonella Gallinarum SGA-8	100	501 / 501	NZ_CP022963.1	3188953..3189453	Not_published	12		AY956835
		C63PI	Salmonella Typhimurium SL1344	99.08	4000 / 4000	NZ_CP022963.1	3977580..3981578	fhlA	1		AF128999
		SPI-13	Salmonella Gallinarum SGA-10	100	341 / 341	NZ_CP022963.1	4251167..4251507	tRNA-pheV	10		AY956834
		SPI-13	Salmonella Gallinarum SGG-1	99.5	404 / 404	NZ_CP022963.1	4252875..4253278	tRNA-pheV	11		AY956833
		SPI-13	Salmonella Gallinarum SGD-3	99.11	338 / 338	NZ_CP022963.1	4253586..4253923	tRNA-pheV	9		AY956832
		SPI-4	Salmonella Typhimurium ST4-74	98.79	24660 / 24660	NZ_CP022963.1	717567..742226	Not_published	17		AJ576316
		SPI-3	Salmonella Typhimurium LT2	98.61	12103 / 16616	NZ_CP022963.1	75023..87120	tRNA-selC	15	NC_003197	gi|16763390:3948576-3965191
	Name of the genome	Gene	Origin	%Identity	HSP/Query length	Contig	Position in contig	Insertion location	Function category	Genome Accession	SPI Accession
7	S. enterica ssp. enterica serovar Gallinarum/pullorum str. CDC1983-67	SPI-5	Salmonella Typhimurium LT2	99	9069 / 9069	NC_022221.1	1945603..1954667	tRNA-serT	18	NC_003197	gi|16763390:1175321-1184389
		SPI-14	Salmonella Gallinarum SGC-8	99.77	441 / 441	NC_022221.1	2107601..2108041	Not_published	13		AY956836
		SPI-14	Salmonella Gallinarum SGA-8	100	501 / 501	NC_022221.1	2113122..2113622	Not_published	12		AY956835
		C63PI	Salmonella Typhimurium SL1344	99.1	4000 / 4000	NC_022221.1	2860596..2864594	fhlA	1		AF128999
		SPI-1	Salmonella Choleraesuis str SC-B67	99.23	39280 / 43488	NC_022221.1	2865491..2904756	fhlA-mutS	5	NC_006905	gi|62178570:2960260-3003747
		SPI-13	Salmonella Gallinarum SGA-10	100	341 / 341	NC_022221.1	3121205..3121545	tRNA-pheV	10		AY956834
		SPI-13	Salmonella Gallinarum SGG-1	99.75	404 / 404	NC_022221.1	3122913..3123316	tRNA-pheV	11		AY956833
		SPI-13	Salmonella Gallinarum SGD-3	99.11	338 / 338	NC_022221.1	3123624..3123961	tRNA-pheV	9		AY956832
	Name of the genome	Gene	Origin	%Identity	HSP/Query length	Contig	Position in contig	Insertion location	Function category	Genome Accession	SPI Accession
9	S. enterica subsp. enterica serovar Gallinarum/pullorum str. RKS5078	SPI-5	Salmonella Typhimurium LT2	98.97	9069 / 9069	NC_016831.1	1953549..1962613	tRNA-serT	18	NC_003197	gi|16763390:1175321-1184389
		SPI-14	Salmonella Gallinarum SGC-8	99.77	441 / 441	NC_016831.1	2115540..2115980	Not_published	13		AY956836
		SPI-14	Salmonella Gallinarum SGA-8	100	501 / 501	NC_016831.1	2121061..2121561	Not_published	12		AY956835
		C63PI	Salmonella Typhimurium SL1344	99.1	4000 / 4000	NC_016831.1	2867983..2871981	fhlA	1		AF128999
		SPI-1	Salmonella Choleraesuis str SC-B67	99.23	39280 / 43488	NC_016831.1	2872878..2912143	fhlA-mutS	5	NC_006905	gi|62178570:2960260-3003747
		SPI-13	Salmonella Gallinarum SGA-10	100	341 / 341	NC_016831.1	3128605..3128945	tRNA-pheV	10		AY956834
		SPI-13	Salmonella Gallinarum SGG-1	99.75	404 / 404	NC_016831.1	3130313..3130716	tRNA-pheV	11		AY956833
		SPI-13	Salmonella Gallinarum SGD-3	99.11	338 / 338	NC_016831.1	3131024..3131361	tRNA-pheV	9		AY956832
		SPI-4	Salmonella Typhimurium ST4-74	98.84	24660 / 24660	NC_016831.1	4292392..4317051	Not_published	17		AJ576316

## Sheet: 6 (b)
Supplementary Table 8(b) : The datasheet consists of homologs of Salmonella pathogenic islands (SPIs) detected by BLAST search in the investigated Salmonella genomes and enlists features such as start position, end position, query coverage, Percent identity and strand among others.
S.No	Name of the genome	Origin	Gene	Start position	End position	Query Cover	E value	Per. Ident	Strand	Accession
1	S. enterica ssp. enterica serovar Enteritidis str. P125109	Salmonella enterica ATCC14028	SPCS54 island	2628046	2653095	0.99	0	0.9783	Positive strand	NC_011294.1
		Salmonella enterica Choleraesuis str. SC-B67	SPI-2	1727425	1769273	0.99	0	0.9894	Negative strand	NC_011294.1
2	S. enterica ssp. enterica serovar Gallinarum str. 287/91	Salmonella enterica ATCC14028	SPCS54 island	2618719	2643910	1	0	0.9782	Positive strand	NC_011274.1
		Salmonella enterica Choleraesuis str. SC-B67	SPI-2	1767249	1809096	0.99	0	0.9885	Negative strand	NC_011274.1
3	S. enterica ssp. enterica serovar Gallinarum str. 9184	Salmonella enterica ATCC14028	SPCS54 island	1549984	1575174	1	0	0.9782	Negative strand	NZ_CP019035.1
		Salmonella enterica Choleraesuis str. SC-B67	SPI-2	2364461	2406308	0.99	0	0.9886	Positive strand	NZ_CP019035.1
4	S. enterica ssp. enterica serovar Gallinarum Sal40 strain VTCCBAA614	Salmonella enterica ATCC14028	SPCS54 island	7017	25252	0.65	0	0.9811		Salmonella enterica subsp. enterica serovar Gallinarum strain VTCCBAA614 isolate Sal40 contig00036
		Salmonella enterica Choleraesuis str. SC-B67	SPI-2	211981	253824	0.99	0	0.98837	Negative strand	JSWQ01000001.1 Salmonella enterica subsp. enterica serovar Gallinarum strain VTCCBAA614 isolate Sal40 contig00001
5	S. enterica ssp. enterica serovar Pullorum str. ATCC 9120	Salmonella enterica ATCC14028	SPCS54 island	1266997	1291013	0.96	0	0.9842	Negative strand	NZ_CP012347.1
		Salmonella enterica Choleraesuis str. SC-B67	SPI-2	2107513	2149356	0.99	0	0.9885	Positive strand	NZ_CP012347.1
		Salmonella enterica Choleraesuis str. SC-B67	SPI12	1584400	1573134	0.98	0	0.9648	Negative strand	NZ_CP012347.1
		Salmonella enterica Typhimurium str. LT2	SP3	70541	86942		0	0.9851	Negative strand	NZ_CP012347.1
6	S. enterica ssp. enterica serovar Pullorum str. S06004	Salmonella enterica ATCC14028	SPCS54 island	392584	416353	0.96	0	0.983	Positive strand	NC_021984.1
		Salmonella enterica Choleraesuis str. SC-B67	SPI12	698034	709110	0.99	0	0.9701	Negative strand	NC_021984.1
		Salmonella typhimurium	SP4	4338619	4361484	0.97	0	0.9827	Positive strand	NC_021984.1
		Salmonella enterica Choleraesuis str. SC-B67	SPI-2	1231812	1273633	0.99	0	0.988	Positive strand	NC_021984.1
7	S. enterica ssp. enterica serovar Pullorum QJ-2D-Sal	Salmonella enterica ATCC14028	SPCS54 island	1451478	1475503	0.96	0	0.985	Negative strand	NZ_CP022963.1
		Salmonella enterica Choleraesuis str. SC-B67	SPI-2	2289181	2331024	0.99	0	0.9886	Positive strand	NZ_CP022963.1
		Salmonella enterica Choleraesuis str. SC-B67	SPI-1	3977363	4021556	0.98	0	0.9906	Positive strand	NZ_CP022963.1
8	S. enterica ssp. enterica serovar Gallinarum/pullorum str. CDC1983-67	Salmonella enterica ATCC14028	SPCS54 island	392097	416113	0.96	0	0.984	Negative strand	NC_022221.1
		Salmonella enterica Choleraesuis str. SC-B67	spi-2	1225974	1267817	0.98	0	0.9882	Positive strand	NC_022221.
		Salmonella enterica Choleraesuis str. SC-B67	SPI12	698154	709422	0.98	0	0.9646	Minus strand	NC_022221.1
		Salmonella typhimurium	SP4	4286344	4302186	0.69	0	0.988		NC_022221.1
		Salmonella enterica Typhimurium str. LT2	SP3	3828165	3844568	0.98	0	0.9836	Negative Strand	NC_022221.1
9	S. enterica ssp. enterica serovar Gallinarum/pullorum str. RKS5078	Salmonella enterica ATCC14028	SPCS54 island	392120	416146	0.96	0	0.9836	Negative strand	NC_016831.1
		Salmonella enterica Choleraesuis str. SC-B67	SPI-2	1225336	1267183	0.99	0	0.9883	Positive strand	NC_016831
		Salmonella enterica Choleraesuis str. SC-B67	SPI12	698195	709464	0.98	0	0.9646	Negative strand	NC_016831.1
		Salmonella enterica Typhimurium str. LT2	SP3	3834324	3850738	0.98	0	0.9835	Negative strand	NC_016831.1
