# Supplementary material for: Comparative genome analysis of Salmonella enterica serovar Gallinarum biovars Pullorum and Gallinarum decodes strain specific genes
Source: PLoS One. 2021 Aug 19;16(8):e0255612. doi: 10.1371/journal.pone.0255612 (PMC8375982; doi:10.1371/journal.pone.0255612)
Supplement: S9 Table — (a-b) The identified (a) complete list of prophage regions and (b) intact prophages, in the genomes of nine Salmonella strains that were investigated in the study with description of a) region number b) region length c) completeness d) score e) total proteins f) region position g) most common phage and h) GC%. The colour coding of the rows represents the classification of identified prophage regions by PHASTER, green- intact prophage region, red- incomplete prophage region and blue- questionable prophage region. Description of prophages detected in all genomes with details. (XLSX) [file pone.0255612.s012.xlsx]

## Sheet: Complete list of prophages
S9 Table. (a) : (i) This excel sheet consists of identified complete list of prophage regions in the genomes of nine Salmonella strains that were investigated with description of a) region number b) region length c) completeness d) score e) total proteins f) region position g) most common phage and h) GC% (ii) colour coding of the rows represents the classification of identified prophge regions b…
S.No	Name of strain	Region	Region Length	Completeness	Score	# Total Proteins	Region Position	Most Common Phage	GC
1	Salmonella enterica subsp. enterica serovar Enteritidis str. P125109	1	8.5Kb	incomplete	50	12	1013332-1021872	PHAGE_Phage_Gifsy_2_NC_010393(5)	0.4559
		2	31.1Kb	intact	150	37	1226353-1257468	PHAGE_Phage_Gifsy_2_NC_010393(18)	0.4723
		3	64.3Kb	intact	150	62	2007699-2072028	PHAGE_Salmon_118970_sal3_NC_031940(58)	0.4781
2	Salmonella enterica subsp. enterica serovar Pullorum strain QJ-2D-Sal chromosome	1	29.6Kb	intact	150	40	536264-565863	PHAGE_Escher_pro483_NC_028943(32)	0.5321
		2	51.9Kb	intact	150	50	2774819-2826750	PHAGE_Phage_Gifsy_2_NC_010393(31)	0.5016
		3	23.1Kb	incomplete	20	16	2806596-2829696	PHAGE_Entero_mEp237_NC_019704(3)	0.4884
		4	42.4Kb	intact	116	61	3722544-3765005	PHAGE_Entero_ST104_NC_005841(49)	0.4754
3	Salmonella enterica subsp. enterica serovar Gallinarum str. 9184	1	47.5Kb	intact	150	55	2844847-2892420	PHAGE_Phage_Gifsy_2_NC_010393(31)	0.4956
4	Salmonella enterica subsp. enterica serovar Gallinarum str. 287/91, complete genome.	1	18.3Kb	incomplete	20	16	1262616-1280976	PHAGE_Entero_mEp237_NC_019704(3)	0.483
		2	57.9Kb	intact	150	51	1270614-1328563	PHAGE_Phage_Gifsy_2_NC_010393(31)	0.489
5	Salmonella enterica subsp. enterica serovar Pullorum str. S06004	1	51.9Kb	intact	150	49	1672297-1724201	PHAGE_Phage_Gifsy_2_NC_010393(31)	0.501
		2	23.1Kb	incomplete	20	16	1704048-1727147	PHAGE_Entero_mEp237_NC_019704(3)	0.488
		3	42.3Kb	intact	116	62	2617434-2659772	PHAGE_Entero_ST104_NC_005841(49)	0.474
		4	45.8Kb	intact	150	60	2775172-2820995	PHAGE_Salmon_Fels_2_NC_010463(36)	0.512
6	Salmonella enterica subsp. enterica serovar Pullorum str. ATCC 9120	1	29.2Kb	intact	150	37	2599668-2628896	PHAGE_Phage_Gifsy_2_NC_010393(29)	0.5246
		2	23.1Kb	incomplete	20	14	2621157-2644256	PHAGE_Entero_mEp237_NC_019704(4)	0.4883
		3	41.7Kb	intact	150	47	3650192-3691986	PHAGE_Salmon_Fels_2_NC_010463(38)	0.5189
7	CP003786 Salmonella enterica subsp. enterica serovar Gallinarum/pullorum str. CDC1983-67	1	29.3Kb	intact	150	35	1709672-1738989	PHAGE_Phage_Gifsy_2_NC_010393(29)	0.524
		2	23.1Kb	incomplete	20	16	1731162-1754262	PHAGE_Entero_mEp237_NC_019704(3)	0.488
8	Salmonella enterica subsp. enterica serovar Gallinarum/pullorum str. RKS5078	1	51.9Kb	intact	150	50	1707311-1759247	PHAGE_Phage_Gifsy_2_NC_010393(31)	0.501
		2	23.1Kb	incomplete	20	16	1739093-1762193	PHAGE_Entero_mEp237_NC_019704(3)	0.488
9	Salmonella,enterica,subsp.,enterica,serovar,Gallinarum,strain,VTCCBAA614, contig00002, JSWQ01000002	1	18.3Kb	incomplete	20	16	128073-146433	PHAGE_Entero_mEp237_NC_019704(3)	0.4834
		2	57.9Kb	intact	150	53	136071-194015	PHAGE_Phage_Gifsy_2_NC_010393(31)	0.4897

## Sheet: List of intact prophages 
Supll Table 9 (b): This excel sheet consists of identified prophage regions that are classified as intact prophage regions in the genomes of nine Salmonella strains that were investigated with description of a) region number b) region length c) completeness d) score e) total proteins f) region position g) most common pahge and h) GC%
S.No	Name of strain	Region	Region Length	Completeness	Score	# Total Proteins	Region Position	Most Common Phage	GC %
1	Salmonella enterica subsp. enterica serovar Enteritidis str. P125109	2	31.1Kb	intact	150	37	1226353-1257468	PHAGE_Phage_Gifsy_2_NC_010393(18)	0.4723
		3	64.3Kb	intact	150	62	2007699-2072028	PHAGE_Salmon_118970_sal3_NC_031940(58)	0.4781
2	Salmonella enterica subsp. enterica serovar Pullorum strain QJ-2D-Sal	1	29.6Kb	intact	150	40	536264-565863	PHAGE_Escher_pro483_NC_028943(32)	0.5321
		2	51.9Kb	intact	150	50	2774819-2826750	PHAGE_Phage_Gifsy_2_NC_010393(31)	0.5016
		4	42.4Kb	intact	116	61	3722544-3765005	PHAGE_Entero_ST104_NC_005841(49)	0.4754
3	Salmonella enterica subsp. enterica serovar Gallinarum str. 9184	1	47.5Kb	intact	150	55	2844847-2892420	PHAGE_Phage_Gifsy_2_NC_010393(31)	0.4956
4	Salmonella enterica subsp. enterica serovar Gallinarum str. 287/91	2	57.9Kb	intact	150	51	1270614-1328563	PHAGE_Phage_Gifsy_2_NC_010393(31)	0.489
5	Salmonella enterica subsp. enterica serovar Pullorum str. S06004	1	51.9Kb	intact	150	49	1672297-1724201	PHAGE_Phage_Gifsy_2_NC_010393(31)	0.501
		3	42.3Kb	intact	116	62	2617434-2659772	PHAGE_Entero_ST104_NC_005841(49)	0.474
		4	45.8Kb	intact	150	60	2775172-2820995	PHAGE_Salmon_Fels_2_NC_010463(36)	0.512
6	Salmonella enterica subsp. enterica serovar Pullorum str. ATCC 9120	1	29.2Kb	intact	150	37	2599668-2628896	PHAGE_Phage_Gifsy_2_NC_010393(29)	0.5246
		3	41.7Kb	intact	150	47	3650192-3691986	PHAGE_Salmon_Fels_2_NC_010463(38)	0.5189
7	Salmonella enterica subsp. enterica serovar Gallinarum/pullorum str. CDC1983-67	1	29.3Kb	intact	150	35	1709672-1738989	PHAGE_Phage_Gifsy_2_NC_010393(29)	0.524
8	Salmonella enterica subsp. enterica serovar Gallinarum/pullorum str. RKS5078	1	51.9Kb	intact	150	50	1707311-1759247	PHAGE_Phage_Gifsy_2_NC_010393(31)	0.501
9	Salmonella,enterica,subsp.,enterica,serovar,Gallinarum,strain,VTCCBAA614, contig00002	2	57.9Kb	intact	150	53	136071-194015	PHAGE_Phage_Gifsy_2_NC_010393(31)	0.4897
