# Supplementary material for: Comparative genome analysis of Salmonella enterica serovar Gallinarum biovars Pullorum and Gallinarum decodes strain specific genes
Source: PLoS One. 2021 Aug 19;16(8):e0255612. doi: 10.1371/journal.pone.0255612 (PMC8375982; doi:10.1371/journal.pone.0255612)
Supplement: S10 Table — TA gene listing detected in all genomes. (XLSX) [file pone.0255612.s013.xlsx]

## Sheet: Sheet1
S10 Table: This worksheet contains 149 TA gene cassetes with characterstics such as ID, locus_tag, location, length, strand, family and domain identified in nine investigated Salmonella genomes as detected by TA finder.
S.No	Name of the strain							Characterstics of identified Toxin-antitoxin systems
1	Salmonella enterica subsp. enterica serovar Enteritidis str. P125109							TA_no.	ID	T/A	Locus_tag	Location	Len(a.a.)	Strand	Family	Domain
								TA_1	207856887	T	SEN1437	1526021..1526458	145	-	NULL	pfam00583
									207856888	AT	SEN1438	1526458..1527249	263	-	NULL	pfam08220
								TA_2	207858164	T	SEN2744	2930641..2931168	175	+	GNATlike_domain	NULL
									207858163	AT	SEN2743	2930354..2930644	96	+	RHHlike_domain	NULL
								TA_3	207858297	T	SEN2877	3083106..3083504	132	-	PINlike_domain	cd09981
									207858298	AT	SEN2878	3083504..3083731	75	-	AbrBlike_domain	COG4456
								TA_4	207858711	T	SEN3297	3501969..3502571	200	-	Ficlike_domain	PRK10347
									207858712	AT	SEN3298	3502561..3502728	55	-	YhfGlike_domain	pfam10832
								TA_5	207858756	T	SEN3342	3560463..3560738	91	-	relElike_domain	COG3041
									207858757	AT	SEN3343	3560741..3561001	86	-	RHHlike_domain	COG3077
								TA_6	207858797	T	SEN3382	3609154..3609381	75	-	relElike_domain	NULL
									207858796	AT	SEN3381	3608789..3609157	122	-	doc	NULL
								TA_7	207858888	T	SEN3474	3718744..3719229	161	-	GNATlike_domain	NULL
									207858889	AT	SEN3475	3719217..3719504	95	-	RHHlike_domain	NULL
								TA_8	207858890	T	SEN3476	3719682..3720149	155	-	NULL	COG0454
									207858889	AT	SEN3475	3719217..3719504	95	-	NULL	COG4453
								TA_9	207858890	T	SEN3476	3719682..3720149	155	-	NULL	COG0454
									207858891	AT	SEN3476A	3720321..3720512	63	-	NULL	pfam01527
								TA_10	207859009	T	SEN3599	3859014..3859373	119	+	relElike_domain	NULL
									207859010	AT	SEN3600	3859357..3859680	107	+	Xrelike_domain	NULL
								TA_11	207859070	T	SEN3661	3924416..3925603	395	+	NULL	pfam12568
									207859071	AT	SEN3662	3925572..3926531	319	+	NULL	pfam00126
								TA_12	207859119	T	SEN3712	3986039..3986356	105	+	relElike_domain	COG4679
									207859120	AT	SEN3713	3986353..3986694	113	+	COG5606like_domain	cd00093
								TA_13	207859221	T	SEN3819	4108884..4109195	103	-	relElike_domain	COG4680
									207859220	AT	SEN3818	4108441..4108869	142	-	Xrelike_domain	cd00093
								TA_14	207859223	T	SEN3821	4110428..4110739	103	+	relElike_domain	NULL
									207859224	AT	SEN3822	4110740..4111030	96	+	Xrelike_domain	NULL
								TA_15	207859468	T	SEN4089	4419671..4420162	163	+	GNATlike_domain	NULL
									207859467	AT	SEN4088	4419381..4419674	97	+	RHHlike_domain	NULL
								TA_16	207859577	T	SEN4200	4526774..4527058	94	+	relElike_domain	COG2026
									207859576	AT	SEN4199	4526542..4526784	80	+	RHHlike_domain	COG3077
								TA_17	207859614	T	SEN4243	4567875..4568183	102	+	MazFlike_domain	NULL
									207859613	AT	SEN4242	4567633..4567872	79	+	RHHlike_domain	NULL
								TA_18	207859657	T	SEN4293	4617866..4618153	95	+	COG2929like_domain	NULL
									207859658	AT	SEN4294	4618140..4618442	100	+	RHHlike_domain	NULL
2	Salmonella enterica subsp. enterica serovar Gallinarum str. 287/91							TA_no.	ID	T/A	Locus_tag	Location	Len(a.a.)	Strand	Family	Domain
								TA_1	9227462894	T	ORF1_277	309025..309396	123	-	yeeU	NULL
									9227462895	AT	ORF1_278	309368..309736	122	-	yeeU	NULL
								TA_2	9227464129	T	ORF1_1512	1576827..1577264	145	-	NULL	pfam00583
									9227464130	AT	ORF1_1513	1577264..1578055	263	-	NULL	pfam08220
								TA_3	9227465431	T	ORF1_2814	2921445..2921972	175	+	GNATlike_domain	NULL
									9227465430	AT	ORF1_2813	2921167..2921448	93	+	RHHlike_domain	NULL
								TA_4	9227466029	T	ORF1_3412	3544754..3545065	103	-	relElike_domain	NULL
									9227466028	AT	ORF1_3411	3544463..3544753	96	-	Xrelike_domain	NULL
								TA_5	9227466031	T	ORF1_3414	3546298..3546609	103	+	relElike_domain	COG4680
									9227466032	AT	ORF1_3415	3546606..3547052	148	+	Xrelike_domain	cd00093
								TA_6	9227466180	T	ORF1_3563	3712240..3712602	120	-	relElike_domain	COG4679
									9227466179	AT	ORF1_3562	3711902..3712243	113	-	COG5606like_domain	cd00093
								TA_7	9227466191	T	ORF1_3574	3729686..3731113	475	+	NULL	pfam12568
									9227466190	AT	ORF1_3573	3728970..3729674	234	+	NULL	pfam00392
								TA_8	9227466295	T	ORF1_3678	3839503..3839862	119	-	relElike_domain	NULL
									9227466294	AT	ORF1_3677	3839196..3839519	107	-	Xrelike_domain	NULL
								TA_9	9227466423	T	ORF1_3806	3978539..3979006	155	+	NULL	COG0454
									9227466424	AT	ORF1_3807	3979205..3979471	88	+	NULL	COG4453
								TA_10	9227466522	T	ORF1_3905	4089058..4089279	73	+	relElike_domain	NULL
									9227466523	AT	ORF1_3906	4089276..4089644	122	+	doc	NULL
								TA_11	9227466566	T	ORF1_3949	4137634..4137909	91	+	relElike_domain	COG3041
									9227466565	AT	ORF1_3948	4137371..4137631	86	+	RHHlike_domain	COG3077
								TA_12	9227466614	T	ORF1_3997	4195792..4196394	200	+	Ficlike_domain	PRK10347
									9227466613	AT	ORF1_3996	4195530..4195802	90	+	YhfGlike_domain	pfam10832
								TA_13	9227466812	T	ORF1_4195	4397575..4398066	163	+	GNATlike_domain	NULL
									9227466811	AT	ORF1_4194	4397285..4397578	97	+	RHHlike_domain	NULL
								TA_14	9227466925	T	ORF1_4308	4504673..4504957	94	+	relElike_domain	COG2026
									9227466924	AT	ORF1_4307	4504441..4504683	80	+	RHHlike_domain	COG3077
								TA_15	9227466964	T	ORF1_4347	4545695..4546003	102	+	MazFlike_domain	NULL
									9227466963	AT	ORF1_4346	4545453..4545692	79	+	RHHlike_domain	NULL
								TA_16	9227467016	T	ORF1_4399	4591117..4591404	95	+	COG2929like_domain	NULL
									9227467017	AT	ORF1_4400	4591391..4591693	100	+	RHHlike_domain	NULL
3	Salmonella enterica subsp. enterica serovar Gallinarum str. 9184							TA_no.	ID	T/A	Locus_tag	Location	Len(a.a.)	Strand	Family	Domain
								TA_1	7197984033	T	ORF1_58	60294..60653	119	-	relElike_domain	NULL
									7197984032	AT	ORF1_57	59987..60310	107	-	Xrelike_domain	NULL
								TA_2	7197984161	T	ORF1_186	199330..199797	155	+	NULL	COG0454
									7197984162	AT	ORF1_187	199996..200262	88	+	NULL	COG4453
								TA_3	7197984260	T	ORF1_285	310078..310446	122	+	doc	COG3654
									7197984259	AT	ORF1_284	309860..310081	73	+	PHDlike_domain	COG2161
								TA_4	7197984303	T	ORF1_328	358435..358710	91	+	relElike_domain	COG3041
									7197984302	AT	ORF1_327	358172..358432	86	+	RHHlike_domain	COG3077
								TA_5	7197984351	T	ORF1_376	416593..417195	200	+	Ficlike_domain	PRK10347
									7197984350	AT	ORF1_375	416331..416603	90	+	YhfGlike_domain	pfam10832
								TA_6	7197984500	T	ORF1_525	552729..553040	103	-	relElike_domain	COG4680
									7197984499	AT	ORF1_524	552286..552732	148	-	Xrelike_domain	cd00093
								TA_7	7197984502	T	ORF1_527	554273..554584	103	+	relElike_domain	NULL
									7197984503	AT	ORF1_528	554585..554875	96	+	Xrelike_domain	NULL
								TA_8	7197984622	T	ORF1_647	683854..684216	120	+	relElike_domain	COG4679
									7197984623	AT	ORF1_648	684213..684554	113	+	COG5606like_domain	cd00093
								TA_9	7197985182	T	ORF1_1207	1271921..1272448	175	-	GNATlike_domain	NULL
									7197985183	AT	ORF1_1208	1272445..1272726	93	-	RHHlike_domain	NULL
								TA_10	7197986466	T	ORF1_2491	2593652..2594089	145	+	NULL	pfam00583
									7197986465	AT	ORF1_2490	2592861..2593652	263	+	NULL	pfam08220
								TA_11	7197987672	T	ORF1_3697	3835672..3836043	123	+	yeeU	NULL
									7197987671	AT	ORF1_3696	3835332..3835700	122	+	yeeU	NULL
								TA_12	7197988016	T	ORF1_4041	4212352..4212639	95	-	COG2929like_domain	NULL
									7197988015	AT	ORF1_4040	4212063..4212365	100	-	RHHlike_domain	NULL
								TA_13	7197988067	T	ORF1_4092	4257754..4258062	102	-	MazFlike_domain	NULL
									7197988068	AT	ORF1_4093	4258065..4258304	79	-	RHHlike_domain	NULL
								TA_14	7197988106	T	ORF1_4131	4298800..4299084	94	-	relElike_domain	COG2026
									7197988107	AT	ORF1_4132	4299074..4299316	80	-	RHHlike_domain	COG3077
								TA_15	7197988218	T	ORF1_4243	4405711..4406202	163	-	GNATlike_domain	NULL
									7197988219	AT	ORF1_4244	4406199..4406492	97	-	RHHlike_domain	NULL
								TA_16	7197988342	T	ORF1_4367	4560387..4561814	475	+	NULL	pfam12568
									7197988341	AT	ORF1_4366	4559671..4560375	234	+	NULL	pfam00392
4	Salmonella enterica subsp. enterica serovar Gallinarum Sal40 strain VTCCBAA614							TA_no.	ID	T/A	Locus_tag	Location	Len(a.a.)	Strand	Family	Domain
								TA_1	4746667512	T	ORF1_18	20152..20589	145	-	NULL	pfam00583
									4746667513	AT	ORF1_19	20589..21380	263	-	NULL	pfam08220
								TA_2	4746669038	T	ORF8_112	1576710..1576988	92	-	relElike_domain	NULL
									4746669037	AT	ORF8_111	1576419..1576709	96	-	Xrelike_domain	NULL
								TA_3	4746669040	T	ORF8_114	1578255..1578566	103	+	relElike_domain	COG4680
									4746669041	AT	ORF8_115	1578563..1579009	148	+	Xrelike_domain	cd00093
								TA_4	4746669220	T	ORF10_3	1771354..1771641	95	+	COG2929like_domain	NULL
									4746669221	AT	ORF10_4	1771628..1771930	100	+	RHHlike_domain	NULL
								TA_5	4746669561	T	ORF12_79	2111322..2111849	175	+	GNATlike_domain	NULL
									4746669560	AT	ORF12_78	2111044..2111325	93	+	RHHlike_domain	NULL
								TA_6	4746669856	T	ORF15_5	2421060..2421368	102	-	MazFlike_domain	NULL
									4746669857	AT	ORF15_6	2421371..2421610	79	-	RHHlike_domain	NULL
								TA_7	4746669896	T	ORF15_45	2462104..2462388	94	-	relElike_domain	COG2026
									4746669897	AT	ORF15_46	2462378..2462620	80	-	RHHlike_domain	COG3077
								TA_8	4746670227	T	ORF18_19	2781590..2781826	78	+	relElike_domain	COG3041
									4746670226	AT	ORF18_18	2781327..2781587	86	+	RHHlike_domain	COG3077
								TA_9	4746670276	T	ORF18_68	2839738..2840340	200	+	Ficlike_domain	PRK10347
									4746670275	AT	ORF18_67	2839476..2839748	90	+	YhfGlike_domain	pfam10832
								TA_10	4746670498	T	ORF21_16	3076506..3076973	155	+	NULL	COG0454
									4746670499	AT	ORF21_17	3077172..3077438	88	+	NULL	COG4453
								TA_11	4746670629	T	ORF22_64	3218118..3218477	119	+	relElike_domain	NULL
									4746670630	AT	ORF22_65	3218461..3218784	107	+	Xrelike_domain	NULL
								TA_12	4746670760	T	ORF24_10	3348915..3349277	120	+	relElike_domain	COG4679
									4746670761	AT	ORF24_11	3349274..3349615	113	+	COG5606like_domain	cd00093
								TA_13	4746671031	T	ORF27_25	3629327..3630451	374	+	NULL	pfam12568
									4746671032	AT	ORF27_26	3630420..3631358	312	+	NULL	pfam00126
								TA_14	4746671072	T	ORF27_66	3672687..3674114	475	-	NULL	pfam12568
									4746671073	AT	ORF27_67	3674126..3674830	234	-	NULL	pfam00392
								TA_15	4746671296	T	ORF31_25	3901115..3901483	122	-	doc	COG3654
									4746671297	AT	ORF31_26	3901480..3901701	73	-	PHDlike_domain	COG2161
								TA_16	4746671621	T	ORF38_33	4236080..4236571	163	-	GNATlike_domain	NULL
									4746671622	AT	ORF38_34	4236568..4236861	97	-	RHHlike_domain	NULL
								TA_17	4746671885	T	ORF48_23	4480820..4481191	123	+	yeeU	NULL
									4746671884	AT	ORF48_22	4480480..4480848	122	+	yeeU	NULL
5	Salmonella enterica subsp. enterica serovar Pullorum str. ATCC 9120							TA_no.	ID	T/A	Locus_tag	Location	Len(a.a.)	Strand	Family	Domain
								TA_1	2411384946	T	ORF1_57	56564..56923	119	-	relElike_domain	NULL
									2411384945	AT	ORF1_56	56257..56580	107	-	Xrelike_domain	NULL
								TA_2	2411385074	T	ORF1_185	195363..195830	155	+	NULL	COG0454
									2411385075	AT	ORF1_186	196029..196295	88	+	NULL	COG4453
								TA_3	2411385076	T	ORF1_187	196283..196768	161	+	GNATlike_domain	NULL
									2411385075	AT	ORF1_186	196029..196295	88	+	RHHlike_domain	NULL
								TA_4	2411385172	T	ORF1_283	306341..306709	122	+	doc	COG3654
									2411385171	AT	ORF1_282	306123..306344	73	+	PHDlike_domain	COG2161
								TA_5	2411385214	T	ORF1_325	354637..354912	91	+	relElike_domain	COG3041
									2411385213	AT	ORF1_324	354374..354634	86	+	RHHlike_domain	COG3077
								TA_6	2411385261	T	ORF1_372	412595..413197	200	+	Ficlike_domain	PRK10347
									2411385260	AT	ORF1_371	412333..412605	90	+	YhfGlike_domain	pfam10832
								TA_7	2411385454	T	ORF1_565	614457..614948	163	+	GNATlike_domain	NULL
									2411385453	AT	ORF1_564	614167..614460	97	+	RHHlike_domain	NULL
								TA_8	2411385562	T	ORF1_673	721553..721837	94	+	relElike_domain	COG2026
									2411385561	AT	ORF1_672	721321..721563	80	+	RHHlike_domain	COG3077
								TA_9	2411385600	T	ORF1_711	761728..762036	102	+	MazFlike_domain	NULL
									2411385599	AT	ORF1_710	761486..761725	79	+	RHHlike_domain	NULL
								TA_10	2411385655	T	ORF1_766	807202..807489	95	+	COG2929like_domain	NULL
									2411385656	AT	ORF1_767	807476..807778	100	+	RHHlike_domain	NULL
								TA_11	2411387130	T	ORF1_2241	2349192..2349629	145	+	NULL	pfam00583
									2411387129	AT	ORF1_2240	2348401..2349192	263	+	NULL	pfam08220
								TA_12	2411388336	T	ORF1_3447	3596116..3596487	123	+	yeeU	NULL
									2411388335	AT	ORF1_3446	3595776..3596144	122	+	yeeU	NULL
								TA_13	2411388564	T	ORF1_3675	3824305..3824832	175	+	GNATlike_domain	NULL
									2411388563	AT	ORF1_3674	3824027..3824308	93	+	RHHlike_domain	NULL
								TA_14	2411389168	T	ORF1_4279	4469200..4469562	120	-	relElike_domain	COG4679
									2411389167	AT	ORF1_4278	4468862..4469203	113	-	COG5606like_domain	cd00093
								TA_15	2411389284	T	ORF1_4395	4598721..4599032	103	-	relElike_domain	NULL
									2411389283	AT	ORF1_4394	4598430..4598720	96	-	Xrelike_domain	NULL
								TA_16	2411389286	T	ORF1_4397	4600265..4600576	103	+	relElike_domain	COG4680
									2411389287	AT	ORF1_4398	4600573..4601019	148	+	Xrelike_domain	cd00093
6	Salmonella enterica subsp. enterica serovar Pullorum str. S06004							TA_no.	ID	T/A	Locus_tag	Location	Len(a.a.)	Strand	Family	Domain
								TA_1	5676524198	T	ORF1_1403	1423177..1423614	145	+	NULL	pfam00583
									5676524197	AT	ORF1_1402	1422386..1423177	263	+	NULL	pfam08220
								TA_2	5676525523	T	ORF1_2728	2717432..2717803	123	+	yeeU	NULL
									5676525522	AT	ORF1_2727	2717092..2717460	122	+	yeeU	NULL
								TA_3	5676525760	T	ORF1_2965	2945409..2945936	175	+	GNATlike_domain	NULL
									5676525759	AT	ORF1_2964	2945131..2945412	93	+	RHHlike_domain	NULL
								TA_4	5676525904	T	ORF1_3109	3094197..3094595	132	-	PINlike_domain	cd09981
									5676525905	AT	ORF1_3110	3094595..3094822	75	-	AbrBlike_domain	COG4456
								TA_5	5676526377	T	ORF1_3582	3586594..3586956	120	-	relElike_domain	COG4679
									5676526376	AT	ORF1_3581	3586256..3586597	113	-	COG5606like_domain	cd00093
								TA_6	5676526497	T	ORF1_3702	3713970..3714281	103	-	relElike_domain	NULL
									5676526496	AT	ORF1_3701	3713679..3713969	96	-	Xrelike_domain	NULL
								TA_7	5676526499	T	ORF1_3704	3715514..3715825	103	+	relElike_domain	COG4680
									5676526500	AT	ORF1_3705	3715822..3716268	148	+	Xrelike_domain	cd00093
								TA_8	5676526646	T	ORF1_3851	3866371..3866775	134	-	relElike_domain	NULL
									5676526645	AT	ORF1_3850	3866064..3866387	107	-	Xrelike_domain	NULL
								TA_9	5676526775	T	ORF1_3980	4005241..4005708	155	+	NULL	COG0454
									5676526776	AT	ORF1_3981	4005907..4006173	88	+	NULL	COG4453
								TA_10	5676526777	T	ORF1_3982	4006161..4006646	161	+	GNATlike_domain	NULL
									5676526776	AT	ORF1_3981	4005907..4006173	88	+	RHHlike_domain	NULL
								TA_11	5676526879	T	ORF1_4084	4115883..4116251	122	+	doc	COG3654
									5676526878	AT	ORF1_4083	4115665..4115886	73	+	PHDlike_domain	COG2161
								TA_12	5676526923	T	ORF1_4128	4164111..4164386	91	+	relElike_domain	COG3041
									5676526922	AT	ORF1_4127	4163848..4164108	86	+	RHHlike_domain	COG3077
								TA_13	5676526974	T	ORF1_4179	4222192..4222794	200	+	Ficlike_domain	PRK10347
									5676526973	AT	ORF1_4178	4221930..4222202	90	+	YhfGlike_domain	pfam10832
								TA_14	5676527171	T	ORF1_4376	4421966..4422457	163	+	GNATlike_domain	NULL
									5676527170	AT	ORF1_4375	4421676..4421969	97	+	RHHlike_domain	NULL
								TA_15	5676527281	T	ORF1_4486	4529234..4529518	94	+	relElike_domain	COG2026
									5676527280	AT	ORF1_4485	4529002..4529244	80	+	RHHlike_domain	COG3077
								TA_16	5676527319	T	ORF1_4524	4569394..4569702	102	+	MazFlike_domain	NULL
									5676527318	AT	ORF1_4523	4569152..4569391	79	+	RHHlike_domain	NULL
								TA_17	5676527375	T	ORF1_4580	4614822..4615109	95	+	COG2929like_domain	NULL
									5676527376	AT	ORF1_4581	4615096..4615398	100	+	RHHlike_domain	NULL
7	Salmonella enterica subsp. enterica serovar Pullorum QJ-2D-Sal							TA_no.	ID	T/A	Locus_tag	Location	Len(a.a.)	Strand	Family	Domain
								TA_1	6173572031	T	ORF1_57	56647..57006	119	-	relElike_domain	NULL
									6173572030	AT	ORF1_56	56340..56663	107	-	Xrelike_domain	NULL
								TA_2	6173572158	T	ORF1_184	196475..196960	161	+	GNATlike_domain	NULL
									6173572157	AT	ORF1_183	196221..196487	88	+	RHHlike_domain	NULL
								TA_3	6173572257	T	ORF1_283	305887..306108	73	+	relElike_domain	NULL
									6173572258	AT	ORF1_284	306105..306473	122	+	doc	NULL
								TA_4	6173572301	T	ORF1_327	354487..354762	91	+	relElike_domain	COG3041
									6173572300	AT	ORF1_326	354224..354484	86	+	RHHlike_domain	COG3077
								TA_5	6173572347	T	ORF1_373	412655..413257	200	+	Ficlike_domain	PRK10347
									6173572346	AT	ORF1_372	412393..412665	90	+	YhfGlike_domain	pfam10832
								TA_6	6173572460	T	ORF1_486	504930..505241	103	-	relElike_domain	COG4680
									6173572459	AT	ORF1_485	504487..504933	148	-	Xrelike_domain	cd00093
								TA_7	6173572462	T	ORF1_488	506474..506785	103	+	relElike_domain	NULL
									6173572463	AT	ORF1_489	506786..507076	96	+	Xrelike_domain	NULL
								TA_8	6173572730	T	ORF1_756	802835..803326	163	+	GNATlike_domain	NULL
									6173572729	AT	ORF1_755	802545..802838	97	+	RHHlike_domain	NULL
								TA_9	6173572838	T	ORF1_864	909933..910217	94	+	relElike_domain	COG2026
									6173572837	AT	ORF1_863	909701..909943	80	+	RHHlike_domain	COG3077
								TA_10	6173572877	T	ORF1_903	948981..949289	102	+	MazFlike_domain	NULL
									6173572876	AT	ORF1_902	948739..948978	79	+	RHHlike_domain	NULL
								TA_11	6173572929	T	ORF1_955	992419..992706	95	+	COG2929like_domain	NULL
									6173572930	AT	ORF1_956	992693..992995	100	+	RHHlike_domain	NULL
								TA_12	6173574406	T	ORF1_2432	2526775..2527212	145	+	NULL	pfam00583
									6173574405	AT	ORF1_2431	2525984..2526775	263	+	NULL	pfam08220
								TA_13	6173575685	T	ORF1_3711	3822682..3823053	123	+	yeeU	NULL
									6173575684	AT	ORF1_3710	3822342..3822710	122	+	yeeU	NULL
								TA_14	6173575868	T	ORF1_3894	4017318..4017845	175	+	GNATlike_domain	NULL
									6173575867	AT	ORF1_3893	4017040..4017321	93	+	RHHlike_domain	NULL
								TA_15	6173576006	T	ORF1_4032	4169180..4169578	132	-	PINlike_domain	cd09981
									6173576007	AT	ORF1_4033	4169578..4169805	75	-	AbrBlike_domain	COG4456
								TA_16	6173576476	T	ORF1_4502	4661967..4662329	120	-	relElike_domain	COG4679
									6173576475	AT	ORF1_4501	4661629..4661970	113	-	COG5606like_domain	cd00093
8	Salmonella enterica subsp. enterica serovar Gallinarum/pullorum str. CDC1983-67							TA_no.	ID	T/A	Locus_tag	Location	Len(a.a.)	Strand	Family	Domain
								TA_1	3247736151	T	ORF1_1396	1459203..1459640	145	+	NULL	pfam00583
									3247736150	AT	ORF1_1395	1458412..1459203	263	+	NULL	pfam08220
								TA_2	3247737346	T	ORF1_2591	2705725..2706096	123	+	yeeU	NULL
									3247737345	AT	ORF1_2590	2705385..2705753	122	+	yeeU	NULL
								TA_3	3247737532	T	ORF1_2777	2900518..2901045	175	+	GNATlike_domain	NULL
									3247737531	AT	ORF1_2776	2900240..2900521	93	+	RHHlike_domain	NULL
								TA_4	3247738123	T	ORF1_3368	3531838..3532200	120	-	relElike_domain	COG4679
									3247738122	AT	ORF1_3367	3531500..3531841	113	-	COG5606like_domain	cd00093
								TA_5	3247738239	T	ORF1_3484	3661493..3661804	103	-	relElike_domain	NULL
									3247738238	AT	ORF1_3483	3661202..3661492	96	-	Xrelike_domain	NULL
								TA_6	3247738241	T	ORF1_3486	3663037..3663348	103	+	relElike_domain	COG4680
									3247738242	AT	ORF1_3487	3663345..3663791	148	+	Xrelike_domain	cd00093
								TA_7	3247738386	T	ORF1_3631	3814188..3814547	119	-	relElike_domain	NULL
									3247738385	AT	ORF1_3630	3813881..3814204	107	-	Xrelike_domain	NULL
								TA_8	3247738514	T	ORF1_3759	3952865..3953332	155	+	NULL	COG0454
									3247738515	AT	ORF1_3760	3953531..3953797	88	+	NULL	COG4453
								TA_9	3247738516	T	ORF1_3761	3953785..3954270	161	+	GNATlike_domain	NULL
									3247738515	AT	ORF1_3760	3953531..3953797	88	+	RHHlike_domain	NULL
								TA_10	3247738612	T	ORF1_3857	4063456..4063677	73	+	relElike_domain	NULL
									3247738613	AT	ORF1_3858	4063674..4064042	122	+	doc	NULL
								TA_11	3247738655	T	ORF1_3900	4111971..4112246	91	+	relElike_domain	COG3041
									3247738654	AT	ORF1_3899	4111708..4111968	86	+	RHHlike_domain	COG3077
								TA_12	3247738701	T	ORF1_3946	4169927..4170529	200	+	Ficlike_domain	PRK10347
									3247738700	AT	ORF1_3945	4169665..4169937	90	+	YhfGlike_domain	pfam10832
								TA_13	3247738895	T	ORF1_4140	4362851..4363342	163	+	GNATlike_domain	NULL
									3247738894	AT	ORF1_4139	4362561..4362854	97	+	RHHlike_domain	NULL
								TA_14	3247739005	T	ORF1_4250	4469972..4470256	94	+	relElike_domain	COG2026
									3247739004	AT	ORF1_4249	4469740..4469982	80	+	RHHlike_domain	COG3077
								TA_15	3247739043	T	ORF1_4288	4510150..4510458	102	+	MazFlike_domain	NULL
									3247739042	AT	ORF1_4287	4509908..4510147	79	+	RHHlike_domain	NULL
								TA_16	3247739096	T	ORF1_4341	4555602..4555889	95	+	COG2929like_domain	NULL
									3247739097	AT	ORF1_4342	4555876..4556178	100	+	RHHlike_domain	NULL
9	Salmonella enterica subsp. enterica serovar Gallinarum/pullorum str. RKS5078							TA_no.	ID	T/A	Locus_tag	Location	Len(a.a.)	Strand	Family	Domain
								TA_1	4735490749	T	ORF1_1410	1458059..1458496	145	+	NULL	pfam00583
									4735490748	AT	ORF1_1409	1457268..1458059	263	+	NULL	pfam08220
								TA_2	4735491973	T	ORF1_2634	2713201..2713572	123	+	yeeU	NULL
									4735491972	AT	ORF1_2633	2712861..2713229	122	+	yeeU	NULL
								TA_3	4735492161	T	ORF1_2822	2907905..2908432	175	+	GNATlike_domain	NULL
									4735492160	AT	ORF1_2821	2907627..2907908	93	+	RHHlike_domain	NULL
								TA_4	4735492755	T	ORF1_3416	3538368..3538730	120	-	relElike_domain	COG4679
									4735492754	AT	ORF1_3415	3538030..3538371	113	-	COG5606like_domain	cd00093
								TA_5	4735492873	T	ORF1_3534	3667868..3668179	103	-	relElike_domain	NULL
									4735492872	AT	ORF1_3533	3667577..3667867	96	-	Xrelike_domain	NULL
								TA_6	4735492875	T	ORF1_3536	3669412..3669723	103	+	relElike_domain	COG4680
									4735492876	AT	ORF1_3537	3669720..3670166	148	+	Xrelike_domain	cd00093
								TA_7	4735492917	T	ORF1_3578	3714226..3714687	153	+	NULL	pfam12568
									4735492916	AT	ORF1_3577	3713510..3714214	234	+	NULL	pfam00392
								TA_8	4735493018	T	ORF1_3679	3820346..3820705	119	-	relElike_domain	NULL
									4735493017	AT	ORF1_3678	3820039..3820362	107	-	Xrelike_domain	NULL
								TA_9	4735493145	T	ORF1_3806	3959035..3959502	155	+	NULL	COG0454
									4735493146	AT	ORF1_3807	3959701..3959967	88	+	NULL	COG4453
								TA_10	4735493147	T	ORF1_3808	3959955..3960440	161	+	GNATlike_domain	NULL
									4735493146	AT	ORF1_3807	3959701..3959967	88	+	RHHlike_domain	NULL
								TA_11	4735493244	T	ORF1_3905	4069776..4070144	122	+	doc	COG3654
									4735493243	AT	ORF1_3904	4069558..4069779	73	+	PHDlike_domain	COG2161
								TA_12	4735493287	T	ORF1_3948	4118018..4118293	91	+	relElike_domain	COG3041
									4735493286	AT	ORF1_3947	4117755..4118015	86	+	RHHlike_domain	COG3077
								TA_13	4735493334	T	ORF1_3995	4175976..4176578	200	+	Ficlike_domain	PRK10347
									4735493333	AT	ORF1_3994	4175714..4175986	90	+	YhfGlike_domain	pfam10832
								TA_14	4735493530	T	ORF1_4191	4377720..4378211	163	+	GNATlike_domain	NULL
									4735493529	AT	ORF1_4190	4377430..4377723	97	+	RHHlike_domain	NULL
								TA_15	4735493642	T	ORF1_4303	4484841..4485125	94	+	relElike_domain	COG2026
									4735493641	AT	ORF1_4302	4484609..4484851	80	+	RHHlike_domain	COG3077
								TA_16	4735493681	T	ORF1_4342	4525023..4525331	102	+	MazFlike_domain	NULL
									4735493680	AT	ORF1_4341	4524781..4525020	79	+	RHHlike_domain	NULL
								TA_17	4735493734	T	ORF1_4395	4570476..4570763	95	+	COG2929like_domain	NULL
									4735493735	AT	ORF1_4396	4570750..4571052	100	+	RHHlike_domain	NULL
