# Supplementary material for: Comparative genome analysis of Salmonella enterica serovar Gallinarum biovars Pullorum and Gallinarum decodes strain specific genes
Source: PLoS One. 2021 Aug 19;16(8):e0255612. doi: 10.1371/journal.pone.0255612 (PMC8375982; doi:10.1371/journal.pone.0255612)
Supplement: S11 Table — (a-c) This datasheet details (a) acquired antimicrobial resistance genes, (b) known chromosomal mutations, and (c) unknown chromosomal mutations detected in investigated Salmonella strains by Resfinder. Details of AMR genes detected in genomes. (XLSX) [file pone.0255612.s014.xlsx]

## Sheet: Sheet1
S11 Table: This datasheet details (a) acquired antimicrobial resistance genes, (b) known chromosomal mutations, and (c) unknown chromosomal mutations detected in investigated Salmonella strains by Resfinder.
(a) Acquired antimicrobial resistance gene
#Organism/Name	Resistance gene	Identity	Query/HSP	Contig	Position in contig	Phenotype	Accession no.
Salmonella enterica subsp. enterica serovar Enteritidis str. P125109	aac(6')-Iaa	96.35	438/438	NC_011294.1	1526021..1526458	Aminoglycoside resistance	NC_003197
Salmonella enterica subsp. enterica serovar Gallinarum str. 287/91	aac(6')-Iaa	96.35	438/438	NC_011274	1576827..1577264	Aminoglycoside resistance	NC_003197
Salmonella enterica subsp. enterica serovar Gallinarum str. 9184	aac(6')-Iaa	96.35	438/438	CP019035.1	2593652..2594089	Aminoglycoside resistance	NC_003197
Salmonella enterica subsp. enterica serovar Gallinarum Sal40 strain VTCCBAA614	aac(6')-Iaa	96.35	438/438	JSWQ01000001	20152..20589	Aminoglycoside resistance	NC_003197
Salmonella enterica subsp. enterica serovar Pullorum str. ATCC 9120	aac(6')-Iaa	96.35	438/438	NZ_CP012347.1	2349192..2349629	Aminoglycoside resistance	NC_003197
Salmonella enterica subsp. enterica serovar Pullorum str. S06004	aac(6')-Iaa	96.12	438/438	NC_021984.1	1423177..1423614	Aminoglycoside resistance	NC_003197
Salmonella enterica subsp. enterica serovar Pullorum QJ-2D-Sal	aac(6')-Iaa	96.35	438/438	NZ_CP022963.1	2526775..2527212	Aminoglycoside resistance	NC_003197
Salmonella enterica subsp. enterica serovar Gallinarum/pullorum str. CDC1983-67	aac(6')-Iaa	96.35	438/438	NC_022221.1	1459203..1459640	Aminoglycoside resistance	NC_003197
Salmonella enterica subsp. enterica serovar Gallinarum/pullorum str. RKS5078	aac(6')-Iaa	96.35	438/438	CP003047.1	1458059..1458496	Aminoglycoside resistance	NC_003197
(b) Known Chromosomal point mutations
#Organism/Name	Mutation	Nucleotide change	Amino acid change	Resistance	PMID
Salmonella enterica subsp. enterica serovar Enteritidis str. P125109	No known Chromosomal point mutations detected
Salmonella enterica subsp. enterica serovar Gallinarum str. 287/91	gyrA p.S83F	TCC ➝ TTC	S ➝ F	Nalidixic acid,Ciprofloxacin	10471553
Salmonella enterica subsp. enterica serovar Gallinarum str. 9184	No known Chromosomal point mutations detected
Salmonella enterica subsp. enterica serovar Gallinarum Sal40 strain VTCCBAA614	gyrA p.D87Y	GAC ➝ TAC	D ➝ Y	Nalidixic acid,Ciprofloxacin	7492118
Salmonella enterica subsp. enterica serovar Pullorum str. ATCC 9120	No known Chromosomal point mutations detected
Salmonella enterica subsp. enterica serovar Pullorum str. S06004	gyrA p.S83F	TCC ➝ TTC	S ➝ F	Nalidixic acid,Ciprofloxacin	10471553
Salmonella enterica subsp. enterica serovar Pullorum QJ-2D-Sal	gyrA p.S83F	TCC ➝ TTC	S ➝ F	Nalidixic acid,Ciprofloxacin	10471553
Salmonella enterica subsp. enterica serovar Gallinarum/pullorum str. CDC1983-67	No known Chromosomal point mutations detected
Salmonella enterica subsp. enterica serovar Gallinarum/pullorum str. RKS5078	No known Chromosomal point mutations detected
(c) Unknown Chromosomal point mutations
	parE			gyrA			pmrA			pmrB			parC				16S_rrsD
#Organism/Name	Mutation	Nucleotide change	Amino acid change	Mutation	Nucleotide change	Amino acid change	Mutation	Nucleotide change	Amino acid change	Mutation	Nucleotide change	Amino acid change	Mutation	Nucleotide change	Amino acid change	Amino acid change	Mutation
Salmonella enterica subsp. enterica serovar Enteritidis str. P125109	No unknown chromosomal muation detected in parE			No unknown chromosomal muation detected in gyrA			No unknown chromosomal muation detected in pmrA			No unknown chromosomal muation detected in pmrB			No unknown chromosomal muation detected in parC				16S_rrsD r.1005C>G	C ➝ G
																	16S_rrsD r.1006T>A	T ➝ A
																	16S_rrsD r.1007T>A	T ➝ A
																	16S_rrsD r.1022G>T	G ➝ T
																	16S_rrsD r.1133A>G	A ➝ G
																	16S_rrsD r.1139T>C	T ➝ C
Salmonella enterica subsp. enterica serovar Gallinarum str. 287/91	No unknown chromosomal muation detected in parE			No unknown chromosomal muation detected in gyrA			No unknown chromosomal muation detected in pmrA			No unknown chromosomal muation detected in pmrB			No unknown chromosomal muation detected in parC				16S_rrsD r.1005C>G	C ➝ G
																	16S_rrsD r.1006T>A	T ➝ A
																	16S_rrsD r.1007T>A	T ➝ A
																	16S_rrsD r.1022G>T	G ➝ T
																	16S_rrsD r.1133A>G	A ➝ G
																	16S_rrsD r.1139T>C	T ➝ C
Salmonella enterica subsp. enterica serovar Gallinarum str. 9184	No unknown chromosomal muation detected in parE			No unknown chromosomal muation detected in gyrA			No unknown chromosomal muation detected in pmrA			No unknown chromosomal muation detected in pmrB			No unknown chromosomal muation detected in parC				16S_rrsD r.1005C>G	C ➝ G
																	16S_rrsD r.1006T>A	T ➝ A
																	16S_rrsD r.1007T>A	T ➝ A
																	16S_rrsD r.1022G>T	G ➝ T
																	16S_rrsD r.1133A>G	A ➝ G
																	16S_rrsD r.1139T>C	T ➝ C
Salmonella enterica subsp. enterica serovar Gallinarum Sal40 strain VTCCBAA614				No unknown chromosomal muation detected in gyrA			No unknown chromosomal muation detected in pmrA			No unknown chromosomal muation detected in pmrB			No unknown chromosomal muation detected in parC				16S_rrsD r.1005C>G	C ➝ G
																	16S_rrsD r.1006T>A	T ➝ A
																	16S_rrsD r.1007T>A	T ➝ A
																	16S_rrsD r.1022G>T	G ➝ T
																	16S_rrsD r.1133A>G	A ➝ G
	parE p.Y267N	TAC ➝ AAC	Y ➝ N														16S_rrsD r.1139T>C	T ➝ C
Salmonella enterica subsp. enterica serovar Pullorum str. ATCC 9120	No unknown chromosomal muation detected in parE			No unknown chromosomal muation detected in gyrA			No unknown chromosomal muation detected in pmrA			No unknown chromosomal muation detected in pmrB			No unknown chromosomal muation detected in parC				16S_rrsD r.92C>T	C ➝ T
																	16S_rrsD r.947C>T	C ➝ T
																	16S_rrsD r.1005C>G	C ➝ G
																	16S_rrsD r.1006T>A	T ➝ A
																	16S_rrsD r.1007T>A	T ➝ A
																	16S_rrsD r.1022G>T	G ➝ T
Salmonella enterica subsp. enterica serovar Pullorum str. S06004	parE p.A190S	GCA ➝ TCA	A ➝ S	No unknown chromosomal muation detected in gyrA			No unknown chromosomal muation detected in pmrA			No unknown chromosomal muation detected in pmrB			parC p.D556_P561delinsG	GATCCCATTACGCTTCCG ➝ G----------G-----G	DPITLP ➝ G		16S_rrsD r.92C>T	C ➝ T
													parC p.S562G - Frameshift	TCG ➝ --GGC	S ➝ G		16S_rrsD r.947C>T	C ➝ T
													parC p.A563G - Frameshift	GCG ➝ G-G-G	A ➝ G		16S_rrsD r.1005C>G	C ➝ G
													parC p.R564_Q566delinsG	CGTGGGCAG ➝ GG------G	RGQ ➝ G		16S_rrsD r.1006T>A	T ➝ A
													parC p.G567S	GGC ➝ AGC	G ➝ S		16S_rrsD r.1007T>A	T ➝ A
													parC p.E568R	GAG ➝ CGC	E ➝ R		16S_rrsD r.1022G>T	G ➝ T
													parC p.P569* - Premature stop codon	CCG ➝ TGA	P ➝ *
Salmonella enterica subsp. enterica serovar Pullorum QJ-2D-Sal	No unknown chromosomal muation detected in parE			No unknown chromosomal muation detected in gyrA			No unknown chromosomal muation detected in pmrA			No unknown chromosomal muation detected in pmrB			No unknown chromosomal muation detected in parC				16S_rrsD r.92C>T	C ➝ T
																	16S_rrsD r.947C>T	C ➝ T
																	16S_rrsD r.1005C>G	C ➝ G
																	16S_rrsD r.1006T>A	T ➝ A
																	16S_rrsD r.1007T>A	T ➝ A
																	16S_rrsD r.1022G>T	G ➝ T
Salmonella enterica subsp. enterica serovar Gallinarum/pullorum str. CDC1983-67	No unknown chromosomal muation detected in parE			No unknown chromosomal muation detected in gyrA			No unknown chromosomal muation detected in pmrA			No unknown chromosomal muation detected in pmrB			No unknown chromosomal muation detected in parC				16S_rrsD r.92C>T	C ➝ T
																	16S_rrsD r.947C>T	C ➝ T
																	16S_rrsD r.1005C>G	C ➝ G
																	16S_rrsD r.1006T>A	T ➝ A
																	16S_rrsD r.1007T>A	T ➝ A
																	16S_rrsD r.1022G>T	G ➝ T
Salmonella enterica subsp. enterica serovar Gallinarum/pullorum str. RKS5078	No unknown chromosomal muation detected in parE			No unknown chromosomal muation detected in gyrA			No unknown chromosomal muation detected in pmrA			No unknown chromosomal muation detected in pmrB			No unknown chromosomal muation detected in parC				16S_rrsD r.92C>T	C ➝ T
																	16S_rrsD r.947C>T	C ➝ T
																	16S_rrsD r.1005C>G	C ➝ G
																	16S_rrsD r.1006T>A	T ➝ A
																	16S_rrsD r.1007T>A	T ➝ A
																	16S_rrsD r.1022G>T	G ➝ T
